# Supplementary material for: Assessment of branch point prediction tools to predict physiological branch points and their alteration by variants
Source: BMC Genomics. 2020 Jan 28;21:86. doi: 10.1186/s12864-020-6484-5 (PMC6988378; doi:10.1186/s12864-020-6484-5)
Supplement: Supplementary file 2 — Additional file 2 Table S1. Collection of alternative acceptor splice site (3’ss) and controls 3’ss (n = 103,972), from RNA-seq data [file 12864_2020_6484_MOESM2_ESM.txt]

###Supplementary Table S1: Collection of alternative acceptor splice site (3'ss) and controls AG (n = 103,972), from RNA-seq data
##INFO=<ID=chr,Description="Chromosone of 3'ss">
##INFO=<ID=Start_hg19,Description="Start of the junction (End if strand -)">
##INFO=<ID=Pos_hg19,Description="Position of 3'ss (hg19)">
##INFO=<ID=Strand,Description="Strand of transcript">
##INFO=<ID=Transcript,Description="Transcript name (RefSeq)">
##INFO=<ID=Gene,Description="Gene symbol">
##INFO=<ID=UsedSite,Description="1- alternative 3'ss, 0- control AG">
##INFO=<ID=Expression_Average_(%),Description="Average expression in % ("." for control AG)">
##INFO=<ID=Expression_Average_(read),Description="Average expression in read count ("." for control AG)">
##INFO=<ID=nbSamp,Description="Nb samples supporting the alternative 3'ss ("." for control AG)">
##INFO=<ID=MES,Description="MES score">
##INFO=<ID=SSF,Description="SSF-like score">
##INFO=<ID=bp_pos,Description="Position of predicted BP by BPP">
##INFO=<ID=bp_zsc,Description="Score of predicted BP by BPP">
##INFO=<ID=BPP_class,Description="Score above optimal threshold (BPP)">
##INFO=<ID=ss_dist,Description="Position of predicted BP by SVM-BPfinder">
##INFO=<ID=svm_scr,Description="Score of predicted BP by SVM-BPfinder">
##INFO=<ID=SVM_class,Description="Score above optimal threshold (SVM-BPfinder)">
##INFO=<ID=branchpoint_dist,Description="Position of predicted BP by Branchpointer">
##INFO=<ID=branchpoint_prob,Description="Score of predicted BP by Branchpointer">
##INFO=<ID=branchpoint_class,Description="Score above optimal threshold (Branchpointer)">
##INFO=<ID=LB_pos,Description="Position of predicted BP by LaBranchoR">
##INFO=<ID=LB_score,Description="Score of predicted BP by LaBranchoR">
##INFO=<ID=LB_class,Description="Score above optimal threshold (LaBranchoR)">
##INFO=<ID=RNABPS_pos,Description="Position of predicted BP by RNABPS">
##INFO=<ID=RNABPS_score,Description="Score of predicted BP by RNABPS">
##INFO=<ID=RNABPS_class,Description="Score above optimal threshold (RNABPS)">
##INFO=<ID=Cum_class,Description="Overlapping of predictions">
#chr	Pos_hg19	Strand	Transcript	Gene	UsedSite	Expression_Average_(%)	Expression_Average_(read)	nbSamp	MES	SSF	bp_pos	bp_zsc	BPP_class	ss_dist	svm_scr	SVM_class	branchpoint_dist	branchpoint_prob	branchpoint_class	LB_pos	LB_score	LB_class	RNABPS_pos	RNABPS_score	RNABPS_class	Cum_class
chr22	43089999	-	NM_017436	A4GALT	1	0.54	0.15	8	-1.91	0	77	7.94	Yes	17	1.34	Yes	0	0	No	-29	0.91	Yes	41	91.89	Yes	BPP: Yes, SVM: Yes, Branch: No, LB: Yes, RNABPS: Yes
chr22	43090677	-	NM_017436	A4GALT	1	1.7	0.49	25	6.07	0	17	4.58	No	23	0.64	No	0	0	No	-19	0.63	No	54	73.68	Yes	BPP: No, SVM: No, Branch: No, LB: No, RNABPS: Yes
chr22	43109336	-	NM_017436	A4GALT	1	0.5	0.11	7	11.3	97.1	38	6.16	Yes	40	-1.68	No	0	0	No	-31	0.33	No	47	63.36	No	BPP: Yes, SVM: No, Branch: No, LB: No, RNABPS: No
chr22	43109983	-	NM_017436	A4GALT	1	1	0.17	9	7.73	86.87	26	8	Yes	13	1.41	Yes	0	0	No	-25	0.91	Yes	45	95.55	Yes	BPP: Yes, SVM: Yes, Branch: No, LB: Yes, RNABPS: Yes
chr22	43114593	-	NM_017436	A4GALT	1	2.39	0.42	23	8.94	94.37	24	6.71	Yes	11	1.48	Yes	0	0	No	-23	0.89	Yes	47	89.93	Yes	BPP: Yes, SVM: Yes, Branch: No, LB: Yes, RNABPS: Yes
chr12	53701701	-	NM_001173466	AAAS	1	0.79	1.11	45	1.74	78.74	16	4.69	No	15	1.93	Yes	0	0	No	-57	0.67	Yes	43	87.2	Yes	BPP: No, SVM: Yes, Branch: No, LB: Yes, RNABPS: Yes
chr12	53701711	-	NM_001173466	AAAS	1	1.92	2.74	66	-2.82	0	18	7.35	Yes	5	1.97	Yes	0	0	No	-24	0.44	No	NA	NA	NA	BPP: Yes, SVM: Yes, Branch: No, LB: No, RNABPS: No
chr12	53701756	-	NM_001173466	AAAS	1	0.61	0.96	39	3.75	75.72	45	6.93	Yes	32	1.53	Yes	28	0.33	Yes	-30	0.48	No	40	35.94	No	BPP: Yes, SVM: Yes, Branch: Yes, LB: No, RNABPS: No
chr12	53702121	-	NM_001173466	AAAS	1	0.31	0.39	20	-6.03	57.92	22	4.68	No	19	2.11	Yes	0	0	No	-42	0.65	No	28	54.95	No	BPP: No, SVM: Yes, Branch: No, LB: No, RNABPS: No
chr12	53702636	-	NM_001173466	AAAS	1	1.43	1.11	42	6.97	76.18	51	8.74	Yes	38	1.32	Yes	32	0.33	Yes	-26	0.52	No	44	55.11	No	BPP: Yes, SVM: Yes, Branch: Yes, LB: No, RNABPS: No
chr12	53708628	-	NM_001173466	AAAS	1	1.38	0.13	7	-0.3	0	9	3.87	No	7	1.81	Yes	30	0.53	Yes	-25	0.83	Yes	45	87.46	Yes	BPP: No, SVM: Yes, Branch: Yes, LB: Yes, RNABPS: Yes
chr12	53708634	-	NM_001173466	AAAS	1	1723.67	134.07	72	8.47	76.44	14	6.03	Yes	1	1.84	Yes	27	0.61	Yes	-19	0.77	Yes	51	84.23	Yes	BPP: Yes, SVM: Yes, Branch: Yes, LB: Yes, RNABPS: Yes
chr12	53709271	-	NM_001173466	AAAS	1	0.14	0.21	14	7.59	80.02	27	6.04	Yes	48	-1.34	No	30	0.38	Yes	-26	0.75	Yes	40	53.26	No	BPP: Yes, SVM: No, Branch: Yes, LB: Yes, RNABPS: No
chr12	125562641	+	NM_023928	AACS	1	0.65	0.56	28	8.39	74.36	26	5.35	No	-3	0.89	Yes	25	0.96	Yes	-25	0.96	Yes	45	98.4	Yes	BPP: No, SVM: Yes, Branch: Yes, LB: Yes, RNABPS: Yes
chr12	125566742	+	NM_023928	AACS	1	0.16	0.13	8	2.52	0	27	6.24	Yes	14	1.42	Yes	0	0	No	-26	0.83	Yes	44	87.89	Yes	BPP: Yes, SVM: Yes, Branch: No, LB: Yes, RNABPS: Yes
chr12	125593722	+	NM_023928	AACS	1	0.57	0.42	20	6.77	91.06	15	4.86	No	63	1.33	Yes	0	0	No	-26	0.74	Yes	44	64.09	No	BPP: No, SVM: Yes, Branch: No, LB: Yes, RNABPS: No
chr12	125594107	+	NM_023928	AACS	1	0.29	0.22	11	7.31	84.92	25	6.35	Yes	12	1.09	Yes	0	0	No	-28	0.57	No	46	55.34	No	BPP: Yes, SVM: Yes, Branch: No, LB: No, RNABPS: No
chr12	125612766	+	NM_023928	AACS	1	0.93	0.53	27	5.66	77.71	35	8.09	Yes	73	0.46	No	0	0	No	-34	0.77	Yes	36	88.91	Yes	BPP: Yes, SVM: No, Branch: No, LB: Yes, RNABPS: Yes
chr12	125613885	+	NM_023928	AACS	1	0.19	0.11	7	-2.98	0	28	7.93	Yes	8	0.51	No	0	0	No	-27	0.79	Yes	43	93.94	Yes	BPP: Yes, SVM: No, Branch: No, LB: Yes, RNABPS: Yes
chr9	99408302	-	NM_153698	AAED1	1	0.62	0.14	10	-0.76	0	28	5.74	Yes	39	-4.23	No	0	0	No	-27	0.61	No	43	70.47	Yes	BPP: Yes, SVM: No, Branch: No, LB: No, RNABPS: Yes
chr15	67495931	-	NM_001271886	AAGAB	1	0.07	0.13	8	-1.82	0	25	4.84	No	39	-1.62	No	0	0	No	-25	0.92	Yes	45	90.9	Yes	BPP: No, SVM: No, Branch: No, LB: Yes, RNABPS: Yes
chr15	67497385	-	NM_001271886	AAGAB	1	1.02	1.71	54	8.93	86.45	25	6.78	Yes	71	0.93	Yes	0	0	No	-24	0.84	Yes	46	82.81	Yes	BPP: Yes, SVM: Yes, Branch: No, LB: Yes, RNABPS: Yes
chr15	67501879	-	NM_001271886	AAGAB	1	0.06	0.13	9	3.59	0	25	5.21	No	12	1.21	Yes	0	0	No	-28	0.53	No	46	69.71	Yes	BPP: No, SVM: Yes, Branch: No, LB: No, RNABPS: Yes
chr15	67512879	-	NM_001271886	AAGAB	1	0.15	0.29	15	12.4	96.37	36	7.08	Yes	72	-3.35	No	27	0.68	Yes	-27	0.77	Yes	39	66.66	No	BPP: Yes, SVM: No, Branch: Yes, LB: Yes, RNABPS: No
chr15	67513540	-	NM_001271886	AAGAB	1	0.06	0.13	7	5.87	78.74	15	5.57	Yes	2	1.41	Yes	0	0	No	-23	0.68	Yes	40	83	Yes	BPP: Yes, SVM: Yes, Branch: No, LB: Yes, RNABPS: Yes
chr15	67519289	-	NM_001271886	AAGAB	1	0.36	0.69	33	7.64	92.11	24	5.09	No	11	1.54	Yes	23	0.94	Yes	-23	0.88	Yes	47	94.64	Yes	BPP: No, SVM: Yes, Branch: Yes, LB: Yes, RNABPS: Yes
chr15	67523671	-	NM_001271886	AAGAB	1	1.81	3.67	68	-2.02	0	17	4.24	No	4	0.39	No	0	0	No	-16	0.87	Yes	54	94.06	Yes	BPP: No, SVM: No, Branch: No, LB: Yes, RNABPS: Yes
chr15	67524585	-	NM_001271886	AAGAB	1	0.1	0.22	14	4.74	84.41	23	6.56	Yes	10	1.33	Yes	0	0	No	-22	0.42	No	48	72.7	Yes	BPP: Yes, SVM: Yes, Branch: No, LB: No, RNABPS: Yes
chr2	69736596	-	NM_014911	AAK1	1	47.47	15.28	72	10.07	78.56	47	10.4	Yes	34	1.2	Yes	31	0.63	Yes	-28	0.48	No	42	59.18	No	BPP: Yes, SVM: Yes, Branch: Yes, LB: No, RNABPS: No
chr2	69737629	-	NM_014911	AAK1	1	1.24	0.43	26	7.93	85.69	31	6	Yes	59	-1.13	No	0	0	No	-23	0.46	No	47	49.24	No	BPP: Yes, SVM: No, Branch: No, LB: No, RNABPS: No
chr2	69748095	-	NM_014911	AAK1	1	0.19	0.21	12	5.09	83.23	23	5.2	No	10	1.47	Yes	0	0	No	-22	0.73	Yes	48	80.58	Yes	BPP: No, SVM: Yes, Branch: No, LB: Yes, RNABPS: Yes
chr2	69752224	-	NM_014911	AAK1	1	0.09	0.13	7	5.96	70.94	31	5.43	No	50	1.48	Yes	0	0	No	-23	0.65	No	45	45.4	No	BPP: No, SVM: Yes, Branch: No, LB: No, RNABPS: No
chr2	69753760	-	NM_014911	AAK1	1	0.19	0.24	15	9.07	91.05	34	5.28	No	40	1.23	Yes	0	0	No	-33	0.47	No	51	59.6	No	BPP: No, SVM: Yes, Branch: No, LB: No, RNABPS: No
chr2	69758600	-	NM_014911	AAK1	1	0.13	0.13	8	6.07	91.99	43	7.39	Yes	30	2.35	Yes	0	0	No	-27	0.62	No	43	73.72	Yes	BPP: Yes, SVM: Yes, Branch: No, LB: No, RNABPS: Yes
chr2	69766554	-	NM_014911	AAK1	1	0.12	0.11	7	9.33	79.14	20	7.1	Yes	7	1.56	Yes	0	0	No	-31	0.91	Yes	39	91.38	Yes	BPP: Yes, SVM: Yes, Branch: No, LB: Yes, RNABPS: Yes
chr2	69827777	-	NM_014911	AAK1	1	0.64	0.4	19	3.06	69.62	45	5.16	No	21	1.22	Yes	0	0	No	-33	0.45	No	37	63.65	No	BPP: No, SVM: Yes, Branch: No, LB: No, RNABPS: No
chr2	69830759	-	NM_014911	AAK1	1	1.17	0.75	33	9.47	87.86	53	9.91	Yes	69	1.35	Yes	0	0	No	-39	0.65	No	31	55.87	No	BPP: Yes, SVM: Yes, Branch: No, LB: No, RNABPS: No
chr11	77566390	+	NM_001316960	AAMDC	1	2.14	0.4	21	2.94	0	39	6.4	Yes	26	0.83	Yes	0	0	No	-38	0.86	Yes	32	84.5	Yes	BPP: Yes, SVM: Yes, Branch: No, LB: Yes, RNABPS: Yes
chr2	219129883	-	NM_001087	AAMP	1	0.09	0.18	10	0.55	69.27	24	4.9	No	50	1.04	Yes	0	0	No	-49	0.63	No	21	76.4	Yes	BPP: No, SVM: Yes, Branch: No, LB: No, RNABPS: Yes
chr2	219134261	-	NM_001087	AAMP	1	14.58	31.94	72	4.86	70.97	16	6	Yes	3	2.22	Yes	23	0.7	Yes	-61	0.36	No	47	44.83	No	BPP: Yes, SVM: Yes, Branch: Yes, LB: No, RNABPS: No
chr20	34830094	+	NM_015511	AAR2	1	0.39	0.24	17	4.19	0	43	6.63	Yes	30	0.25	No	0	0	No	-37	0.52	No	36	47.51	No	BPP: Yes, SVM: No, Branch: No, LB: No, RNABPS: No
chr20	34834122	+	NM_015511	AAR2	1	0.66	0.71	34	4.53	70.52	39	6.61	Yes	26	1.36	Yes	0	0	No	-38	0.76	Yes	32	77.56	Yes	BPP: Yes, SVM: Yes, Branch: No, LB: Yes, RNABPS: Yes
chr20	34843522	+	NM_015511	AAR2	1	0.33	0.36	19	10.45	85.78	32	5.65	Yes	33	1.35	Yes	0	0	No	-25	0.48	No	29	47.26	No	BPP: Yes, SVM: Yes, Branch: No, LB: No, RNABPS: No
chr16	70288387	-	NM_001605	AARS	1	0.34	1.08	46	9.09	80.5	19	7.81	Yes	6	1.8	Yes	18	0.79	Yes	-18	0.72	Yes	52	91.06	Yes	BPP: Yes, SVM: Yes, Branch: Yes, LB: Yes, RNABPS: Yes
chr16	70292148	-	NM_001605	AARS	1	0.1	0.43	23	4.81	77.78	16	4.69	No	NA	NA	NA	29	0.66	Yes	-21	0.58	No	49	49.52	No	BPP: No, SVM: No, Branch: Yes, LB: No, RNABPS: No
chr16	70296388	-	NM_001605	AARS	1	0.3	0.85	35	5.14	80.26	15	5.72	Yes	66	1.95	Yes	0	0	No	-20	0.61	No	50	39.74	No	BPP: Yes, SVM: Yes, Branch: No, LB: No, RNABPS: No
chr16	70302281	-	NM_001605	AARS	1	0.16	0.51	27	-16.96	0	21	5.2	No	42	-1.74	No	0	0	No	-20	0.45	No	NA	NA	NA	BPP: No, SVM: No, Branch: No, LB: No, RNABPS: No
chr16	70303738	-	NM_001605	AARS	1	0.05	0.21	10	8.78	88.25	20	6.84	Yes	7	2	Yes	0	0	No	-19	0.76	Yes	51	86.29	Yes	BPP: Yes, SVM: Yes, Branch: No, LB: Yes, RNABPS: Yes
chr16	70304308	-	NM_001605	AARS	1	0.05	0.17	11	2.22	73.22	39	6.37	Yes	0	-0.89	No	0	0	No	-29	0.42	No	41	54.25	No	BPP: Yes, SVM: No, Branch: No, LB: No, RNABPS: No
chr16	70305792	-	NM_001605	AARS	1	0.07	0.28	17	6.99	83.67	26	6.4	Yes	74	-5.84	No	0	0	No	-25	0.82	Yes	45	89.53	Yes	BPP: Yes, SVM: No, Branch: No, LB: Yes, RNABPS: Yes
chr16	70311083	-	NM_001605	AARS	1	0.03	0.14	7	4.74	64.32	24	6.76	Yes	11	1.31	Yes	22	0.55	Yes	-23	0.72	Yes	47	74.09	Yes	BPP: Yes, SVM: Yes, Branch: Yes, LB: Yes, RNABPS: Yes
chr16	70313557	-	NM_001605	AARS	1	0.13	0.57	30	2.11	0	43	7.68	Yes	30	1.47	Yes	0	0	No	-43	0.61	No	28	73.02	Yes	BPP: Yes, SVM: Yes, Branch: No, LB: No, RNABPS: Yes
chr16	70319129	-	NM_001605	AARS	1	0.05	0.11	7	10.45	88.27	28	5.74	Yes	37	0.7	No	0	0	No	-27	0.91	Yes	43	94.53	Yes	BPP: Yes, SVM: No, Branch: No, LB: Yes, RNABPS: Yes
chr6	44270942	-	NM_020745	AARS2	1	0.6	0.29	16	8.8	86.18	19	5.66	Yes	71	-1.15	No	26	0.94	Yes	-25	0.62	No	45	80.17	Yes	BPP: Yes, SVM: No, Branch: Yes, LB: No, RNABPS: Yes
chr6	44272085	-	NM_020745	AARS2	1	0.32	0.17	11	6.72	84.43	29	6.54	Yes	16	1.23	Yes	32	0.68	Yes	-28	0.84	Yes	42	89.12	Yes	BPP: Yes, SVM: Yes, Branch: Yes, LB: Yes, RNABPS: Yes
chr6	44272252	-	NM_020745	AARS2	1	0.99	0.35	19	2.54	73.03	22	5.29	No	25	1.54	Yes	0	0	No	-21	0.75	Yes	49	70.29	Yes	BPP: No, SVM: Yes, Branch: No, LB: Yes, RNABPS: Yes
chr6	44272255	-	NM_020745	AARS2	1	0.34	0.13	8	2.3	79.01	19	5	No	22	1.53	Yes	0	0	No	-34	0.51	No	52	71.96	Yes	BPP: No, SVM: Yes, Branch: No, LB: No, RNABPS: Yes
chr6	44273787	-	NM_020745	AARS2	1	2.29	0.64	32	10.67	83.32	28	5.3	No	NA	NA	NA	0	0	No	-23	0.64	No	48	75.68	Yes	BPP: No, SVM: No, Branch: No, LB: No, RNABPS: Yes
chr6	44274289	-	NM_020745	AARS2	1	1.39	0.79	32	6.21	78.71	13	6.71	Yes	0	0.82	Yes	21	0.91	Yes	-18	0.21	No	13	60.3	No	BPP: Yes, SVM: Yes, Branch: Yes, LB: No, RNABPS: No
chr17	41107385	-	NM_001261434	AARSD1	1	2.01	1.58	51	8.79	88.12	25	6.24	Yes	12	0.78	Yes	24	0.86	Yes	-24	0.9	Yes	46	90.28	Yes	BPP: Yes, SVM: Yes, Branch: Yes, LB: Yes, RNABPS: Yes
chr17	41108343	-	NM_001261434	AARSD1	1	0.18	0.14	7	-4.49	70.61	26	5.29	No	29	0.73	No	0	0	No	-25	0.9	Yes	45	84.37	Yes	BPP: No, SVM: No, Branch: No, LB: Yes, RNABPS: Yes
chr17	41114290	-	NM_001261434	AARSD1	1	0.15	0.11	8	7.17	87.81	26	5.66	Yes	36	1.01	Yes	25	0.81	Yes	-25	0.54	No	22	35.57	No	BPP: Yes, SVM: Yes, Branch: Yes, LB: No, RNABPS: No
chr17	41114313	-	NM_001261434	AARSD1	1	0.39	0.26	16	4.74	84.41	30	5.35	No	13	1.03	Yes	25	0.49	Yes	-25	0.29	No	45	40.87	No	BPP: No, SVM: Yes, Branch: Yes, LB: No, RNABPS: No
chr4	57219678	-	NM_001323890	AASDH	1	2.02	0.42	21	4.62	69.01	37	5.81	Yes	10	0.66	No	0	0	No	-22	0.61	No	34	54.08	No	BPP: Yes, SVM: No, Branch: No, LB: No, RNABPS: No
chr4	57247242	-	NM_001323890	AASDH	1	2	0.35	16	2.2	77.46	24	3.69	No	-4	0.25	No	0	0	No	-29	0.57	No	47	33.4	No	BPP: No, SVM: No, Branch: No, LB: No, RNABPS: No
chr4	57249196	-	NM_001323890	AASDH	1	0.39	0.17	10	6.3	90.92	23	4.97	No	3	0.8	Yes	0	0	No	-27	0.46	No	43	51.07	No	BPP: No, SVM: Yes, Branch: No, LB: No, RNABPS: No
chr11	105950896	+	NM_015423	AASDHPPT	1	0.1	0.19	11	11.37	78.32	26	5.39	No	28	0.93	Yes	0	0	No	-25	0.84	Yes	45	71.73	Yes	BPP: No, SVM: Yes, Branch: No, LB: Yes, RNABPS: Yes
chr11	105963691	+	NM_015423	AASDHPPT	1	0.04	0.14	8	6.54	90.79	18	6.36	Yes	5	1.18	Yes	0	0	No	-22	0.5	No	48	57.51	No	BPP: Yes, SVM: Yes, Branch: No, LB: No, RNABPS: No
chr17	35336455	+	NM_012138	AATF	1	0.18	0.39	22	4.54	83.68	33	7.79	Yes	20	2.04	Yes	0	0	No	-32	0.86	Yes	38	81.39	Yes	BPP: Yes, SVM: Yes, Branch: No, LB: Yes, RNABPS: Yes
chr17	35351397	+	NM_012138	AATF	1	0.23	0.6	26	7.57	82.53	29	4.69	No	4	0.78	Yes	0	0	No	-28	0.68	Yes	47	75.15	Yes	BPP: No, SVM: Yes, Branch: No, LB: Yes, RNABPS: Yes
chr17	35352558	+	NM_012138	AATF	1	0.17	0.46	17	8.5	88.34	43	5.7	Yes	21	0.93	Yes	0	0	No	-33	0.75	Yes	37	82.58	Yes	BPP: Yes, SVM: Yes, Branch: No, LB: Yes, RNABPS: Yes
chr17	35354150	+	NM_012138	AATF	1	0.1	0.28	16	11.27	94.35	22	6.23	Yes	-1	1	Yes	0	0	No	-21	0.49	No	49	39.24	No	BPP: Yes, SVM: Yes, Branch: No, LB: No, RNABPS: No
chr17	35378236	+	NM_012138	AATF	1	0.05	0.15	8	1.46	0	27	4.82	No	40	0.73	No	0	0	No	-29	0.37	No	44	63.66	No	BPP: No, SVM: No, Branch: No, LB: No, RNABPS: No
chr17	67260478	-	NM_172232	ABCA5	1	0.32	0.11	7	3.23	71.31	28	6.15	Yes	15	1	Yes	0	0	No	-28	0.56	No	42	77.02	Yes	BPP: Yes, SVM: Yes, Branch: No, LB: No, RNABPS: Yes
chr17	67260935	-	NM_172232	ABCA5	1	1.14	0.28	15	5.99	80.72	40	7.46	Yes	27	1.22	Yes	0	0	No	-29	0.75	Yes	41	74.09	Yes	BPP: Yes, SVM: Yes, Branch: No, LB: Yes, RNABPS: Yes
chr17	67261016	-	NM_172232	ABCA5	1	6.13	1.49	49	7.61	84.58	22	4.32	No	41	0.5	No	0	0	No	-21	0.84	Yes	49	91.26	Yes	BPP: No, SVM: No, Branch: No, LB: Yes, RNABPS: Yes
chr17	67261016	-	NM_172232	ABCA5	1	0.79	0.17	8	7.61	84.58	22	4.32	No	41	0.5	No	0	0	No	-21	0.84	Yes	49	91.26	Yes	BPP: No, SVM: No, Branch: No, LB: Yes, RNABPS: Yes
chr17	67281562	-	NM_172232	ABCA5	1	10.29	4.81	69	9.09	84.85	27	4.71	No	8	0.93	Yes	26	0.89	Yes	-26	0.57	No	50	72.66	Yes	BPP: No, SVM: Yes, Branch: Yes, LB: No, RNABPS: Yes
chr17	67284840	-	NM_172232	ABCA5	1	0.34	0.21	11	9.23	87.72	66	8.75	Yes	53	1.86	Yes	0	0	No	-59	0.68	Yes	11	67.07	No	BPP: Yes, SVM: Yes, Branch: No, LB: Yes, RNABPS: No
chr17	67294159	-	NM_172232	ABCA5	1	0.45	0.14	9	9.06	93.53	21	5.45	No	12	1.59	Yes	0	0	No	-24	0.75	Yes	46	80.38	Yes	BPP: No, SVM: Yes, Branch: No, LB: Yes, RNABPS: Yes
chr17	67300176	-	NM_172232	ABCA5	1	0.5	0.31	17	2.38	0	48	11.41	Yes	52	1.35	Yes	0	0	No	-28	0.53	No	42	58.84	No	BPP: Yes, SVM: Yes, Branch: No, LB: No, RNABPS: No
chr17	67306576	-	NM_172232	ABCA5	1	0.64	0.33	22	4.84	98.31	20	4.68	No	7	0.45	No	0	0	No	-23	0.86	Yes	47	91.17	Yes	BPP: No, SVM: No, Branch: No, LB: Yes, RNABPS: Yes
chr17	67307168	-	NM_172232	ABCA5	1	2.75	1.78	52	6.53	86.16	20	7.14	Yes	7	1.22	Yes	0	0	No	-19	0.66	No	51	85.8	Yes	BPP: Yes, SVM: Yes, Branch: No, LB: No, RNABPS: Yes
chr17	67309391	-	NM_172232	ABCA5	1	0.42	0.14	9	1.55	65.35	55	7.33	Yes	59	0.75	No	0	0	No	-33	0.54	No	37	66.39	No	BPP: Yes, SVM: No, Branch: No, LB: No, RNABPS: No
chr17	67313965	-	NM_172232	ABCA5	1	4.56	0.31	16	1.06	0	23	6.07	Yes	10	2.14	Yes	22	0.82	Yes	-22	0.76	Yes	48	87.91	Yes	BPP: Yes, SVM: Yes, Branch: Yes, LB: Yes, RNABPS: Yes
chr17	67321953	-	NM_172232	ABCA5	1	2.95	0.1	7	-7.55	0	10	3.84	No	-2	-1.96	No	0	0	No	-41	0.39	No	29	53.75	No	BPP: No, SVM: No, Branch: No, LB: No, RNABPS: No
chr17	67321959	-	NM_172232	ABCA5	1	100.27	7.07	71	6.17	84.22	31	5.45	No	31	-1.46	No	24	0.61	Yes	-24	0.51	No	35	44.75	No	BPP: No, SVM: No, Branch: Yes, LB: No, RNABPS: No
chr17	67075424	-	NM_080284	ABCA6	1	0.13	0.11	8	1.29	64.75	29	5.18	No	65	0.85	Yes	24	0.89	Yes	-21	0.36	No	49	44.66	No	BPP: No, SVM: Yes, Branch: Yes, LB: No, RNABPS: No
chr17	67077316	-	NM_080284	ABCA6	1	0.31	0.33	20	5.22	74.13	29	7.84	Yes	16	1.95	Yes	24	0.85	Yes	-34	0.45	No	36	59.87	No	BPP: Yes, SVM: Yes, Branch: Yes, LB: No, RNABPS: No
chr17	67079469	-	NM_080284	ABCA6	1	0.09	0.1	7	0.37	0	24	4.2	No	11	0.77	No	0	0	No	-39	0.6	No	31	69.2	No	BPP: No, SVM: No, Branch: No, LB: No, RNABPS: No
chr17	67080518	-	NM_080284	ABCA6	1	0.23	0.17	11	-4.93	0	14	3.54	No	65	-5.48	No	27	0.57	Yes	-14	0.56	No	61	34.62	No	BPP: No, SVM: No, Branch: Yes, LB: No, RNABPS: No
chr17	67080644	-	NM_080284	ABCA6	1	1.98	0.83	38	0.91	0	36	6.09	Yes	71	1.83	Yes	0	0	No	-35	0.85	Yes	35	92.7	Yes	BPP: Yes, SVM: Yes, Branch: No, LB: Yes, RNABPS: Yes
chr17	67084362	-	NM_080284	ABCA6	1	1.56	1.13	42	7.91	81.92	29	5.72	Yes	30	0.89	Yes	0	0	No	-28	0.76	Yes	42	84.69	Yes	BPP: Yes, SVM: Yes, Branch: No, LB: Yes, RNABPS: Yes
chr17	67092208	-	NM_080284	ABCA6	1	0.19	0.17	11	0.49	76.04	21	4.84	No	0	0.73	No	0	0	No	-19	0.35	No	38	50.39	No	BPP: No, SVM: No, Branch: No, LB: No, RNABPS: No
chr17	67101640	-	NM_080284	ABCA6	1	1	0.58	27	3.98	77.77	42	7.79	Yes	55	-2.99	No	0	0	No	-42	0.43	No	28	40.86	No	BPP: Yes, SVM: No, Branch: No, LB: No, RNABPS: No
chr17	67102731	-	NM_080284	ABCA6	1	0.57	0.71	34	6.14	84.41	40	7.78	Yes	15	0.81	Yes	0	0	No	-26	0.35	No	44	36.74	No	BPP: Yes, SVM: Yes, Branch: No, LB: No, RNABPS: No
chr17	67106034	-	NM_080284	ABCA6	1	0.9	0.81	39	12.49	96.68	17	3.96	No	4	1.06	Yes	0	0	No	-25	0.71	Yes	47	45.63	No	BPP: No, SVM: Yes, Branch: No, LB: Yes, RNABPS: No
chr17	67106559	-	NM_080284	ABCA6	1	0.45	0.39	20	4.21	74.98	32	5.89	Yes	19	1.36	Yes	0	0	No	-31	0.89	Yes	39	94.75	Yes	BPP: Yes, SVM: Yes, Branch: No, LB: Yes, RNABPS: Yes
chr17	67107073	-	NM_080284	ABCA6	1	0.12	0.19	12	-0.34	0	18	4.21	No	22	1.1	Yes	0	0	No	-30	0.85	Yes	40	82.54	Yes	BPP: No, SVM: Yes, Branch: No, LB: Yes, RNABPS: Yes
chr17	67108411	-	NM_080284	ABCA6	1	1.26	0.72	34	0.47	0	44	7.54	Yes	74	1.44	Yes	0	0	No	-43	0.69	Yes	27	76.43	Yes	BPP: Yes, SVM: Yes, Branch: No, LB: Yes, RNABPS: Yes
chr17	67108411	-	NM_080284	ABCA6	1	0.66	0.33	18	0.47	0	44	7.54	Yes	74	1.44	Yes	0	0	No	-43	0.69	Yes	27	76.43	Yes	BPP: Yes, SVM: Yes, Branch: No, LB: Yes, RNABPS: Yes
chr17	67109455	-	NM_080284	ABCA6	1	1.47	1.54	50	5.3	86.31	32	5.39	No	46	0.22	No	0	0	No	-26	0.53	No	44	43.34	No	BPP: No, SVM: No, Branch: No, LB: No, RNABPS: No
chr17	67109489	-	NM_080284	ABCA6	1	0.52	0.61	29	5.48	81.7	22	4.69	No	67	0.51	No	0	0	No	-24	0.83	Yes	46	67.74	No	BPP: No, SVM: No, Branch: No, LB: Yes, RNABPS: No
chr19	1041353	+	NM_019112	ABCA7	1	4	0.83	33	7.06	77.87	27	7.14	Yes	14	2.38	Yes	26	0.95	Yes	-26	0.86	Yes	44	89.5	Yes	BPP: Yes, SVM: Yes, Branch: Yes, LB: Yes, RNABPS: Yes
chr19	1041514	+	NM_019112	ABCA7	1	0.89	0.25	12	-0.14	0	9	3.87	No	73	0.15	No	26	0.73	Yes	-32	0.59	No	38	76.24	Yes	BPP: No, SVM: No, Branch: Yes, LB: No, RNABPS: Yes
chr19	1042284	+	NM_019112	ABCA7	1	0.88	0.28	15	4.8	74.69	13	4.25	No	6	0.42	No	25	0.64	Yes	-18	0.76	Yes	52	80.81	Yes	BPP: No, SVM: No, Branch: Yes, LB: Yes, RNABPS: Yes
chr19	1042318	+	NM_019112	ABCA7	1	2.8	0.92	39	-0.61	0	31	6.47	Yes	40	0.56	No	0	0	No	-25	0.58	No	40	61.28	No	BPP: Yes, SVM: No, Branch: No, LB: No, RNABPS: No
chr19	1047210	+	NM_019112	ABCA7	1	0.6	0.1	7	6.29	85.23	31	5.77	Yes	64	1.41	Yes	0	0	No	-34	0.75	Yes	36	83.57	Yes	BPP: Yes, SVM: Yes, Branch: No, LB: Yes, RNABPS: Yes
chr19	1049316	+	NM_019112	ABCA7	1	8.98	1.63	52	9.44	83.09	24	5.48	No	60	1.08	Yes	0	0	No	-23	0.87	Yes	47	83.1	Yes	BPP: No, SVM: Yes, Branch: No, LB: Yes, RNABPS: Yes
chr19	1056416	+	NM_019112	ABCA7	1	10.54	1.83	59	9.49	85.69	13	6.33	Yes	0	1.83	Yes	0	0	No	-31	0.55	No	39	50.78	No	BPP: Yes, SVM: Yes, Branch: No, LB: No, RNABPS: No
chr19	1057864	+	NM_019112	ABCA7	1	4.54	1.08	42	7.09	95.4	12	5.1	No	36	-2.28	No	0	0	No	-24	0.72	Yes	46	54.78	No	BPP: No, SVM: No, Branch: No, LB: Yes, RNABPS: No
chr19	1057967	+	NM_019112	ABCA7	1	14.92	3.44	64	8.08	83.06	28	5.83	Yes	23	1.83	Yes	27	0.77	Yes	-27	0.7	Yes	43	66.48	No	BPP: Yes, SVM: Yes, Branch: Yes, LB: Yes, RNABPS: No
chr19	1057972	+	NM_019112	ABCA7	1	1.1	0.22	12	1.71	0	33	6.24	Yes	28	1.82	Yes	0	0	No	-32	0.67	Yes	38	66.12	No	BPP: Yes, SVM: Yes, Branch: No, LB: Yes, RNABPS: No
chr19	1058803	+	NM_019112	ABCA7	1	0.74	0.19	11	1.98	0	10	2.7	No	42	-3.99	No	24	0.78	Yes	-15	0.32	No	60	24.97	No	BPP: No, SVM: No, Branch: Yes, LB: No, RNABPS: No
chr19	1061966	+	NM_019112	ABCA7	1	0.93	0.19	10	7.83	80.85	35	7.35	Yes	22	2.55	Yes	0	0	No	-34	0.89	Yes	36	90.74	Yes	BPP: Yes, SVM: Yes, Branch: No, LB: Yes, RNABPS: Yes
chr1	229654601	-	NM_012089	ABCB10	1	0.29	0.24	14	7.31	81.17	25	4.93	No	47	0.96	Yes	0	0	No	-49	0.47	No	16	46.13	No	BPP: No, SVM: Yes, Branch: No, LB: No, RNABPS: No
chr1	229657142	-	NM_012089	ABCB10	1	0.14	0.13	9	0.48	0	16	4.35	No	3	0.22	No	0	0	No	-15	0.81	Yes	55	70.88	Yes	BPP: No, SVM: No, Branch: No, LB: Yes, RNABPS: Yes
chr1	229657393	-	NM_012089	ABCB10	1	0.27	0.21	13	-1.5	0	24	5.48	No	24	0.69	No	33	0.51	Yes	-23	0.81	Yes	NA	NA	NA	BPP: No, SVM: No, Branch: Yes, LB: Yes, RNABPS: No
chr1	229666084	-	NM_012089	ABCB10	1	0.27	0.17	9	7.41	89.27	25	5.05	No	69	-4.7	No	0	0	No	-24	0.51	No	45	61.72	No	BPP: No, SVM: No, Branch: No, LB: No, RNABPS: No
chr1	229674655	-	NM_012089	ABCB10	1	1.6	0.79	33	3.73	70.31	36	5.16	No	16	0.42	No	0	0	No	-28	0.91	Yes	42	92.78	Yes	BPP: No, SVM: No, Branch: No, LB: Yes, RNABPS: Yes
chr1	229676496	-	NM_012089	ABCB10	1	1.97	1.53	55	2.14	0	43	7.46	Yes	30	1.24	Yes	0	0	No	-27	0.47	No	43	42.68	No	BPP: Yes, SVM: Yes, Branch: No, LB: No, RNABPS: No
chr1	229685332	-	NM_012089	ABCB10	1	1.02	0.21	12	-0.51	0	34	7.67	Yes	48	1.44	Yes	0	0	No	-33	0.96	Yes	37	96.02	Yes	BPP: Yes, SVM: Yes, Branch: No, LB: Yes, RNABPS: Yes
chr7	87048336	-	NM_018849	ABCB4	1	1.99	0.22	12	7.34	80.48	31	4.58	No	4	0.3	No	0	0	No	-28	0.45	No	47	55.75	No	BPP: No, SVM: No, Branch: No, LB: No, RNABPS: No
chr7	87081034	-	NM_018849	ABCB4	1	5.92	0.44	22	5.89	92.59	25	4.8	No	76	0.82	Yes	0	0	No	-24	0.72	Yes	50	47.45	No	BPP: No, SVM: Yes, Branch: No, LB: Yes, RNABPS: No
chr7	87081034	-	NM_018849	ABCB4	1	2.25	0.24	12	5.89	92.59	25	4.8	No	76	0.82	Yes	0	0	No	-24	0.72	Yes	50	47.45	No	BPP: No, SVM: Yes, Branch: No, LB: Yes, RNABPS: No
chr2	220074993	-	NM_005689	ABCB6	1	0.56	0.43	24	2.3	71.46	38	6.06	Yes	32	1.49	Yes	0	0	No	-22	0.79	Yes	48	62	No	BPP: Yes, SVM: Yes, Branch: No, LB: Yes, RNABPS: No
chr2	220075312	-	NM_005689	ABCB6	1	0.54	0.36	20	3.44	73.19	19	6.38	Yes	64	0.84	Yes	0	0	No	-18	0.45	No	52	80.65	Yes	BPP: Yes, SVM: Yes, Branch: No, LB: No, RNABPS: Yes
chr2	220075539	-	NM_005689	ABCB6	1	0.12	0.1	7	-4.33	0	12	4	No	46	2.52	Yes	0	0	No	-58	0.62	No	12	59.78	No	BPP: No, SVM: Yes, Branch: No, LB: No, RNABPS: No
chr2	220075572	-	NM_005689	ABCB6	1	1.32	0.81	37	1.71	72.83	26	6.01	Yes	13	2.56	Yes	25	0.94	Yes	-25	0.55	No	45	55.67	No	BPP: Yes, SVM: Yes, Branch: Yes, LB: No, RNABPS: No
chrX	74282995	-	NM_001271698	ABCB7	1	0.55	0.51	30	8.81	83.26	22	6.34	Yes	9	0.83	Yes	0	0	No	-21	0.72	Yes	34	38.55	No	BPP: Yes, SVM: Yes, Branch: No, LB: Yes, RNABPS: No
chrX	74285021	-	NM_001271698	ABCB7	1	0.16	0.18	10	-1.83	62	38	7.92	Yes	25	0.7	No	0	0	No	-23	0.29	No	38	61.7	No	BPP: Yes, SVM: No, Branch: No, LB: No, RNABPS: No
chrX	74285021	-	NM_001271698	ABCB7	1	0.93	0.99	43	-1.83	62	38	7.92	Yes	25	0.7	No	0	0	No	-23	0.29	No	38	61.7	No	BPP: Yes, SVM: No, Branch: No, LB: No, RNABPS: No
chrX	74291540	-	NM_001271698	ABCB7	1	0.4	0.22	13	4.29	73.93	38	4.21	No	5	0.79	Yes	32	0.59	Yes	-33	0.56	No	37	55.56	No	BPP: No, SVM: Yes, Branch: Yes, LB: No, RNABPS: No
chrX	74317374	-	NM_001271698	ABCB7	1	0.49	0.42	22	6.09	85.75	40	5.52	No	54	0.55	No	0	0	No	-28	0.7	Yes	42	89.33	Yes	BPP: No, SVM: No, Branch: No, LB: Yes, RNABPS: Yes
chr7	150734327	+	NM_001282291	ABCB8	1	21.2	6.56	72	7.46	81.45	34	7.45	Yes	21	1.23	Yes	20	0.8	Yes	-33	0.85	Yes	37	87.91	Yes	BPP: Yes, SVM: Yes, Branch: Yes, LB: Yes, RNABPS: Yes
chr7	150734370	+	NM_001282291	ABCB8	1	7.31	2.32	57	7.33	89.74	46	7.14	Yes	64	1.23	Yes	28	0.76	Yes	-28	0.62	No	25	81.28	Yes	BPP: Yes, SVM: Yes, Branch: Yes, LB: No, RNABPS: Yes
chr16	16110418	+	NM_004996	ABCC1	1	0.18	0.22	12	9.5	87.04	42	7.67	Yes	29	1.42	Yes	0	0	No	-29	0.57	No	29	65.45	No	BPP: Yes, SVM: Yes, Branch: No, LB: No, RNABPS: No
chr16	16110440	+	NM_004996	ABCC1	1	0.32	0.38	22	10.09	85.26	29	5.56	No	51	1.41	Yes	0	0	No	-28	0.95	Yes	42	97.53	Yes	BPP: No, SVM: Yes, Branch: No, LB: Yes, RNABPS: Yes
chr16	16127145	+	NM_004996	ABCC1	1	4.47	2.54	55	10.82	89.81	43	6.04	Yes	30	1.68	Yes	0	0	No	-28	0.61	No	28	68.71	No	BPP: Yes, SVM: Yes, Branch: No, LB: No, RNABPS: No
chr16	16134973	+	NM_004996	ABCC1	1	2.19	2.13	54	10.07	88.27	24	7.42	Yes	11	1.47	Yes	0	0	No	-23	0.92	Yes	47	94.33	Yes	BPP: Yes, SVM: Yes, Branch: No, LB: Yes, RNABPS: Yes
chr16	16138310	+	NM_004996	ABCC1	1	0.17	0.18	9	3.62	0	22	6.74	Yes	9	1.08	Yes	0	0	No	-30	0.76	Yes	40	55.16	No	BPP: Yes, SVM: Yes, Branch: No, LB: Yes, RNABPS: No
chr16	16151287	+	NM_004996	ABCC1	1	0.12	0.18	10	10.78	85.36	29	5.42	No	16	0.32	No	0	0	No	-28	0.91	Yes	42	91.43	Yes	BPP: No, SVM: No, Branch: No, LB: Yes, RNABPS: Yes
chr16	16192729	+	NM_004996	ABCC1	1	0.92	0.63	30	6.08	87.97	30	7.41	Yes	68	1.05	Yes	30	0.85	Yes	-29	0.61	No	41	59.67	No	BPP: Yes, SVM: Yes, Branch: Yes, LB: No, RNABPS: No
chr16	16197749	+	NM_004996	ABCC1	1	0.68	0.54	29	-0.31	0	17	4.12	No	4	0.43	No	0	0	No	-16	0.94	Yes	54	65.48	No	BPP: No, SVM: No, Branch: No, LB: Yes, RNABPS: No
chr16	16199256	+	NM_004996	ABCC1	1	0.18	0.17	10	7.72	88.31	15	6.68	Yes	2	1.44	Yes	21	0.62	Yes	-21	0.7	Yes	49	54.76	No	BPP: Yes, SVM: Yes, Branch: Yes, LB: Yes, RNABPS: No
chr16	16228518	+	NM_004996	ABCC1	1	0.32	0.24	11	9.03	88.34	44	9.84	Yes	31	0.99	Yes	0	0	No	-43	0.96	Yes	27	97.77	Yes	BPP: Yes, SVM: Yes, Branch: No, LB: Yes, RNABPS: Yes
chr6	43398485	+	NM_001198934	ABCC10	1	14.74	1.32	53	7.64	93.81	25	7.21	Yes	47	1.4	Yes	24	0.71	Yes	-24	0.78	Yes	46	70.26	Yes	BPP: Yes, SVM: Yes, Branch: Yes, LB: Yes, RNABPS: Yes
chr6	43400969	+	NM_001198934	ABCC10	1	0.9	0.1	7	4.64	73.46	54	7.19	Yes	9	0.86	Yes	24	0.71	Yes	-32	0.77	Yes	49	59.84	No	BPP: Yes, SVM: Yes, Branch: Yes, LB: Yes, RNABPS: No
chr6	43400972	+	NM_001198934	ABCC10	1	4.51	0.42	25	6.79	82.6	57	7.37	Yes	12	0.85	Yes	24	0.71	Yes	-24	0.69	Yes	46	73.62	Yes	BPP: Yes, SVM: Yes, Branch: Yes, LB: Yes, RNABPS: Yes
chr6	43403830	+	NM_001198934	ABCC10	1	3.1	0.83	39	8.43	79.6	20	4.18	No	12	0.13	No	24	0.76	Yes	-22	0.56	No	48	69.79	Yes	BPP: No, SVM: No, Branch: Yes, LB: No, RNABPS: Yes
chr6	43406008	+	NM_001198934	ABCC10	1	3.23	0.92	39	4.15	0	15	4.58	No	2	0.15	No	0	0	No	-20	0.65	No	50	66.16	No	BPP: No, SVM: No, Branch: No, LB: No, RNABPS: No
chr6	43406074	+	NM_001198934	ABCC10	1	4.32	1.21	51	2.59	83.23	21	4.8	No	68	0.09	No	0	0	No	-20	0.94	Yes	50	89.34	Yes	BPP: No, SVM: No, Branch: No, LB: Yes, RNABPS: Yes
chr6	43410650	+	NM_001198934	ABCC10	1	0.59	0.22	13	-0.36	71.73	26	6.39	Yes	58	1.78	Yes	0	0	No	-25	0.9	Yes	45	93.43	Yes	BPP: Yes, SVM: Yes, Branch: No, LB: Yes, RNABPS: Yes
chr6	43411639	+	NM_001198934	ABCC10	1	0.7	0.17	10	-7.27	0	9	4.47	No	64	-5.68	No	22	0.53	Yes	-28	0.43	No	59	34.16	No	BPP: No, SVM: No, Branch: Yes, LB: No, RNABPS: No
chr6	43412909	+	NM_001198934	ABCC10	1	0.47	0.14	10	6.17	75.49	25	5.18	No	44	0.52	No	0	0	No	-28	0.52	No	47	41.32	No	BPP: No, SVM: No, Branch: No, LB: No, RNABPS: No
chr6	43412981	+	NM_001198934	ABCC10	1	2.76	0.69	35	8.11	82.3	29	8.96	Yes	62	0.74	No	0	0	No	-28	0.36	No	41	44.35	No	BPP: Yes, SVM: No, Branch: No, LB: No, RNABPS: No
chr6	43413552	+	NM_001198934	ABCC10	1	0.76	0.25	15	5.59	75.81	25	4.51	No	12	-1.42	No	0	0	No	-24	0.73	Yes	46	78.15	Yes	BPP: No, SVM: No, Branch: No, LB: Yes, RNABPS: Yes
chr6	43414288	+	NM_001198934	ABCC10	1	3.04	0.61	30	6.58	83.31	14	6.01	Yes	73	1.98	Yes	0	0	No	-33	0.46	No	37	62.38	No	BPP: Yes, SVM: Yes, Branch: No, LB: No, RNABPS: No
chr6	43415243	+	NM_001198934	ABCC10	1	1.74	0.36	19	7.36	81.68	37	7.28	Yes	24	1.54	Yes	0	0	No	-36	0.92	Yes	34	96.75	Yes	BPP: Yes, SVM: Yes, Branch: No, LB: Yes, RNABPS: Yes
chr13	95676454	-	NM_005845	ABCC4	1	0.19	0.13	8	3.06	0	32	6.4	Yes	19	1.78	Yes	0	0	No	-35	0.53	No	35	69.54	No	BPP: Yes, SVM: Yes, Branch: No, LB: No, RNABPS: No
chr13	95690991	-	NM_005845	ABCC4	1	1.33	0.88	35	9.04	85.52	31	6.87	Yes	18	1.41	Yes	0	0	No	-30	0.61	No	40	68.98	No	BPP: Yes, SVM: Yes, Branch: No, LB: No, RNABPS: No
chr13	95691861	-	NM_005845	ABCC4	1	0.55	0.4	22	8.39	80.2	25	6.08	Yes	27	1.02	Yes	0	0	No	-25	0.57	No	46	42.03	No	BPP: Yes, SVM: Yes, Branch: No, LB: No, RNABPS: No
chr13	95696717	-	NM_005845	ABCC4	1	0.4	0.24	13	-2.78	68.12	12	4.55	No	19	0.83	Yes	22	0.64	Yes	-24	0.35	No	23	22.25	No	BPP: No, SVM: Yes, Branch: Yes, LB: No, RNABPS: No
chr13	95698297	-	NM_005845	ABCC4	1	0.86	0.51	28	8.49	88.14	26	5.98	Yes	13	1.39	Yes	0	0	No	-25	0.66	No	45	76.69	Yes	BPP: Yes, SVM: Yes, Branch: No, LB: No, RNABPS: Yes
chr13	95714234	-	NM_005845	ABCC4	1	0.24	0.18	10	11.43	90.56	30	8.31	Yes	17	1.84	Yes	0	0	No	-29	0.84	Yes	41	84.63	Yes	BPP: Yes, SVM: Yes, Branch: No, LB: Yes, RNABPS: Yes
chr13	95727765	-	NM_005845	ABCC4	1	0.81	0.65	35	9.49	93.42	17	6.08	Yes	56	1.61	Yes	0	0	No	-31	0.69	Yes	39	61.1	No	BPP: Yes, SVM: Yes, Branch: No, LB: Yes, RNABPS: No
chr13	95748434	-	NM_005845	ABCC4	1	13.87	7.86	72	10.74	86.37	27	6.48	Yes	51	1.16	Yes	26	0.52	Yes	-26	0.88	Yes	44	68.67	No	BPP: Yes, SVM: Yes, Branch: Yes, LB: Yes, RNABPS: No
chr13	95757358	-	NM_005845	ABCC4	1	2.16	1.18	49	9.97	79.76	32	6.72	Yes	19	1.51	Yes	0	0	No	-31	0.8	Yes	39	92.03	Yes	BPP: Yes, SVM: Yes, Branch: No, LB: Yes, RNABPS: Yes
chr13	95765819	-	NM_005845	ABCC4	1	0.41	0.28	14	9.33	82.63	29	5.44	No	49	1.12	Yes	0	0	No	-28	0.77	Yes	42	82.02	Yes	BPP: No, SVM: Yes, Branch: No, LB: Yes, RNABPS: Yes
chr13	95809577	-	NM_005845	ABCC4	1	1.26	0.97	39	7.28	85.02	26	7.55	Yes	13	1.48	Yes	0	0	No	-25	0.93	Yes	45	94.23	Yes	BPP: Yes, SVM: Yes, Branch: No, LB: Yes, RNABPS: Yes
chr13	95830043	-	NM_005845	ABCC4	1	2.57	1.57	55	1.01	0	27	6.21	Yes	14	1.6	Yes	0	0	No	-26	0.91	Yes	44	91.6	Yes	BPP: Yes, SVM: Yes, Branch: No, LB: Yes, RNABPS: Yes
chr13	95858970	-	NM_005845	ABCC4	1	0.2	0.13	9	7.82	87.16	21	5.58	Yes	32	0.31	No	0	0	No	-29	0.73	Yes	41	80.91	Yes	BPP: Yes, SVM: No, Branch: No, LB: Yes, RNABPS: Yes
chr13	95861566	-	NM_005845	ABCC4	1	2.38	1.03	37	8.82	78.1	38	7.48	Yes	25	1.19	Yes	0	0	No	-37	0.79	Yes	33	80.86	Yes	BPP: Yes, SVM: Yes, Branch: No, LB: Yes, RNABPS: Yes
chr13	95872432	-	NM_005845	ABCC4	1	0.9	0.53	28	5.97	79.63	39	5.08	No	0	0.41	No	0	0	No	-26	0.92	Yes	44	91.94	Yes	BPP: No, SVM: No, Branch: No, LB: Yes, RNABPS: Yes
chr13	95918519	-	NM_005845	ABCC4	1	10.74	4.06	69	12.09	91.25	34	7.53	Yes	38	0.75	No	33	0.74	Yes	-33	0.83	Yes	37	94.36	Yes	BPP: Yes, SVM: No, Branch: Yes, LB: Yes, RNABPS: Yes
chr13	95921677	-	NM_005845	ABCC4	1	6.88	2.31	54	2.17	83.95	99	9.78	Yes	39	0.05	No	26	0.28	Yes	-26	0.3	No	44	33.08	No	BPP: Yes, SVM: No, Branch: Yes, LB: No, RNABPS: No
chrX	153002095	+	NM_000033	ABCD1	1	2.13	0.13	8	5.91	75.11	37	6.13	Yes	60	2.71	Yes	0	0	No	-36	0.74	Yes	38	76.1	Yes	BPP: Yes, SVM: Yes, Branch: No, LB: Yes, RNABPS: Yes
chr12	39966845	-	NM_005164	ABCD2	1	4.01	0.68	31	10.16	90.58	18	5.83	Yes	5	1.38	Yes	0	0	No	-27	0.69	Yes	43	64.27	No	BPP: Yes, SVM: Yes, Branch: No, LB: Yes, RNABPS: No
chr12	39966912	-	NM_005164	ABCD2	1	10.76	1.6	57	8.27	96.71	27	4.77	No	58	0.95	Yes	0	0	No	-26	0.42	No	46	39.55	No	BPP: No, SVM: Yes, Branch: No, LB: No, RNABPS: No
chr12	39971315	-	NM_005164	ABCD2	1	1.92	0.24	14	8.02	90.88	22	5	No	25	0.71	No	0	0	No	-21	0.65	No	44	62.75	No	BPP: No, SVM: No, Branch: No, LB: No, RNABPS: No
chr12	39980127	-	NM_005164	ABCD2	1	3.02	0.56	27	8.21	79.22	27	3.77	No	44	1.73	Yes	32	0.24	Yes	-26	0.68	Yes	44	66.31	No	BPP: No, SVM: Yes, Branch: Yes, LB: Yes, RNABPS: No
chr12	39987566	-	NM_005164	ABCD2	1	2.62	0.42	21	5.01	88.31	25	5.09	No	37	-1.75	No	0	0	No	-25	0.28	No	48	23.05	No	BPP: No, SVM: No, Branch: No, LB: No, RNABPS: No
chr12	39991306	-	NM_005164	ABCD2	1	0.86	0.17	10	7.92	84.43	28	6.48	Yes	52	1.39	Yes	0	0	No	-27	0.88	Yes	43	86.92	Yes	BPP: Yes, SVM: Yes, Branch: No, LB: Yes, RNABPS: Yes
chr1	94921288	+	NM_002858	ABCD3	1	4.04	2.17	58	4.09	71.09	20	4.08	No	69	-5.84	No	29	0.66	Yes	-29	0.73	Yes	41	77.99	Yes	BPP: No, SVM: No, Branch: Yes, LB: Yes, RNABPS: Yes
chr1	94925883	+	NM_002858	ABCD3	1	0.28	0.19	11	12.19	89.72	25	6.98	Yes	70	1.07	Yes	0	0	No	-24	0.67	Yes	46	53.02	No	BPP: Yes, SVM: Yes, Branch: No, LB: Yes, RNABPS: No
chr1	94944079	+	NM_002858	ABCD3	1	10.48	11.56	71	7.96	79.53	30	6.56	Yes	17	1.45	Yes	29	0.92	Yes	-29	0.8	Yes	41	88.18	Yes	BPP: Yes, SVM: Yes, Branch: Yes, LB: Yes, RNABPS: Yes
chr1	94946964	+	NM_002858	ABCD3	1	0.65	0.65	31	7.13	90.95	21	4.86	No	60	1.04	Yes	0	0	No	-20	0.78	Yes	50	69.58	No	BPP: No, SVM: Yes, Branch: No, LB: Yes, RNABPS: No
chr1	94972051	+	NM_002858	ABCD3	1	0.18	0.22	13	8.69	81.33	32	5.73	Yes	61	0.66	No	27	0.73	Yes	-31	0.73	Yes	39	79.76	Yes	BPP: Yes, SVM: No, Branch: Yes, LB: Yes, RNABPS: Yes
chr14	74755989	-	NR_003256	ABCD4	1	5.6	1.19	46	7.38	85.44	24	5.85	Yes	11	1.72	Yes	23	0.93	Yes	-23	0.96	Yes	47	95.68	Yes	BPP: Yes, SVM: Yes, Branch: Yes, LB: Yes, RNABPS: Yes
chr14	74756886	-	NR_003256	ABCD4	1	0.37	0.13	7	-12.62	0	28	6.4	Yes	41	-0.99	No	0	0	No	-32	0.51	No	38	34.8	No	BPP: Yes, SVM: No, Branch: No, LB: No, RNABPS: No
chr14	74756890	-	NR_003256	ABCD4	1	0.43	0.15	11	0.52	60.97	24	6.08	Yes	37	-0.98	No	0	0	No	-28	0.51	No	42	51.52	No	BPP: Yes, SVM: No, Branch: No, LB: No, RNABPS: No
chr14	74762678	-	NR_003256	ABCD4	1	9.4	1.88	56	2.48	0	43	7.81	Yes	56	0.23	No	18	0.08	Yes	-33	0.47	No	30	71.19	Yes	BPP: Yes, SVM: No, Branch: Yes, LB: No, RNABPS: Yes
chr4	146025540	+	NM_002940	ABCE1	1	7.48	24.08	72	1.51	79.6	37	7.42	Yes	24	0.98	Yes	33	0.53	Yes	-36	0.7	Yes	34	89.15	Yes	BPP: Yes, SVM: Yes, Branch: Yes, LB: Yes, RNABPS: Yes
chr4	146029167	+	NM_002940	ABCE1	1	0.03	0.17	12	-16.79	0	35	6.8	Yes	10	0.68	No	21	0.54	Yes	-34	0.44	No	NA	NA	NA	BPP: Yes, SVM: No, Branch: Yes, LB: No, RNABPS: No
chr4	146036434	+	NM_002940	ABCE1	1	0.2	0.74	33	7.78	79	26	6.16	Yes	13	1.68	Yes	0	0	No	-25	0.94	Yes	45	92.46	Yes	BPP: Yes, SVM: Yes, Branch: No, LB: Yes, RNABPS: Yes
chr4	146038446	+	NM_002940	ABCE1	1	0.08	0.28	14	-13.88	0	23	5.1	No	10	0.3	No	0	0	No	-26	0.76	Yes	NA	NA	NA	BPP: No, SVM: No, Branch: No, LB: Yes, RNABPS: No
chr4	146041119	+	NM_002940	ABCE1	1	1.02	3.11	68	5.39	83.21	32	6.38	Yes	60	1.31	Yes	0	0	No	-28	0.41	No	42	57.8	No	BPP: Yes, SVM: Yes, Branch: No, LB: No, RNABPS: No
chr4	146041158	+	NM_002940	ABCE1	1	0.09	0.29	15	4.25	78.76	15	5.28	No	58	0.26	No	0	0	No	-25	0.89	Yes	45	91.06	Yes	BPP: No, SVM: No, Branch: No, LB: Yes, RNABPS: Yes
chr4	146042457	+	NM_002940	ABCE1	1	0.2	1.01	41	-3.63	0	15	4	No	49	1.13	Yes	23	0.35	Yes	-61	0.46	No	49	48.88	No	BPP: No, SVM: Yes, Branch: Yes, LB: No, RNABPS: No
chr4	146042755	+	NM_002940	ABCE1	1	0.03	0.18	11	3.17	70.84	31	5.94	Yes	48	0.78	Yes	31	0.68	Yes	-31	0.81	Yes	39	91.5	Yes	BPP: Yes, SVM: Yes, Branch: Yes, LB: Yes, RNABPS: Yes
chr4	146044630	+	NM_002940	ABCE1	1	0.02	0.15	11	-12.54	0	14	4.33	No	45	0.09	No	0	0	No	-27	0.84	Yes	NA	NA	NA	BPP: No, SVM: No, Branch: No, LB: Yes, RNABPS: No
chr4	146049216	+	NM_002940	ABCE1	1	0.04	0.17	10	9.09	92.11	34	4.07	No	9	0.11	No	0	0	No	-30	0.43	No	40	67.52	No	BPP: No, SVM: No, Branch: No, LB: No, RNABPS: No
chr7	150911292	-	NM_007189	ABCF2	1	0.1	0.24	12	-8.17	0	9	4.05	No	43	-3.26	No	21	0.93	Yes	-19	0.52	No	63	27.64	No	BPP: No, SVM: No, Branch: Yes, LB: No, RNABPS: No
chr7	150912186	-	NM_007189	ABCF2	1	0.3	0.93	41	-1.04	0	19	4.36	No	75	-5.56	No	23	0.83	Yes	-18	0.81	Yes	52	58.31	No	BPP: No, SVM: No, Branch: Yes, LB: Yes, RNABPS: No
chr7	150914875	-	NM_007189	ABCF2	1	0.4	1.15	39	6.24	88.76	34	5.93	Yes	21	0.52	No	0	0	No	-33	0.45	No	40	62.36	No	BPP: Yes, SVM: No, Branch: No, LB: No, RNABPS: No
chr7	150922069	-	NM_007189	ABCF2	1	0.09	0.28	12	-4.47	0	15	3.87	No	28	1.57	Yes	0	0	No	-40	0.86	Yes	30	95.85	Yes	BPP: No, SVM: Yes, Branch: No, LB: Yes, RNABPS: Yes
chr7	150923618	-	NM_007189	ABCF2	1	2.19	4.14	68	-6.2	0	15	4.24	No	62	-3.85	No	33	0.45	Yes	-14	0.65	No	56	62.11	No	BPP: No, SVM: No, Branch: Yes, LB: No, RNABPS: No
chr3	183905151	+	NM_018358	ABCF3	1	0.97	0.99	43	8.02	90.31	18	4.36	No	13	0.42	No	25	0.72	Yes	-25	0.9	Yes	45	74.68	Yes	BPP: No, SVM: No, Branch: Yes, LB: Yes, RNABPS: Yes
chr3	183906381	+	NM_018358	ABCF3	1	0.19	0.15	10	11.41	87.87	27	6.15	Yes	42	0.29	No	0	0	No	-26	0.88	Yes	44	90.38	Yes	BPP: Yes, SVM: No, Branch: No, LB: Yes, RNABPS: Yes
chr3	183907021	+	NM_018358	ABCF3	1	0.2	0.19	10	4.79	73.34	15	5.36	No	2	1.15	Yes	23	0.87	Yes	-13	0.49	No	56	47.02	No	BPP: No, SVM: Yes, Branch: Yes, LB: No, RNABPS: No
chr3	183907152	+	NM_018358	ABCF3	1	0.42	0.4	19	4.35	71.01	18	4.62	No	51	0.06	No	26	0.64	Yes	-17	0.54	No	53	57.98	No	BPP: No, SVM: No, Branch: Yes, LB: No, RNABPS: No
chr3	183907366	+	NM_018358	ABCF3	1	0.3	0.33	17	4.5	70.24	32	5.54	No	52	1.78	Yes	0	0	No	-24	0.84	Yes	46	74.21	Yes	BPP: No, SVM: Yes, Branch: No, LB: Yes, RNABPS: Yes
chr3	183907408	+	NM_018358	ABCF3	1	0.12	0.14	8	4	77.83	31	4.95	No	61	0.82	Yes	22	0.45	Yes	-25	0.63	No	40	55.23	No	BPP: No, SVM: Yes, Branch: Yes, LB: No, RNABPS: No
chr3	111702868	+	NM_001272069	ABHD10	1	0.09	0.11	8	5.37	84.16	30	4.85	No	50	0.66	No	0	0	No	-29	0.46	No	41	84.46	Yes	BPP: No, SVM: No, Branch: No, LB: No, RNABPS: Yes
chr3	111705303	+	NM_001272069	ABHD10	1	0.09	0.11	8	2.91	83.57	34	5.55	No	33	1.74	Yes	0	0	No	-34	0.71	Yes	36	92.69	Yes	BPP: No, SVM: Yes, Branch: No, LB: Yes, RNABPS: Yes
chr7	73152403	-	NM_148913	ABHD11	1	1.68	0.31	18	6.04	81.14	23	5.29	No	72	-2.53	No	25	0.8	Yes	-25	0.71	Yes	45	81.99	Yes	BPP: No, SVM: No, Branch: Yes, LB: Yes, RNABPS: Yes
chr7	73152473	-	NM_148913	ABHD11	1	4.87	0.65	34	6.79	73.73	56	6.24	Yes	19	1.68	Yes	31	0.92	Yes	-31	0.83	Yes	39	89.87	Yes	BPP: Yes, SVM: Yes, Branch: Yes, LB: Yes, RNABPS: Yes
chr20	25282015	-	NM_001042472	ABHD12	1	0.23	0.25	15	9.28	95.64	23	4.66	No	64	1.11	Yes	0	0	No	-23	0.69	Yes	47	62.28	No	BPP: No, SVM: Yes, Branch: No, LB: Yes, RNABPS: No
chr20	25282975	-	NM_001042472	ABHD12	1	0.16	0.19	12	1.78	0	11	4.12	No	12	2.46	Yes	0	0	No	-32	0.81	Yes	38	70.75	Yes	BPP: No, SVM: Yes, Branch: No, LB: Yes, RNABPS: Yes
chr20	25287550	-	NM_001042472	ABHD12	1	0.16	0.15	9	-9.67	0	28	8.99	Yes	48	1.55	Yes	0	0	No	-27	0.67	Yes	NA	NA	NA	BPP: Yes, SVM: Yes, Branch: No, LB: Yes, RNABPS: No
chr20	25288680	-	NM_001042472	ABHD12	1	0.28	0.31	20	-1.01	82.14	25	5.46	No	12	0.89	Yes	0	0	No	-24	0.89	Yes	46	89.85	Yes	BPP: No, SVM: Yes, Branch: No, LB: Yes, RNABPS: Yes
chr20	25299792	-	NM_001042472	ABHD12	1	1.32	1.11	44	-0.46	58.83	29	5.48	No	16	0.53	No	0	0	No	-28	0.8	Yes	42	58.02	No	BPP: No, SVM: No, Branch: No, LB: Yes, RNABPS: No
chr20	25319641	-	NM_001042472	ABHD12	1	1.36	1.86	54	4.82	71.53	31	5.57	Yes	51	-2.28	No	24	0.61	Yes	-30	0.52	No	42	35.87	No	BPP: Yes, SVM: No, Branch: Yes, LB: No, RNABPS: No
chr20	25369796	-	NM_001042472	ABHD12	1	0.41	0.18	10	5.61	83	33	4.99	No	65	1.38	Yes	0	0	No	-24	0.52	No	38	48.05	No	BPP: No, SVM: Yes, Branch: No, LB: No, RNABPS: No
chr13	108881771	+	NM_032859	ABHD13	1	0.9	0.31	17	9.61	92.06	31	5.57	Yes	59	0.56	No	0	0	No	-24	0.42	No	49	37.97	No	BPP: Yes, SVM: No, Branch: No, LB: No, RNABPS: No
chr3	52021932	+	NM_001316331	ABHD14A-ACY1	1	0.46	0.15	10	3.56	81.52	25	5.1	No	2	1.32	Yes	0	0	No	-24	0.72	Yes	46	70.13	Yes	BPP: No, SVM: Yes, Branch: No, LB: Yes, RNABPS: Yes
chr17	27890401	-	NM_198147	ABHD15	1	0.67	0.14	10	11.15	88.27	24	5.92	Yes	11	1.38	Yes	0	0	No	-23	0.8	Yes	47	89.39	Yes	BPP: Yes, SVM: Yes, Branch: No, LB: Yes, RNABPS: Yes
chr19	1877223	-	NM_031213	ABHD17A	1	0.09	0.1	7	9.06	90.47	10	5.74	Yes	-3	-0.46	No	0	0	No	-26	0.63	No	44	83.47	Yes	BPP: Yes, SVM: No, Branch: No, LB: No, RNABPS: Yes
chr19	1877647	-	NM_031213	ABHD17A	1	0.18	0.19	11	3.61	76.65	16	5.29	No	49	2.08	Yes	23	0.65	Yes	-23	0.56	No	47	36.19	No	BPP: No, SVM: Yes, Branch: Yes, LB: No, RNABPS: No
chr19	1878904	-	NM_031213	ABHD17A	1	0.74	0.85	40	9.39	94.48	48	7.35	Yes	35	1.25	Yes	29	0.54	Yes	-47	0.67	Yes	23	53.7	No	BPP: Yes, SVM: Yes, Branch: Yes, LB: Yes, RNABPS: No
chr9	74485137	-	NM_016014	ABHD17B	1	0.6	0.57	33	-0.68	61.18	26	7.13	Yes	75	0.44	No	0	0	No	-25	0.86	Yes	45	69.64	Yes	BPP: Yes, SVM: No, Branch: No, LB: Yes, RNABPS: Yes
chr9	74521541	-	NM_016014	ABHD17B	1	0.29	0.14	10	4.58	85.61	12	5.39	No	33	1.04	Yes	0	0	No	-28	0.45	No	40	55.47	No	BPP: No, SVM: Yes, Branch: No, LB: No, RNABPS: No
chr9	74521567	-	NM_016014	ABHD17B	1	2.78	1.22	48	2.68	0	20	4.47	No	7	1.03	Yes	0	0	No	-19	0.86	Yes	51	95.94	Yes	BPP: No, SVM: Yes, Branch: No, LB: Yes, RNABPS: Yes
chr9	74521700	-	NM_016014	ABHD17B	1	0.43	0.15	9	-2.9	0	60	7.87	Yes	47	1.75	Yes	0	0	No	-59	0.76	Yes	11	69.56	No	BPP: Yes, SVM: Yes, Branch: No, LB: Yes, RNABPS: No
chr9	74521704	-	NM_016014	ABHD17B	1	1.35	0.6	33	-0.65	59.38	56	7.62	Yes	43	1.76	Yes	0	0	No	-55	0.82	Yes	15	79.06	Yes	BPP: Yes, SVM: Yes, Branch: No, LB: Yes, RNABPS: Yes
chr15	81026350	+	NM_021214	ABHD17C	1	0.89	0.21	10	7.3	92.99	62	5.89	Yes	49	1.27	Yes	0	0	No	-31	0.28	No	39	51.83	No	BPP: Yes, SVM: Yes, Branch: No, LB: No, RNABPS: No
chr4	128887108	+	NM_001319305	ABHD18	1	3.46	1.46	51	9.58	88.91	31	6	Yes	-4	0.92	Yes	30	0.86	Yes	-30	0.92	Yes	40	70.69	Yes	BPP: Yes, SVM: Yes, Branch: Yes, LB: Yes, RNABPS: Yes
chr4	128895091	+	NM_001319305	ABHD18	1	0.43	0.19	12	5.54	78.41	19	5	No	6	0.24	No	0	0	No	-18	0.54	No	52	79.29	Yes	BPP: No, SVM: No, Branch: No, LB: No, RNABPS: Yes
chr4	128923125	+	NM_001319305	ABHD18	1	1.55	0.17	9	-6.37	77.68	54	7.23	Yes	41	0.42	No	0	0	No	-53	0.41	No	17	55.35	No	BPP: Yes, SVM: No, Branch: No, LB: No, RNABPS: No
chr4	128923823	+	NM_001319305	ABHD18	1	1.97	0.19	12	1.51	0	27	6.24	Yes	14	1.06	Yes	0	0	No	-26	0.93	Yes	44	86.2	Yes	BPP: Yes, SVM: Yes, Branch: No, LB: Yes, RNABPS: Yes
chr4	128930703	+	NM_001319305	ABHD18	1	16.26	6.86	70	0.04	0	14	5.28	No	1	0.94	Yes	25	0.7	Yes	-25	0.53	No	NA	NA	NA	BPP: No, SVM: Yes, Branch: Yes, LB: No, RNABPS: No
chr4	128933155	+	NM_001319305	ABHD18	1	2.71	0.93	41	3.8	84.41	30	6.22	Yes	14	0.68	No	0	0	No	-25	0.26	No	41	46.81	No	BPP: Yes, SVM: No, Branch: No, LB: No, RNABPS: No
chr4	128933161	+	NM_001319305	ABHD18	1	2.5	0.82	39	-0.68	0	9	3.87	No	20	0.67	No	0	0	No	-31	0.28	No	35	48.87	No	BPP: No, SVM: No, Branch: No, LB: No, RNABPS: No
chr4	128938512	+	NM_001319305	ABHD18	1	1.42	0.44	25	2.58	86.57	26	7.01	Yes	13	0.78	Yes	25	0.47	Yes	-25	0.71	Yes	45	72.06	Yes	BPP: Yes, SVM: Yes, Branch: Yes, LB: Yes, RNABPS: Yes
chr4	128942278	+	NM_001319305	ABHD18	1	0.27	0.1	7	4.62	71.69	23	4.75	No	13	-1.52	No	20	0.87	Yes	-25	0.94	Yes	45	91.61	Yes	BPP: No, SVM: No, Branch: Yes, LB: Yes, RNABPS: Yes
chr4	128949633	+	NM_001319305	ABHD18	1	0.84	0.35	19	4.08	0	32	7.57	Yes	19	1.12	Yes	0	0	No	-35	0.64	No	35	57.28	No	BPP: Yes, SVM: Yes, Branch: No, LB: No, RNABPS: No
chr4	128949633	+	NM_001319305	ABHD18	1	2.04	0.83	40	4.08	0	32	7.57	Yes	19	1.12	Yes	0	0	No	-35	0.64	No	35	57.28	No	BPP: Yes, SVM: Yes, Branch: No, LB: No, RNABPS: No
chr18	19235045	-	NM_138340	ABHD3	1	4.22	4.46	57	7.22	85.58	19	6.43	Yes	44	0.76	No	26	0.81	Yes	-26	0.84	Yes	44	86.38	Yes	BPP: Yes, SVM: No, Branch: Yes, LB: Yes, RNABPS: Yes
chr18	19266651	-	NM_138340	ABHD3	1	0.26	0.14	8	4.1	68.26	49	8.23	Yes	36	2.14	Yes	0	0	No	-49	0.37	No	38	84.9	Yes	BPP: Yes, SVM: Yes, Branch: No, LB: No, RNABPS: Yes
chr18	19282116	-	NM_138340	ABHD3	1	1.55	1.08	48	13.88	97.28	46	5.43	No	33	1.06	Yes	0	0	No	-26	0.57	No	44	46.95	No	BPP: No, SVM: Yes, Branch: No, LB: No, RNABPS: No
chr18	19283458	-	NM_138340	ABHD3	1	0.29	0.31	17	3.7	78.59	23	4.8	No	10	0.42	No	0	0	No	-22	0.82	Yes	48	79.72	Yes	BPP: No, SVM: No, Branch: No, LB: Yes, RNABPS: Yes
chr18	19283639	-	NM_138340	ABHD3	1	0.21	0.19	10	7.01	80.85	25	5.47	No	43	0.47	No	26	0.7	Yes	-24	0.8	Yes	46	87.82	Yes	BPP: No, SVM: No, Branch: Yes, LB: Yes, RNABPS: Yes
chr14	23069008	+	NM_022060	ABHD4	1	0.47	0.17	10	6.46	83.06	20	6	Yes	7	1.57	Yes	23	0.75	Yes	-19	0.56	No	47	64.6	No	BPP: Yes, SVM: Yes, Branch: Yes, LB: No, RNABPS: No
chr14	23074692	+	NM_022060	ABHD4	1	1.97	1.49	49	6.84	80.8	27	6.49	Yes	41	1.46	Yes	26	0.94	Yes	-26	0.96	Yes	44	95.6	Yes	BPP: Yes, SVM: Yes, Branch: Yes, LB: Yes, RNABPS: Yes
chr3	43743403	+	NM_016006	ABHD5	1	0.92	0.36	19	8.7	89.3	27	4.81	No	14	1.58	Yes	26	0.8	Yes	-26	0.51	No	44	50.33	No	BPP: No, SVM: Yes, Branch: Yes, LB: No, RNABPS: No
chr3	43759257	+	NM_016006	ABHD5	1	2.57	1.22	45	3.98	77.97	22	6.32	Yes	-3	1.1	Yes	22	0.4	Yes	-21	0.43	No	48	47.78	No	BPP: Yes, SVM: Yes, Branch: Yes, LB: No, RNABPS: No
chr3	58244129	+	NM_020676	ABHD6	1	0.98	0.21	13	3.87	71.6	31	5.37	No	37	0.58	No	34	0.78	Yes	-30	0.62	No	36	62.38	No	BPP: No, SVM: No, Branch: Yes, LB: No, RNABPS: No
chr3	58279312	+	NM_020676	ABHD6	1	15.27	3.19	62	4.63	85.6	24	5.1	No	25	1.09	Yes	26	0.68	Yes	-23	0.83	Yes	47	89.32	Yes	BPP: No, SVM: Yes, Branch: Yes, LB: Yes, RNABPS: Yes
chr10	27044671	-	NM_001178116	ABI1	1	4.02	3.1	64	6.07	79.78	76	12.76	Yes	63	2.53	Yes	30	0.69	Yes	-26	0.56	No	31	69.11	No	BPP: Yes, SVM: Yes, Branch: Yes, LB: No, RNABPS: No
chr10	27044671	-	NM_001178116	ABI1	1	0.31	0.21	12	6.07	79.78	76	12.76	Yes	63	2.53	Yes	30	0.69	Yes	-26	0.56	No	31	69.11	No	BPP: Yes, SVM: Yes, Branch: Yes, LB: No, RNABPS: No
chr10	27076164	-	NM_001178116	ABI1	1	0.1	0.25	16	6.82	80.66	34	5.52	No	4	0.14	No	0	0	No	-27	0.49	No	45	66.6	No	BPP: No, SVM: No, Branch: No, LB: No, RNABPS: No
chr2	204240654	+	NM_001282927	ABI2	1	8.19	0.43	23	12.09	92.28	26	5.57	Yes	13	0.7	No	0	0	No	-25	0.86	Yes	45	81.06	Yes	BPP: Yes, SVM: No, Branch: No, LB: Yes, RNABPS: Yes
chr2	204244934	+	NM_001282927	ABI2	1	3.62	0.19	11	1.32	0	21	5.67	Yes	51	0.29	No	20	0.54	Yes	-40	0.69	Yes	30	89.99	Yes	BPP: Yes, SVM: No, Branch: Yes, LB: Yes, RNABPS: Yes
chr2	204245202	+	NM_001282927	ABI2	1	0.15	0.11	7	10.26	84.34	28	5.55	No	15	0.78	Yes	0	0	No	-27	0.8	Yes	43	88.36	Yes	BPP: No, SVM: Yes, Branch: No, LB: Yes, RNABPS: Yes
chr2	204247965	+	NM_001282927	ABI2	1	2.05	1.53	51	8.31	74.52	36	6.13	Yes	23	0.79	Yes	28	0.38	Yes	-35	0.7	Yes	35	85.05	Yes	BPP: Yes, SVM: Yes, Branch: Yes, LB: Yes, RNABPS: Yes
chr2	204247969	+	NM_001282927	ABI2	1	0.62	0.49	29	0.11	0	40	6.45	Yes	27	0.79	Yes	28	0.38	Yes	-39	0.7	Yes	31	81.44	Yes	BPP: Yes, SVM: Yes, Branch: Yes, LB: Yes, RNABPS: Yes
chr2	204254736	+	NM_001282927	ABI2	1	0.19	0.15	8	-1.03	0	21	4.58	No	8	0.99	Yes	0	0	No	-20	0.8	Yes	38	67.17	No	BPP: No, SVM: Yes, Branch: No, LB: Yes, RNABPS: No
chr2	204260381	+	NM_001282927	ABI2	1	0.45	0.26	18	4.08	89.74	31	8.11	Yes	45	1.43	Yes	27	0.91	Yes	-30	0.94	Yes	40	95.83	Yes	BPP: Yes, SVM: Yes, Branch: Yes, LB: Yes, RNABPS: Yes
chr2	204260381	+	NM_001282927	ABI2	1	7.2	4.17	72	4.08	89.74	31	8.11	Yes	45	1.43	Yes	27	0.91	Yes	-30	0.94	Yes	40	95.83	Yes	BPP: Yes, SVM: Yes, Branch: Yes, LB: Yes, RNABPS: Yes
chr2	204268039	+	NM_001282927	ABI2	1	0.26	0.13	9	8.21	89.51	25	6.65	Yes	12	0.6	No	27	0.82	Yes	-24	0.42	No	43	45.55	No	BPP: Yes, SVM: No, Branch: Yes, LB: No, RNABPS: No
chr2	204272606	+	NM_001282927	ABI2	1	1.26	0.58	23	7.86	87.29	23	5.83	Yes	28	0.2	No	0	0	No	-22	0.85	Yes	48	73.65	Yes	BPP: Yes, SVM: No, Branch: No, LB: Yes, RNABPS: Yes
chr2	204276007	+	NM_001282927	ABI2	1	102.1	46.25	72	8.72	92.4	29	9.02	Yes	33	1.89	Yes	28	0.84	Yes	-28	0.61	No	42	79.25	Yes	BPP: Yes, SVM: Yes, Branch: Yes, LB: No, RNABPS: Yes
chr2	204281636	+	NM_001282927	ABI2	1	2.88	1.24	52	3.76	0	9	3.87	No	6	1.34	Yes	0	0	No	-24	0.77	Yes	46	78.36	Yes	BPP: No, SVM: Yes, Branch: No, LB: Yes, RNABPS: Yes
chr17	47293870	+	NM_016428	ABI3	1	0.06	0.13	8	2.87	72.6	23	4.8	No	NA	NA	NA	24	0.86	Yes	-22	0.51	No	48	19.67	No	BPP: No, SVM: No, Branch: Yes, LB: No, RNABPS: No
chr17	47295042	+	NM_016428	ABI3	1	0.34	0.43	22	11.74	85.99	18	5.56	Yes	5	-0.43	No	0	0	No	-29	0.51	No	46	59.39	No	BPP: Yes, SVM: No, Branch: No, LB: No, RNABPS: No
chr17	47296405	+	NM_016428	ABI3	1	0.09	0.15	11	6.43	85.11	25	5.1	No	12	1.15	Yes	0	0	No	-24	0.74	Yes	46	85.73	Yes	BPP: No, SVM: Yes, Branch: No, LB: Yes, RNABPS: Yes
chr17	47296878	+	NM_016428	ABI3	1	0.45	0.75	40	-2.32	53.85	15	5.48	No	2	0.77	Yes	25	0.83	Yes	-27	0.38	No	56	34.6	No	BPP: No, SVM: Yes, Branch: Yes, LB: No, RNABPS: No
chr17	47297533	+	NM_016428	ABI3	1	2.74	3.19	64	4.22	76.16	25	6.71	Yes	69	-5.9	No	0	0	No	-25	0.64	No	46	81.61	Yes	BPP: Yes, SVM: No, Branch: No, LB: No, RNABPS: Yes
chr17	47297602	+	NM_016428	ABI3	1	0.39	0.4	27	6.26	79.08	13	4.99	No	62	-1.08	No	0	0	No	-24	0.53	No	52	62.59	No	BPP: No, SVM: No, Branch: No, LB: No, RNABPS: No
chr17	47299431	+	NM_016428	ABI3	1	2.38	2.21	58	6.83	78.09	28	5.48	No	35	-2.9	No	27	0.86	Yes	-27	0.8	Yes	43	70.42	Yes	BPP: No, SVM: No, Branch: Yes, LB: Yes, RNABPS: Yes
chr9	133726780	+	NM_005157	ABL1	1	0.86	0.21	12	6.59	87.84	22	4.89	No	64	0.42	No	0	0	No	-22	0.68	Yes	49	62.73	No	BPP: No, SVM: No, Branch: No, LB: Yes, RNABPS: No
chr9	133729453	+	NM_005157	ABL1	1	1.87	0.38	22	4.01	76.32	64	9	Yes	51	2.14	Yes	37	0.09	Yes	-40	0.4	No	19	52.53	No	BPP: Yes, SVM: Yes, Branch: Yes, LB: No, RNABPS: No
chr9	133750326	+	NM_005157	ABL1	1	0.25	0.19	12	3.42	82.89	17	4.33	No	14	-1.4	No	0	0	No	-26	0.78	Yes	44	61.92	No	BPP: No, SVM: No, Branch: No, LB: Yes, RNABPS: No
chr9	133755104	+	NM_005157	ABL1	1	0.15	0.15	10	4.77	93.02	22	4.17	No	74	1.41	Yes	0	0	No	-21	0.91	Yes	49	93.76	Yes	BPP: No, SVM: Yes, Branch: No, LB: Yes, RNABPS: Yes
chr1	179079981	-	NM_001168239	ABL2	1	0.69	0.13	9	6.04	75.22	38	6.5	Yes	-3	0.17	No	28	0.69	Yes	-23	0.67	Yes	47	74.63	Yes	BPP: Yes, SVM: No, Branch: Yes, LB: Yes, RNABPS: Yes
chr1	179089406	-	NM_001168239	ABL2	1	1.69	0.32	17	1.62	0	54	5.74	Yes	10	1.37	Yes	0	0	No	-22	0.91	Yes	48	72.22	Yes	BPP: Yes, SVM: Yes, Branch: No, LB: Yes, RNABPS: Yes
chr10	116207768	-	NM_002313	ABLIM1	1	0.36	0.13	8	-0.15	0	21	4.58	No	18	1.51	Yes	0	0	No	-41	0.66	Yes	29	72.28	Yes	BPP: No, SVM: Yes, Branch: No, LB: Yes, RNABPS: Yes
chr10	116207786	-	NM_002313	ABLIM1	1	6.17	1.32	44	6.48	77.26	24	4.04	No	0	1.52	Yes	23	0.9	Yes	-23	0.73	Yes	47	88.16	Yes	BPP: No, SVM: Yes, Branch: Yes, LB: Yes, RNABPS: Yes
chr10	116209895	-	NM_002313	ABLIM1	1	0.88	0.22	11	-5.34	65.12	102	10.81	Yes	-3	0.93	Yes	24	0.9	Yes	-24	0.25	No	24	50.27	No	BPP: Yes, SVM: Yes, Branch: Yes, LB: No, RNABPS: No
chr17	1005268	-	NM_021962	ABR	1	0.7	0.39	21	8.99	92.49	29	6.85	Yes	4	0.26	No	0	0	No	-28	0.9	Yes	42	96.38	Yes	BPP: Yes, SVM: No, Branch: No, LB: Yes, RNABPS: Yes
chr17	909361	-	NM_021962	ABR	1	2.85	2.47	62	11.49	88.66	31	5.56	Yes	NA	NA	NA	24	0.8	Yes	-24	0.43	No	46	76.9	Yes	BPP: Yes, SVM: No, Branch: Yes, LB: No, RNABPS: Yes
chr17	914439	-	NM_021962	ABR	1	0.17	0.19	12	3.94	78.11	23	5.1	No	17	-2.01	No	0	0	No	-29	0.46	No	48	46.98	No	BPP: No, SVM: No, Branch: No, LB: No, RNABPS: No
chr17	914902	-	NM_021962	ABR	1	1.65	1.79	56	10.77	89.21	37	7.68	Yes	24	1.42	Yes	22	0.56	Yes	-36	0.32	No	34	72.51	Yes	BPP: Yes, SVM: Yes, Branch: Yes, LB: No, RNABPS: Yes
chr17	915798	-	NM_021962	ABR	1	0.83	0.68	38	5.51	70.04	30	5.73	Yes	17	0.77	No	29	0.92	Yes	-29	0.89	Yes	41	84.49	Yes	BPP: Yes, SVM: No, Branch: Yes, LB: Yes, RNABPS: Yes
chr17	936696	-	NM_021962	ABR	1	0.09	0.14	9	9.27	85.53	26	5.29	No	46	-2.26	No	0	0	No	-25	0.86	Yes	45	77.61	Yes	BPP: No, SVM: No, Branch: No, LB: Yes, RNABPS: Yes
chr17	948891	-	NM_021962	ABR	1	0.25	0.35	17	5.92	85.9	24	6.48	Yes	11	1.33	Yes	0	0	No	-23	0.82	Yes	47	80.91	Yes	BPP: Yes, SVM: Yes, Branch: No, LB: Yes, RNABPS: Yes
chr17	962237	-	NM_021962	ABR	1	0.13	0.11	7	4.68	73.26	30	5.66	Yes	17	1.5	Yes	0	0	No	-29	0.91	Yes	41	97.43	Yes	BPP: Yes, SVM: Yes, Branch: No, LB: Yes, RNABPS: Yes
chr17	998739	-	NM_021962	ABR	1	0.32	0.44	27	7.07	84.76	15	5.31	No	2	1	Yes	0	0	No	-24	0.95	Yes	46	96.39	Yes	BPP: No, SVM: Yes, Branch: No, LB: Yes, RNABPS: Yes
chr17	999384	-	NM_021962	ABR	1	0.08	0.11	7	5.81	83.93	44	9.33	Yes	31	-0.3	No	0	0	No	-21	0.65	No	27	67.26	No	BPP: Yes, SVM: No, Branch: No, LB: No, RNABPS: No
chr6	139354885	+	NM_021243	ABRACL	1	0.68	2.54	15	9.61	92.3	34	5.02	No	5	0.99	Yes	0	0	No	-33	0.88	Yes	37	94.87	Yes	BPP: No, SVM: Yes, Branch: No, LB: Yes, RNABPS: Yes
chr6	139355295	+	NM_021243	ABRACL	1	2.16	10.14	72	4.41	0	33	4.46	No	23	0.38	No	0	0	No	-28	0.47	No	42	74.63	Yes	BPP: No, SVM: No, Branch: No, LB: No, RNABPS: Yes
chr6	139361667	+	NM_021243	ABRACL	1	0.02	0.13	8	5.53	73.81	42	6.6	Yes	69	-3.53	No	0	0	No	-26	0.74	Yes	38	64.67	No	BPP: Yes, SVM: No, Branch: No, LB: Yes, RNABPS: No
chr6	139362679	+	NM_021243	ABRACL	1	0.16	1.31	29	8.81	90.97	119	11.26	Yes	NA	NA	NA	0	0	No	-26	0.39	No	44	46.43	No	BPP: Yes, SVM: No, Branch: No, LB: No, RNABPS: No
chr3	127395155	+	NR_033429	ABTB1	1	1	0.18	12	2.45	74.82	16	5.1	No	3	1.23	Yes	0	0	No	-15	0.5	No	49	72.87	Yes	BPP: No, SVM: Yes, Branch: No, LB: No, RNABPS: Yes
chr11	34181923	-	NM_145804	ABTB2	1	0.26	0.11	7	-5.16	0	10	2.86	No	34	1.84	Yes	26	0.98	Yes	-46	0.63	No	24	36.21	No	BPP: No, SVM: Yes, Branch: Yes, LB: No, RNABPS: No
chr3	38168116	-	NR_024024	ACAA1	1	0.43	0.71	33	-1.66	64.69	39	6.58	Yes	26	-2.1	No	0	0	No	-24	0.42	No	27	38.59	No	BPP: Yes, SVM: No, Branch: No, LB: No, RNABPS: No
chr3	38173130	-	NR_024024	ACAA1	1	634.24	71.79	72	8.39	96.26	18	4.51	No	8	-0.69	No	20	0.46	Yes	-20	0.95	Yes	50	92.16	Yes	BPP: No, SVM: No, Branch: Yes, LB: Yes, RNABPS: Yes
chr3	38176044	-	NR_024024	ACAA1	1	1.04	0.68	31	7.94	94.25	29	5.44	No	57	-2.85	No	28	0.82	Yes	-28	0.83	Yes	42	80.08	Yes	BPP: No, SVM: No, Branch: Yes, LB: Yes, RNABPS: Yes
chr3	38178146	-	NR_024024	ACAA1	1	0.21	0.1	7	4.73	84.23	19	4.69	No	44	0.37	No	25	0.73	Yes	-18	0.51	No	52	69.43	No	BPP: No, SVM: No, Branch: Yes, LB: No, RNABPS: No
chr18	47311698	-	NM_006111	ACAA2	1	0.46	0.64	31	4.1	87.27	18	3.68	No	26	1.25	Yes	0	0	No	-21	0.54	No	49	49.43	No	BPP: No, SVM: Yes, Branch: No, LB: No, RNABPS: No
chr18	47314012	-	NM_006111	ACAA2	1	0.09	0.11	8	11.82	87.72	31	4.99	No	34	1.64	Yes	0	0	No	-24	0.59	No	35	53.86	No	BPP: No, SVM: Yes, Branch: No, LB: No, RNABPS: No
chr18	47328928	-	NM_006111	ACAA2	1	0.25	0.29	21	4.74	84.41	27	5.57	Yes	57	0.58	No	0	0	No	-24	0.42	No	44	77.12	Yes	BPP: Yes, SVM: No, Branch: No, LB: No, RNABPS: Yes
chr17	35562793	-	NM_198838	ACACA	1	1.85	0.63	32	-7.41	76.55	28	5.55	No	3	1.06	Yes	21	0.58	Yes	-27	0.73	Yes	43	81.43	Yes	BPP: No, SVM: Yes, Branch: Yes, LB: Yes, RNABPS: Yes
chr17	35564668	-	NM_198838	ACACA	1	0.9	0.38	19	0.82	66.68	57	7.44	Yes	61	0.47	No	0	0	No	-25	0.56	No	17	59.3	No	BPP: Yes, SVM: No, Branch: No, LB: No, RNABPS: No
chr17	35622419	-	NM_198838	ACACA	1	0.54	0.24	15	4.74	78.25	15	5.1	No	2	0.83	Yes	0	0	No	-22	0.14	No	53	45.32	No	BPP: No, SVM: Yes, Branch: No, LB: No, RNABPS: No
chr17	35625149	-	NM_198838	ACACA	1	0.36	0.19	9	8.67	91.87	29	3.98	No	1	0.68	No	0	0	No	-29	0.88	Yes	41	89.29	Yes	BPP: No, SVM: No, Branch: No, LB: Yes, RNABPS: Yes
chr17	35631582	-	NM_198838	ACACA	1	0.37	0.24	15	6.37	84.69	24	4.88	No	11	0.67	No	0	0	No	-26	0.3	No	44	68.58	No	BPP: No, SVM: No, Branch: No, LB: No, RNABPS: No
chr12	112124154	+	NM_025247	ACAD10	1	0.4	0.1	7	10.61	84.39	41	6.48	Yes	28	1.51	Yes	28	0.64	Yes	-40	0.68	Yes	30	73.62	Yes	BPP: Yes, SVM: Yes, Branch: Yes, LB: Yes, RNABPS: Yes
chr12	112128255	+	NM_025247	ACAD10	1	0.73	0.14	8	7.36	85.52	30	5.66	Yes	56	0.48	No	29	0.83	Yes	-29	0.93	Yes	41	90.45	Yes	BPP: Yes, SVM: No, Branch: Yes, LB: Yes, RNABPS: Yes
chr12	112136121	+	NM_025247	ACAD10	1	0.51	0.11	7	11.78	95.65	34	6.6	Yes	69	0.98	Yes	0	0	No	-28	0.95	Yes	42	95.66	Yes	BPP: Yes, SVM: Yes, Branch: No, LB: Yes, RNABPS: Yes
chr12	112143588	+	NM_025247	ACAD10	1	2.57	0.76	34	6.73	79.87	22	7.07	Yes	69	1.06	Yes	0	0	No	-21	0.89	Yes	49	94.94	Yes	BPP: Yes, SVM: Yes, Branch: No, LB: Yes, RNABPS: Yes
chr12	112146074	+	NM_025247	ACAD10	1	0.8	0.21	14	9.11	88.73	31	5.25	No	74	-3.77	No	0	0	No	-24	0.86	Yes	46	83.44	Yes	BPP: No, SVM: No, Branch: No, LB: Yes, RNABPS: Yes
chr12	112147261	+	NM_025247	ACAD10	1	0.89	0.25	14	4.63	71.29	34	5.37	No	21	1.07	Yes	0	0	No	-33	0.62	No	37	85.4	Yes	BPP: No, SVM: Yes, Branch: No, LB: No, RNABPS: Yes
chr12	112148076	+	NM_025247	ACAD10	1	65.5	10.65	72	6.53	86.16	20	7.14	Yes	7	1.27	Yes	19	0.76	Yes	-19	0.75	Yes	51	84.5	Yes	BPP: Yes, SVM: Yes, Branch: Yes, LB: Yes, RNABPS: Yes
chr12	112148078	+	NM_025247	ACAD10	1	0.84	0.13	8	-3.91	83.21	22	7.28	Yes	9	1.26	Yes	0	0	No	-21	0.86	Yes	49	84.37	Yes	BPP: Yes, SVM: Yes, Branch: No, LB: Yes, RNABPS: Yes
chr12	112148082	+	NM_025247	ACAD10	1	1.25	0.19	11	-5.74	0	14	3.38	No	13	1.25	Yes	0	0	No	-25	0.82	Yes	45	86.05	Yes	BPP: No, SVM: Yes, Branch: No, LB: Yes, RNABPS: Yes
chr12	112168576	+	NM_025247	ACAD10	1	1.61	0.22	14	10.67	88.27	41	5.8	Yes	28	1.03	Yes	0	0	No	-34	0.43	No	36	52.85	No	BPP: Yes, SVM: Yes, Branch: No, LB: No, RNABPS: No
chr12	112183993	+	NM_025247	ACAD10	1	4.6	0.75	36	7.8	79.79	31	6	Yes	54	1.75	Yes	0	0	No	-30	0.76	Yes	40	80.15	Yes	BPP: Yes, SVM: Yes, Branch: No, LB: Yes, RNABPS: Yes
chr12	112185391	+	NM_025247	ACAD10	1	1.94	0.61	31	0.66	80.51	19	4.8	No	71	-5.03	No	18	0.91	Yes	-18	0.88	Yes	52	89.13	Yes	BPP: No, SVM: No, Branch: Yes, LB: Yes, RNABPS: Yes
chr12	112186814	+	NM_025247	ACAD10	1	13.57	2.39	61	10.31	89.31	23	5.57	Yes	10	1.02	Yes	22	0.7	Yes	-26	0.39	No	44	47.72	No	BPP: Yes, SVM: Yes, Branch: Yes, LB: No, RNABPS: No
chr12	112194015	+	NM_025247	ACAD10	1	3.26	0.44	24	5.52	76.1	15	5	No	6	-1.97	No	0	0	No	-24	0.56	No	46	40.03	No	BPP: No, SVM: No, Branch: No, LB: No, RNABPS: No
chr12	112194439	+	NM_025247	ACAD10	1	8.44	1.07	45	10.17	85.9	22	6.09	Yes	9	0.91	Yes	0	0	No	-21	0.71	Yes	49	74.39	Yes	BPP: Yes, SVM: Yes, Branch: No, LB: Yes, RNABPS: Yes
chr3	132297901	-	NR_132428	ACAD11	1	23.96	3.31	67	10.21	92.85	32	7.27	Yes	19	0.61	No	31	0.79	Yes	-27	0.78	Yes	39	80.89	Yes	BPP: Yes, SVM: No, Branch: Yes, LB: Yes, RNABPS: Yes
chr11	134126229	+	NM_014384	ACAD8	1	0.32	0.11	7	10.33	84.59	13	5.2	No	37	-2.36	No	0	0	No	-21	0.64	No	49	79.36	Yes	BPP: No, SVM: No, Branch: No, LB: No, RNABPS: Yes
chr11	134129922	+	NM_014384	ACAD8	1	2.45	1.07	43	7.99	88.05	42	7.54	Yes	29	2.61	Yes	41	0.76	Yes	-41	0.86	Yes	29	91.42	Yes	BPP: Yes, SVM: Yes, Branch: Yes, LB: Yes, RNABPS: Yes
chr11	134131500	+	NM_014384	ACAD8	1	0.32	0.15	9	6.4	82.82	15	4.16	No	2	0.43	No	24	0.93	Yes	-24	0.92	Yes	46	90.24	Yes	BPP: No, SVM: No, Branch: Yes, LB: Yes, RNABPS: Yes
chr11	134132025	+	NM_014384	ACAD8	1	4.05	1.96	59	8.59	80.6	24	6.07	Yes	11	0.46	No	23	0.9	Yes	-31	0.58	No	39	61.34	No	BPP: Yes, SVM: No, Branch: Yes, LB: No, RNABPS: No
chr11	134132663	+	NM_014384	ACAD8	1	4.11	2.21	65	10.83	82.02	29	5.92	Yes	33	0.07	No	22	0.67	Yes	-22	0.66	No	42	65.32	No	BPP: Yes, SVM: No, Branch: Yes, LB: No, RNABPS: No
chr11	134133014	+	NM_014384	ACAD8	1	0.47	0.25	16	4.04	79.21	32	6.1	Yes	64	0.66	No	0	0	No	-24	0.37	No	51	49.78	No	BPP: Yes, SVM: No, Branch: No, LB: No, RNABPS: No
chr11	134133229	+	NM_014384	ACAD8	1	1.74	0.93	42	9.29	81.42	27	7.66	Yes	14	0.41	No	0	0	No	-27	0.63	No	44	68.43	No	BPP: Yes, SVM: No, Branch: No, LB: No, RNABPS: No
chr3	128603499	+	NM_014049	ACAD9	1	0.44	0.35	18	-4.8	0	16	5.7	Yes	54	0.99	Yes	22	0.55	Yes	-26	0.52	No	44	45.64	No	BPP: Yes, SVM: Yes, Branch: Yes, LB: No, RNABPS: No
chr3	128603517	+	NM_014049	ACAD9	1	0.78	0.61	31	5.37	89.67	25	4.9	No	72	1	Yes	24	0.78	Yes	-22	0.5	No	40	47.27	No	BPP: No, SVM: Yes, Branch: Yes, LB: No, RNABPS: No
chr3	128617273	+	NM_014049	ACAD9	1	0.39	0.32	19	3.99	0	27	6.73	Yes	40	1.16	Yes	26	0.76	Yes	-26	0.41	No	37	39.72	No	BPP: Yes, SVM: Yes, Branch: Yes, LB: No, RNABPS: No
chr3	128618004	+	NM_014049	ACAD9	1	1.68	1.36	50	6.61	84.94	43	6.68	Yes	30	1.36	Yes	0	0	No	-21	0.73	Yes	45	68.92	No	BPP: Yes, SVM: Yes, Branch: No, LB: Yes, RNABPS: No
chr3	128627790	+	NM_014049	ACAD9	1	0.09	0.1	7	-10.08	0	18	4.08	No	11	-0.84	No	23	0.94	Yes	-17	0.41	No	56	36.66	No	BPP: No, SVM: No, Branch: Yes, LB: No, RNABPS: No
chr3	128628761	+	NM_014049	ACAD9	1	0.22	0.21	14	4.24	80.66	17	5.8	Yes	4	1.5	Yes	0	0	No	-20	0.54	No	50	65.87	No	BPP: Yes, SVM: Yes, Branch: No, LB: No, RNABPS: No
chr3	128629233	+	NM_014049	ACAD9	1	0.66	0.65	30	5.53	77.14	23	4.9	No	10	1.09	Yes	0	0	No	-22	0.88	Yes	48	86.88	Yes	BPP: No, SVM: Yes, Branch: No, LB: Yes, RNABPS: Yes
chr1	76192510	+	NM_001127328	ACADM	1	6.66	0.49	23	3.97	84.41	28	6.78	Yes	15	1.05	Yes	0	0	No	-27	0.93	Yes	43	94.39	Yes	BPP: Yes, SVM: Yes, Branch: No, LB: Yes, RNABPS: Yes
chr1	76194085	+	NM_001127328	ACADM	1	6818.78	465.38	72	6.55	0	20	3.56	No	26	0.33	No	22	0.84	Yes	-19	0.71	Yes	51	67.86	No	BPP: No, SVM: No, Branch: Yes, LB: Yes, RNABPS: No
chr1	76198330	+	NM_001127328	ACADM	1	0.07	0.53	26	-6.02	79.06	28	5.24	No	51	1.26	Yes	0	0	No	-27	0.89	Yes	43	90.38	Yes	BPP: No, SVM: Yes, Branch: No, LB: Yes, RNABPS: Yes
chr1	76198522	+	NM_001127328	ACADM	1	0.14	1.42	49	2.21	78.09	36	5.2	No	39	-2.91	No	30	0.44	Yes	-38	0.59	No	32	52.76	No	BPP: No, SVM: No, Branch: Yes, LB: No, RNABPS: No
chr1	76198735	+	NM_001127328	ACADM	1	0.01	0.1	7	9.43	85.78	28	7.81	Yes	15	1.26	Yes	27	0.7	Yes	-27	0.48	No	43	66.48	No	BPP: Yes, SVM: Yes, Branch: Yes, LB: No, RNABPS: No
chr1	76213661	+	NM_001127328	ACADM	1	0.04	0.29	16	6.98	86.13	24	5.38	No	33	-2.9	No	0	0	No	-23	0.35	No	46	28.08	No	BPP: No, SVM: No, Branch: No, LB: No, RNABPS: No
chr1	76214256	+	NM_001127328	ACADM	1	0.04	0.28	15	3.96	80.32	27	4.29	No	74	-5.42	No	0	0	No	-27	0.35	No	43	34.37	No	BPP: No, SVM: No, Branch: No, LB: No, RNABPS: No
chr1	76216454	+	NM_001127328	ACADM	1	0.28	2.07	43	3.66	84.41	34	8.42	Yes	21	1.12	Yes	33	0.93	Yes	-33	0.62	No	37	77.95	Yes	BPP: Yes, SVM: Yes, Branch: Yes, LB: No, RNABPS: Yes
chr1	76217702	+	NM_001127328	ACADM	1	0.02	0.18	11	4.19	0	38	6.93	Yes	25	1.22	Yes	0	0	No	-37	0.55	No	33	69.91	Yes	BPP: Yes, SVM: Yes, Branch: No, LB: No, RNABPS: Yes
chr1	76220617	+	NM_001127328	ACADM	1	0.09	0.64	31	8.2	84.03	21	6.63	Yes	8	1.37	Yes	20	0.75	Yes	-20	0.9	Yes	50	91.56	Yes	BPP: Yes, SVM: Yes, Branch: Yes, LB: Yes, RNABPS: Yes
chr1	76226935	+	NM_001127328	ACADM	1	0.06	0.44	24	3.09	79.76	42	6.31	Yes	5	0.13	No	0	0	No	-20	0.43	No	50	62.55	No	BPP: Yes, SVM: No, Branch: No, LB: No, RNABPS: No
chr17	7124209	+	NM_001270448	ACADVL	1	0.06	0.18	11	-8.11	0	11	3.57	No	38	0.8	Yes	28	0.29	Yes	-50	0.49	No	60	58.76	No	BPP: No, SVM: Yes, Branch: Yes, LB: No, RNABPS: No
chr17	7124246	+	NM_001270448	ACADVL	1	0.06	0.19	9	-0.6	0	43	6.53	Yes	75	0.82	Yes	23	0.68	Yes	-42	0.54	No	28	72.38	Yes	BPP: Yes, SVM: Yes, Branch: Yes, LB: No, RNABPS: Yes
chr17	7124804	+	NM_001270448	ACADVL	1	0.09	0.19	13	6.4	79.13	17	5.67	Yes	57	-2.48	No	18	0.75	Yes	-27	0.69	Yes	54	51.58	No	BPP: Yes, SVM: No, Branch: Yes, LB: Yes, RNABPS: No
chr17	7125255	+	NM_001270448	ACADVL	1	0.03	0.11	7	-5.64	55.73	23	5.1	No	7	-2.24	No	22	0.96	Yes	-22	0.89	Yes	48	39.72	No	BPP: No, SVM: No, Branch: Yes, LB: Yes, RNABPS: No
chr17	7125910	+	NM_001270448	ACADVL	1	0.08	0.15	8	0.46	67.91	38	6.08	Yes	25	0.73	No	0	0	No	-37	0.73	Yes	41	54.49	No	BPP: Yes, SVM: No, Branch: No, LB: Yes, RNABPS: No
chr17	7126455	+	NM_001270448	ACADVL	1	0.2	0.29	15	1.58	0	37	6.08	Yes	24	0.2	No	0	0	No	-30	0.45	No	40	45.17	No	BPP: Yes, SVM: No, Branch: No, LB: No, RNABPS: No
chr17	7127134	+	NM_001270448	ACADVL	1	0.06	0.18	12	-7.05	82.07	23	5.91	Yes	10	1.17	Yes	19	0.77	Yes	-22	0.9	Yes	48	82.42	Yes	BPP: Yes, SVM: Yes, Branch: Yes, LB: Yes, RNABPS: Yes
chr17	7127138	+	NM_001270448	ACADVL	1	0.05	0.15	8	-8.36	0	10	4	No	14	1.18	Yes	19	0.77	Yes	-26	0.87	Yes	44	85.76	Yes	BPP: No, SVM: Yes, Branch: Yes, LB: Yes, RNABPS: Yes
chr17	7127802	+	NM_001270448	ACADVL	1	4.19	10.85	72	-1.28	0	32	6.16	Yes	19	0.91	Yes	27	0.91	Yes	-31	0.88	Yes	39	89.78	Yes	BPP: Yes, SVM: Yes, Branch: Yes, LB: Yes, RNABPS: Yes
chr17	7127955	+	NM_001270448	ACADVL	1	0.36	0.64	31	1.39	0	34	6.78	Yes	21	2.03	Yes	29	0.93	Yes	-33	0.84	Yes	NA	NA	NA	BPP: Yes, SVM: Yes, Branch: Yes, LB: Yes, RNABPS: No
chr17	7127968	+	NM_001270448	ACADVL	1	0.1	0.18	12	-6.48	0	18	4.12	No	34	2	Yes	24	0.52	Yes	-46	0.82	Yes	24	81.12	Yes	BPP: No, SVM: Yes, Branch: Yes, LB: Yes, RNABPS: Yes
chr17	7127980	+	NM_001270448	ACADVL	1	0.26	0.46	26	4.79	0	18	4.58	No	46	1.99	Yes	24	0.52	Yes	-58	0.35	No	12	58.14	No	BPP: No, SVM: Yes, Branch: Yes, LB: No, RNABPS: No
chr17	7128098	+	NM_001270448	ACADVL	1	0.05	0.11	7	-4.74	0	12	4.24	No	50	-4.43	No	25	0.82	Yes	-39	0.39	No	59	27.5	No	BPP: No, SVM: No, Branch: Yes, LB: No, RNABPS: No
chr17	7240529	+	NM_014716	ACAP1	1	0.21	0.25	14	5.92	84.04	19	4.57	No	-2	0.2	No	0	0	No	-18	0.25	No	52	44.83	No	BPP: No, SVM: No, Branch: No, LB: No, RNABPS: No
chr17	7240581	+	NM_014716	ACAP1	1	1.35	1.6	56	-1.81	0	62	7.81	Yes	50	0.7	No	24	0.32	Yes	-35	0.72	Yes	16	67.13	No	BPP: Yes, SVM: No, Branch: Yes, LB: Yes, RNABPS: No
chr17	7243215	+	NM_014716	ACAP1	1	0.3	0.49	31	10.27	92.16	37	7.69	Yes	31	2	Yes	0	0	No	-36	0.63	No	34	74.6	Yes	BPP: Yes, SVM: Yes, Branch: No, LB: No, RNABPS: Yes
chr17	7243215	+	NM_014716	ACAP1	1	0.11	0.19	12	10.27	92.16	37	7.69	Yes	31	2	Yes	0	0	No	-36	0.63	No	34	74.6	Yes	BPP: Yes, SVM: Yes, Branch: No, LB: No, RNABPS: Yes
chr17	7247151	+	NM_014716	ACAP1	1	0.19	0.38	20	-1.42	80.92	10	4.65	No	67	-1.97	No	30	0.89	Yes	-25	0.32	No	45	30.77	No	BPP: No, SVM: No, Branch: Yes, LB: No, RNABPS: No
chr17	7248553	+	NM_014716	ACAP1	1	0.2	0.39	18	12.2	87.53	18	5.11	No	10	1.45	Yes	0	0	No	-22	0.77	Yes	48	66.43	No	BPP: No, SVM: Yes, Branch: No, LB: Yes, RNABPS: No
chr17	7249673	+	NM_014716	ACAP1	1	1.46	2.78	61	6.57	85.33	16	4.69	No	3	0.98	Yes	18	0.57	Yes	-15	0.52	No	55	69.73	Yes	BPP: No, SVM: Yes, Branch: Yes, LB: No, RNABPS: Yes
chr17	7251162	+	NM_014716	ACAP1	1	0.46	0.47	21	4.09	82.09	21	4.69	No	60	-0.16	No	0	0	No	-20	0.6	No	50	52.04	No	BPP: No, SVM: No, Branch: No, LB: No, RNABPS: No
chr17	7251481	+	NM_014716	ACAP1	1	0.33	0.5	27	4.01	75.63	34	5.7	Yes	68	2.2	Yes	0	0	No	-26	0.83	Yes	44	71.03	Yes	BPP: Yes, SVM: Yes, Branch: No, LB: Yes, RNABPS: Yes
chr3	194999698	-	NM_012287	ACAP2	1	0.65	0.88	41	6.71	84.84	29	8.15	Yes	16	0.9	Yes	0	0	No	-28	0.79	Yes	38	81.68	Yes	BPP: Yes, SVM: Yes, Branch: No, LB: Yes, RNABPS: Yes
chr3	195004112	-	NM_012287	ACAP2	1	0.26	0.35	21	7.81	86.1	13	4.89	No	0	1.26	Yes	0	0	No	-29	0.86	Yes	41	91.74	Yes	BPP: No, SVM: Yes, Branch: No, LB: Yes, RNABPS: Yes
chr3	195006093	-	NM_012287	ACAP2	1	0.17	0.26	16	9.48	98.88	29	6.21	Yes	16	0.35	No	0	0	No	-29	0.5	No	42	76.38	Yes	BPP: Yes, SVM: No, Branch: No, LB: No, RNABPS: Yes
chr3	195007406	-	NM_012287	ACAP2	1	0.07	0.11	7	2.26	71.31	37	6.16	Yes	52	0.44	No	0	0	No	-21	0.34	No	49	50.99	No	BPP: Yes, SVM: No, Branch: No, LB: No, RNABPS: No
chr3	195013179	-	NM_012287	ACAP2	1	0.18	0.24	15	2.77	82.18	27	6.41	Yes	69	0.87	Yes	0	0	No	-30	0.54	No	40	63	No	BPP: Yes, SVM: Yes, Branch: No, LB: No, RNABPS: No
chr3	195016030	-	NM_012287	ACAP2	1	3.87	5.03	70	5.26	79.03	68	8.83	Yes	55	2.15	Yes	39	0.62	Yes	-39	0.9	Yes	31	81.39	Yes	BPP: Yes, SVM: Yes, Branch: Yes, LB: Yes, RNABPS: Yes
chr3	195016618	-	NM_012287	ACAP2	1	0.13	0.19	13	3.43	0	24	6.27	Yes	11	0.85	Yes	0	0	No	-26	0.67	Yes	44	66.21	No	BPP: Yes, SVM: Yes, Branch: No, LB: Yes, RNABPS: No
chr3	195022873	-	NM_012287	ACAP2	1	0.15	0.18	9	8.28	88.13	22	4.91	No	36	0.79	Yes	27	0.26	Yes	-24	0.61	No	46	63.29	No	BPP: No, SVM: Yes, Branch: Yes, LB: No, RNABPS: No
chr3	195022901	-	NM_012287	ACAP2	1	0.23	0.29	14	1.21	73.14	21	5.5	No	8	0.82	Yes	0	0	No	-21	0.27	No	50	35.24	No	BPP: No, SVM: Yes, Branch: No, LB: No, RNABPS: No
chr3	195027345	-	NM_012287	ACAP2	1	0.07	0.11	7	-9.28	0	29	5.85	Yes	29	-1.7	No	0	0	No	-28	0.8	Yes	NA	NA	NA	BPP: Yes, SVM: No, Branch: No, LB: Yes, RNABPS: No
chr3	195033370	-	NM_012287	ACAP2	1	0.21	0.19	12	2.82	77.6	42	6.94	Yes	29	0.84	Yes	0	0	No	-41	0.48	No	33	68.44	No	BPP: Yes, SVM: Yes, Branch: No, LB: No, RNABPS: No
chr3	195033697	-	NM_012287	ACAP2	1	0.54	0.46	25	6.36	88.23	80	5.82	Yes	23	0.96	Yes	0	0	No	-35	0.56	No	43	67.92	No	BPP: Yes, SVM: Yes, Branch: No, LB: No, RNABPS: No
chr3	195063375	-	NM_012287	ACAP2	1	0.07	0.11	7	-7.73	0	12	4	No	14	1.16	Yes	20	0.45	Yes	-30	0.85	Yes	40	85.9	Yes	BPP: No, SVM: Yes, Branch: Yes, LB: Yes, RNABPS: Yes
chr3	195063382	-	NM_012287	ACAP2	1	0.3	0.44	27	-2.52	83.2	20	4.78	No	7	1.2	Yes	20	0.45	Yes	-23	0.87	Yes	47	89.04	Yes	BPP: No, SVM: Yes, Branch: Yes, LB: Yes, RNABPS: Yes
chr3	195063399	-	NM_012287	ACAP2	1	0.28	0.4	26	-5.52	0	15	3.1	No	27	0.93	Yes	21	0.92	Yes	-15	0.24	No	53	27.9	No	BPP: No, SVM: Yes, Branch: Yes, LB: No, RNABPS: No
chr3	195070209	-	NM_012287	ACAP2	1	0.64	1.24	47	11.65	94.53	30	7.21	Yes	40	0.57	No	0	0	No	-30	0.56	No	40	46.31	No	BPP: Yes, SVM: No, Branch: No, LB: No, RNABPS: No
chr3	195078514	-	NM_012287	ACAP2	1	0.67	1.24	45	10.98	85.95	19	5.62	Yes	6	0.76	No	23	0.56	Yes	-23	0.69	Yes	47	70.91	Yes	BPP: Yes, SVM: No, Branch: Yes, LB: Yes, RNABPS: Yes
chr3	195086295	-	NM_012287	ACAP2	1	2.68	4.93	68	10.19	88.27	28	5.22	No	8	0.85	Yes	0	0	No	-21	0.71	Yes	49	72.24	Yes	BPP: No, SVM: Yes, Branch: No, LB: Yes, RNABPS: Yes
chr3	195088469	-	NM_012287	ACAP2	1	0.09	0.17	12	7.72	82.29	44	6.56	Yes	58	1.29	Yes	0	0	No	-19	0.67	Yes	51	59.64	No	BPP: Yes, SVM: Yes, Branch: No, LB: Yes, RNABPS: No
chr3	195112872	-	NM_012287	ACAP2	1	1.11	0.94	42	2.1	0	32	7.83	Yes	19	1.2	Yes	0	0	No	-27	0.57	No	43	72.86	Yes	BPP: Yes, SVM: Yes, Branch: No, LB: No, RNABPS: Yes
chr3	195131739	-	NM_012287	ACAP2	1	0.45	0.36	19	7.49	89.69	22	5.35	No	9	0.53	No	28	0.61	Yes	-28	0.68	Yes	42	84.84	Yes	BPP: No, SVM: No, Branch: Yes, LB: Yes, RNABPS: Yes
chr3	195133646	-	NM_012287	ACAP2	1	1.11	0.9	37	7.96	80.36	21	8.62	Yes	8	1.49	Yes	0	0	No	-20	0.6	No	50	75.21	Yes	BPP: Yes, SVM: Yes, Branch: No, LB: No, RNABPS: Yes
chr3	195162850	-	NM_012287	ACAP2	1	0.19	0.14	9	6.64	78.21	27	6.4	Yes	14	1.5	Yes	26	0.87	Yes	-26	0.76	Yes	44	92.2	Yes	BPP: Yes, SVM: Yes, Branch: Yes, LB: Yes, RNABPS: Yes
chr1	1229292	-	NM_030649	ACAP3	1	1.12	0.28	16	3.44	74.38	25	5.2	No	12	0.91	Yes	0	0	No	-24	0.96	Yes	46	89.45	Yes	BPP: No, SVM: Yes, Branch: No, LB: Yes, RNABPS: Yes
chr1	1229310	-	NM_030649	ACAP3	1	0.37	0.1	7	1.83	0	158	8.57	Yes	NA	NA	NA	0	0	No	-31	0.76	Yes	39	30.02	No	BPP: Yes, SVM: No, Branch: No, LB: Yes, RNABPS: No
chr1	1230222	-	NM_030649	ACAP3	1	1.28	0.33	18	10.01	84.66	9	5.39	No	NA	NA	NA	27	0.88	Yes	-22	0.61	No	44	74.15	Yes	BPP: No, SVM: No, Branch: Yes, LB: No, RNABPS: Yes
chr1	1231315	-	NM_030649	ACAP3	1	1.49	0.53	28	3.33	0	24	6	Yes	11	1.31	Yes	0	0	No	-23	0.94	Yes	47	93.79	Yes	BPP: Yes, SVM: Yes, Branch: No, LB: Yes, RNABPS: Yes
chr1	1235407	-	NM_030649	ACAP3	1	0.76	0.22	14	3.61	91.27	21	4.46	No	49	1.25	Yes	0	0	No	-20	0.43	No	50	53.15	No	BPP: No, SVM: Yes, Branch: No, LB: No, RNABPS: No
chr1	1235643	-	NM_030649	ACAP3	1	1.06	0.39	22	3.78	76.11	19	5	No	68	-5.44	No	0	0	No	-23	0.76	Yes	47	57.78	No	BPP: No, SVM: No, Branch: No, LB: Yes, RNABPS: No
chr1	1236198	-	NM_030649	ACAP3	1	0.52	0.17	10	0.5	80.22	23	5	No	58	-4.02	No	0	0	No	-22	0.4	No	48	37.82	No	BPP: No, SVM: No, Branch: No, LB: No, RNABPS: No
chr1	1236283	-	NM_030649	ACAP3	1	0.44	0.15	11	0.94	74.68	31	6.04	Yes	60	1.1	Yes	0	0	No	-30	0.39	No	54	29.29	No	BPP: Yes, SVM: Yes, Branch: No, LB: No, RNABPS: No
chr1	1236311	-	NM_030649	ACAP3	1	2.63	0.94	37	0.77	54.25	41	6.28	Yes	32	1.1	Yes	0	0	No	-19	0.26	No	36	18.37	No	BPP: Yes, SVM: Yes, Branch: No, LB: No, RNABPS: No
chr11	107998612	+	NM_000019	ACAT1	1	1.16	1.68	57	1.63	62.92	21	5.01	No	76	0.48	No	24	0.8	Yes	-24	0.79	Yes	46	71.72	Yes	BPP: No, SVM: No, Branch: Yes, LB: Yes, RNABPS: Yes
chr11	108004550	+	NM_000019	ACAT1	1	0.03	0.1	7	-3	0	80	6.96	Yes	18	0.5	No	0	0	No	-33	0.42	No	37	77.67	Yes	BPP: Yes, SVM: No, Branch: No, LB: No, RNABPS: Yes
chr11	108009640	+	NM_000019	ACAT1	1	0.09	0.17	11	0.72	76.06	11	5	No	34	0.67	No	0	0	No	-46	0.91	Yes	24	95.65	Yes	BPP: No, SVM: No, Branch: No, LB: Yes, RNABPS: Yes
chr11	108006796	+	NM_000019	ACAT1	1	0.06	0.13	9	0.01	78.95	25	6.13	Yes	12	1.76	Yes	24	0.93	Yes	-24	0.53	No	46	80.96	Yes	BPP: Yes, SVM: Yes, Branch: Yes, LB: No, RNABPS: Yes
chr11	108010796	+	NM_000019	ACAT1	1	0.07	0.22	14	2.7	0	34	6.67	Yes	21	0.51	No	0	0	No	-33	0.78	Yes	37	91.26	Yes	BPP: Yes, SVM: No, Branch: No, LB: Yes, RNABPS: Yes
chr6	160188099	+	NM_001303253	ACAT2	1	0.04	0.15	11	6.34	84.67	13	5.48	No	31	-1.92	No	0	0	No	-23	0.66	No	47	64.33	No	BPP: No, SVM: No, Branch: No, LB: No, RNABPS: No
chr6	160196174	+	NM_001303253	ACAT2	1	0.19	0.81	38	-1.12	53.1	14	4.81	No	72	-4.99	No	29	0.56	Yes	-13	0.43	No	45	38.53	No	BPP: No, SVM: No, Branch: Yes, LB: No, RNABPS: No
chr6	160198354	+	NM_001303253	ACAT2	1	0.26	0.83	36	3.25	74.88	17	4.36	No	20	0.92	Yes	0	0	No	-25	0.8	Yes	45	49.87	No	BPP: No, SVM: Yes, Branch: No, LB: Yes, RNABPS: No
chr1	226340309	-	NM_022735	ACBD3	1	0.57	1.03	43	3.63	0	15	4.58	No	17	0.73	No	0	0	No	-38	0.77	Yes	41	73.79	Yes	BPP: No, SVM: No, Branch: No, LB: Yes, RNABPS: Yes
chr1	226344482	-	NM_022735	ACBD3	1	0.17	0.25	13	9.63	87.23	18	5.73	Yes	5	1.95	Yes	0	0	No	-26	0.81	Yes	44	82.28	Yes	BPP: Yes, SVM: Yes, Branch: No, LB: Yes, RNABPS: Yes
chr1	226347084	-	NM_022735	ACBD3	1	0.24	0.49	27	-7.49	0	16	4.24	No	36	0.08	No	26	0.34	Yes	-46	0.34	No	22	62.46	No	BPP: No, SVM: No, Branch: Yes, LB: No, RNABPS: No
chr1	226355993	-	NM_022735	ACBD3	1	0.25	0.24	14	12.91	89.77	26	6.86	Yes	63	-2.5	No	0	0	No	-25	0.76	Yes	45	73.15	Yes	BPP: Yes, SVM: No, Branch: No, LB: Yes, RNABPS: Yes
chr17	43215088	+	NM_024722	ACBD4	1	199.8	13.01	72	11.79	82.71	29	5.92	Yes	33	0.81	Yes	23	0.66	Yes	-23	0.62	No	47	77.94	Yes	BPP: Yes, SVM: Yes, Branch: Yes, LB: No, RNABPS: Yes
chr17	43215258	+	NM_024722	ACBD4	1	4.01	0.63	34	5.99	78.09	59	7.71	Yes	46	1.2	Yes	23	0.83	Yes	-25	0.42	No	24	67.98	No	BPP: Yes, SVM: Yes, Branch: Yes, LB: No, RNABPS: No
chr17	43215276	+	NM_024722	ACBD4	1	8.69	1.35	53	3.08	77.7	12	3.89	No	8	1.23	Yes	23	0.83	Yes	-20	0.72	Yes	50	84.15	Yes	BPP: No, SVM: Yes, Branch: Yes, LB: Yes, RNABPS: Yes
chr17	43215289	+	NM_024722	ACBD4	1	0.83	0.14	7	-5.44	0	16	4.36	No	21	1.2	Yes	23	0.83	Yes	-33	0.62	No	50	41.69	No	BPP: No, SVM: Yes, Branch: Yes, LB: No, RNABPS: No
chr17	43215642	+	NM_024722	ACBD4	1	0.87	0.14	9	8.66	83.41	18	4.66	No	32	-1.03	No	22	0.91	Yes	-22	0.79	Yes	48	73.11	Yes	BPP: No, SVM: No, Branch: Yes, LB: Yes, RNABPS: Yes
chr17	43219943	+	NM_024722	ACBD4	1	1.62	0.19	10	4.74	84.41	27	6.08	Yes	14	1.53	Yes	32	0.5	Yes	-26	0.75	Yes	44	79.9	Yes	BPP: Yes, SVM: Yes, Branch: Yes, LB: Yes, RNABPS: Yes
chr17	43219949	+	NM_024722	ACBD4	1	10.94	1.07	44	-0.09	0	9	3.87	No	20	1.52	Yes	32	0.5	Yes	-32	0.74	Yes	38	81.92	Yes	BPP: No, SVM: Yes, Branch: Yes, LB: Yes, RNABPS: Yes
chr10	27494206	-	NM_001271512	ACBD5	1	0.14	0.13	8	8.23	86.79	27	6.12	Yes	11	0.88	Yes	24	0.86	Yes	-23	0.79	Yes	47	70.99	Yes	BPP: Yes, SVM: Yes, Branch: Yes, LB: Yes, RNABPS: Yes
chr10	27512169	-	NM_001271512	ACBD5	1	61.08	24.36	72	4.05	79.13	43	9.43	Yes	15	1.45	Yes	27	0.89	Yes	-42	0.75	Yes	28	87.72	Yes	BPP: Yes, SVM: Yes, Branch: Yes, LB: Yes, RNABPS: Yes
chr10	27523418	-	NM_001271512	ACBD5	1	0.14	0.11	7	10.15	89.4	36	6.16	Yes	23	0.8	Yes	0	0	No	-35	0.68	Yes	35	93.51	Yes	BPP: Yes, SVM: Yes, Branch: No, LB: Yes, RNABPS: Yes
chr1	180272920	-	NM_032360	ACBD6	1	0.36	0.5	26	8.85	88.97	32	7.23	Yes	19	1.13	Yes	0	0	No	-31	0.87	Yes	39	84.85	Yes	BPP: Yes, SVM: Yes, Branch: No, LB: Yes, RNABPS: Yes
chr1	180281458	-	NM_032360	ACBD6	1	0.14	0.21	13	2.89	71.76	41	6.99	Yes	17	0.02	No	0	0	No	-30	0.34	No	41	23.74	No	BPP: Yes, SVM: No, Branch: No, LB: No, RNABPS: No
chr1	180295698	-	NM_032360	ACBD6	1	0.4	0.79	36	8.02	77.32	26	5.57	Yes	52	0.41	No	25	0.71	Yes	-25	0.63	No	44	55	No	BPP: Yes, SVM: No, Branch: Yes, LB: No, RNABPS: No
chr1	180366736	-	NM_032360	ACBD6	1	0.15	0.28	15	3.44	0	35	6.63	Yes	22	0.39	No	0	0	No	-26	0.64	No	36	61.32	No	BPP: Yes, SVM: No, Branch: No, LB: No, RNABPS: No
chr1	180370916	-	NM_032360	ACBD6	1	0.8	1.69	54	9.23	92.75	29	8.36	Yes	16	1.59	Yes	0	0	No	-28	0.95	Yes	42	96.32	Yes	BPP: Yes, SVM: Yes, Branch: No, LB: Yes, RNABPS: Yes
chr1	180375554	-	NM_032360	ACBD6	1	0.07	0.15	10	4.87	85.96	23	4.57	No	63	0.27	No	0	0	No	-22	0.94	Yes	48	93.73	Yes	BPP: No, SVM: No, Branch: No, LB: Yes, RNABPS: Yes
chr1	180387059	-	NM_032360	ACBD6	1	0.44	0.51	27	11.12	92.54	28	5.57	Yes	43	0.59	No	0	0	No	-27	0.76	Yes	43	60.31	No	BPP: Yes, SVM: No, Branch: No, LB: Yes, RNABPS: No
chr1	180465896	-	NM_032360	ACBD6	1	0.13	0.17	11	8.11	84.95	32	7.38	Yes	19	1.3	Yes	0	0	No	-31	0.89	Yes	39	90.11	Yes	BPP: Yes, SVM: Yes, Branch: No, LB: Yes, RNABPS: Yes
chr1	180469961	-	NM_032360	ACBD6	1	0.89	1.11	43	10.8	95.65	30	6.85	Yes	17	1.98	Yes	0	0	No	-29	0.95	Yes	41	96.07	Yes	BPP: Yes, SVM: Yes, Branch: No, LB: Yes, RNABPS: Yes
chr16	67691575	-	NM_001082487	ACD	1	0.19	0.14	7	6.79	82.65	16	4.69	No	26	1.03	Yes	0	0	No	-38	0.66	No	38	70.13	Yes	BPP: No, SVM: Yes, Branch: No, LB: No, RNABPS: Yes
chr16	67691605	-	NM_001082487	ACD	1	0.18	0.14	9	5.63	80.58	20	3.5	No	-4	0.99	Yes	25	0.9	Yes	-25	0.55	No	45	58.68	No	BPP: No, SVM: Yes, Branch: Yes, LB: No, RNABPS: No
chr16	67691932	-	NM_001082487	ACD	1	0.51	0.43	21	7.34	87.47	23	5.39	No	65	-1.46	No	23	0.71	Yes	-23	0.74	Yes	47	82.23	Yes	BPP: No, SVM: No, Branch: Yes, LB: Yes, RNABPS: Yes
chr16	67691932	-	NM_001082487	ACD	1	0.14	0.13	7	7.34	87.47	23	5.39	No	65	-1.46	No	23	0.71	Yes	-23	0.74	Yes	47	82.23	Yes	BPP: No, SVM: No, Branch: Yes, LB: Yes, RNABPS: Yes
chr16	67692736	-	NM_001082487	ACD	1	1.4	1.15	49	6.2	80.67	19	5.3	No	6	0.54	No	24	0.67	Yes	-18	0.59	No	52	61.42	No	BPP: No, SVM: No, Branch: Yes, LB: No, RNABPS: No
chr16	67693692	-	NM_001082487	ACD	1	0.25	0.11	7	-20.55	0	11	4	No	31	-1.15	No	0	0	No	-26	0.87	Yes	44	75.7	Yes	BPP: No, SVM: No, Branch: No, LB: Yes, RNABPS: Yes
chr9	19411427	+	NM_001010887	ACER2	1	0.29	0.13	7	7.53	87.63	18	5.2	No	2	0.39	No	0	0	No	-22	0.64	No	48	64.21	No	BPP: No, SVM: No, Branch: No, LB: No, RNABPS: No
chr9	19424366	+	NM_001010887	ACER2	1	3.6	0.78	29	11.49	91.95	52	6.56	Yes	32	1.13	Yes	0	0	No	-20	0.58	No	45	60.79	No	BPP: Yes, SVM: Yes, Branch: No, LB: No, RNABPS: No
chr9	19428189	+	NM_001010887	ACER2	1	0.84	0.35	18	3.41	0	28	6.34	Yes	15	0.3	No	0	0	No	-27	0.93	Yes	43	81.22	Yes	BPP: Yes, SVM: No, Branch: No, LB: Yes, RNABPS: Yes
chr9	19432043	+	NM_001010887	ACER2	1	0.34	0.15	7	9.94	94.18	19	3.76	No	66	-4.1	No	0	0	No	-23	0.48	No	43	53.3	No	BPP: No, SVM: No, Branch: No, LB: No, RNABPS: No
chr9	19432790	+	NM_001010887	ACER2	1	0.79	0.31	18	8.75	92	20	7	Yes	50	-2.8	No	0	0	No	-26	0.59	No	44	52.53	No	BPP: Yes, SVM: No, Branch: No, LB: No, RNABPS: No
chr9	19446181	+	NM_001010887	ACER2	1	7.33	3.21	54	4.99	79.04	19	5	No	29	1.24	Yes	26	0.4	Yes	-18	0.64	No	52	80.66	Yes	BPP: No, SVM: Yes, Branch: Yes, LB: No, RNABPS: Yes
chr9	19446539	+	NM_001010887	ACER2	1	1.36	0.28	16	11.31	91.47	22	6.52	Yes	44	-0.94	No	0	0	No	-40	0.73	Yes	30	83.23	Yes	BPP: Yes, SVM: No, Branch: No, LB: Yes, RNABPS: Yes
chr9	19450285	+	NM_001010887	ACER2	1	0.88	0.32	16	7.75	91.46	26	5.55	No	13	0.79	Yes	0	0	No	-25	0.62	No	45	84.07	Yes	BPP: No, SVM: Yes, Branch: No, LB: No, RNABPS: Yes
chr11	76692840	+	NM_001300953	ACER3	1	0.66	0.15	9	3.11	71.27	48	6.88	Yes	75	-2.36	No	0	0	No	-26	0.47	No	23	55.59	No	BPP: Yes, SVM: No, Branch: No, LB: No, RNABPS: No
chr11	76705199	+	NM_001300953	ACER3	1	1.02	0.13	8	5.63	87.56	27	6.38	Yes	68	1.02	Yes	26	0.69	Yes	-26	0.75	Yes	44	75.78	Yes	BPP: Yes, SVM: Yes, Branch: Yes, LB: Yes, RNABPS: Yes
chr11	76708249	+	NM_001300953	ACER3	1	2.45	0.35	21	10.85	84.24	24	6.42	Yes	11	1.21	Yes	0	0	No	-29	0.54	No	41	86.62	Yes	BPP: Yes, SVM: Yes, Branch: No, LB: No, RNABPS: Yes
chr11	76722373	+	NM_001300953	ACER3	1	2.68	0.49	24	9.1	88.9	28	5.38	No	54	2.15	Yes	27	0.73	Yes	-27	0.77	Yes	43	84.79	Yes	BPP: No, SVM: Yes, Branch: Yes, LB: Yes, RNABPS: Yes
chr14	23531714	-	NM_001164815	ACIN1	1	0.18	0.5	29	9.25	86.71	28	5.29	No	28	1.04	Yes	0	0	No	-27	0.92	Yes	43	91.33	Yes	BPP: No, SVM: Yes, Branch: No, LB: Yes, RNABPS: Yes
chr14	23531714	-	NM_001164815	ACIN1	1	0.05	0.14	8	9.25	86.71	28	5.29	No	28	1.04	Yes	0	0	No	-27	0.92	Yes	43	91.33	Yes	BPP: No, SVM: Yes, Branch: No, LB: Yes, RNABPS: Yes
chr14	23532247	-	NM_001164815	ACIN1	1	0.28	0.82	40	1.65	65.01	18	5.82	Yes	5	1.05	Yes	0	0	No	-17	0.67	Yes	52	73.73	Yes	BPP: Yes, SVM: Yes, Branch: No, LB: Yes, RNABPS: Yes
chr14	23532275	-	NM_001164815	ACIN1	1	0.18	0.54	33	-2.11	0	14	4.24	No	69	-1.53	No	0	0	No	-38	0.34	No	29	44.19	No	BPP: No, SVM: No, Branch: No, LB: No, RNABPS: No
chr14	23532697	-	NM_001164815	ACIN1	1	0.21	0.61	30	9.44	88.74	27	5.39	No	14	0.44	No	0	0	No	-26	0.81	Yes	44	48.71	No	BPP: No, SVM: No, Branch: No, LB: Yes, RNABPS: No
chr14	23533386	-	NM_001164815	ACIN1	1	0.19	0.49	28	1.72	75.49	21	6.24	Yes	8	1.38	Yes	0	0	No	-26	0.68	Yes	50	71.26	Yes	BPP: Yes, SVM: Yes, Branch: No, LB: Yes, RNABPS: Yes
chr14	23533431	-	NM_001164815	ACIN1	1	27.05	66.6	72	2.35	72.87	31	6.51	Yes	51	0.67	No	30	0.81	Yes	-30	0.81	Yes	40	86.81	Yes	BPP: Yes, SVM: No, Branch: Yes, LB: Yes, RNABPS: Yes
chr14	23533695	-	NM_001164815	ACIN1	1	22.59	51.63	72	-2.84	66.76	31	6.84	Yes	18	1.27	Yes	27	0.95	Yes	-30	0.92	Yes	40	88.82	Yes	BPP: Yes, SVM: Yes, Branch: Yes, LB: Yes, RNABPS: Yes
chr14	23536361	-	NM_001164815	ACIN1	1	0.06	0.14	8	5.09	76.07	90	9.56	Yes	37	1.37	Yes	0	0	No	-36	0.65	No	34	75.4	Yes	BPP: Yes, SVM: Yes, Branch: No, LB: No, RNABPS: Yes
chr14	23537260	-	NM_001164815	ACIN1	1	0.05	0.13	8	1.82	71.56	43	6.78	Yes	63	0.91	Yes	0	0	No	-42	0.95	Yes	28	98.17	Yes	BPP: Yes, SVM: Yes, Branch: No, LB: Yes, RNABPS: Yes
chr14	23537674	-	NM_001164815	ACIN1	1	0.77	1.78	54	6.95	86.4	39	8.49	Yes	26	1.13	Yes	38	0.62	Yes	-38	0.83	Yes	32	88.37	Yes	BPP: Yes, SVM: Yes, Branch: Yes, LB: Yes, RNABPS: Yes
chr14	23537881	-	NM_001164815	ACIN1	1	0.87	2.13	61	-0.1	63.73	39	5.11	No	26	-1.25	No	35	0.57	Yes	-33	0.76	Yes	32	66.83	No	BPP: No, SVM: No, Branch: Yes, LB: Yes, RNABPS: No
chr14	23537911	-	NM_001164815	ACIN1	1	0.8	1.99	62	3.48	81.86	27	5.2	No	-4	-1.63	No	26	0.8	Yes	-26	0.9	Yes	44	48.92	No	BPP: No, SVM: No, Branch: Yes, LB: Yes, RNABPS: No
chr14	23538230	-	NM_001164815	ACIN1	1	0.33	0.79	35	7.8	83.44	31	6.08	Yes	18	0.78	Yes	0	0	No	-30	0.77	Yes	40	93.39	Yes	BPP: Yes, SVM: Yes, Branch: No, LB: Yes, RNABPS: Yes
chr14	23538321	-	NM_001164815	ACIN1	1	0.13	0.32	18	6.86	75.16	23	5.39	No	18	2.05	Yes	0	0	No	-30	0.5	No	40	80.57	Yes	BPP: No, SVM: Yes, Branch: No, LB: No, RNABPS: Yes
chr14	23545758	-	NM_001164815	ACIN1	1	0.36	0.63	36	4.52	80.58	33	5.07	No	70	0.47	No	30	0.26	Yes	-22	0.55	No	40	56.16	No	BPP: No, SVM: No, Branch: Yes, LB: No, RNABPS: No
chr14	23545761	-	NM_001164815	ACIN1	1	0.1	0.18	9	6.12	82.13	30	4.84	No	67	0.47	No	30	0.26	Yes	-30	0.57	No	43	60.2	No	BPP: No, SVM: No, Branch: Yes, LB: No, RNABPS: No
chr17	40030252	-	NM_198830	ACLY	1	0.08	0.22	11	5.33	74.7	27	6.08	Yes	37	-2.61	No	38	0.6	Yes	-22	0.59	No	48	54.77	No	BPP: Yes, SVM: No, Branch: Yes, LB: No, RNABPS: No
chr17	40048222	-	NM_198830	ACLY	1	0.05	0.25	12	5.22	73.49	21	5.56	Yes	8	1.25	Yes	0	0	No	-16	0.63	No	50	53.74	No	BPP: Yes, SVM: Yes, Branch: No, LB: No, RNABPS: No
chr17	40052903	-	NM_198830	ACLY	1	509.89	322.56	72	9.04	91.75	32	5.45	No	15	0.33	No	27	0.86	Yes	-27	0.87	Yes	43	73.6	Yes	BPP: No, SVM: No, Branch: Yes, LB: Yes, RNABPS: Yes
chr17	40058091	-	NM_198830	ACLY	1	0.04	0.14	8	6.4	78.6	24	8.99	Yes	11	1.01	Yes	22	0.78	Yes	-23	0.78	Yes	47	70.23	Yes	BPP: Yes, SVM: Yes, Branch: Yes, LB: Yes, RNABPS: Yes
chr17	40061892	-	NM_198830	ACLY	1	0.04	0.11	7	4.99	74.96	19	5.38	No	27	1.97	Yes	0	0	No	-39	0.73	Yes	31	51.18	No	BPP: No, SVM: Yes, Branch: No, LB: Yes, RNABPS: No
chr17	40063823	-	NM_198830	ACLY	1	1.27	5.19	72	1.93	67.15	29	6.17	Yes	16	1.31	Yes	0	0	No	-28	0.93	Yes	42	95.65	Yes	BPP: Yes, SVM: Yes, Branch: No, LB: Yes, RNABPS: Yes
chr17	40066850	-	NM_198830	ACLY	1	0.1	0.36	22	4.59	70.35	52	5.23	No	23	1.13	Yes	0	0	No	-35	0.66	No	35	84.97	Yes	BPP: No, SVM: Yes, Branch: No, LB: No, RNABPS: Yes
chr17	40067660	-	NM_198830	ACLY	1	0.35	1.31	49	11.28	94.43	27	6.67	Yes	9	0.27	No	0	0	No	-26	0.39	No	40	29.09	No	BPP: Yes, SVM: No, Branch: No, LB: No, RNABPS: No
chr17	40070154	-	NM_198830	ACLY	1	56.21	118.31	72	6.96	88.17	20	4.8	No	7	2.13	Yes	19	0.95	Yes	-19	0.92	Yes	51	96.43	Yes	BPP: No, SVM: Yes, Branch: Yes, LB: Yes, RNABPS: Yes
chr9	32386368	+	NM_002197	ACO1	1	2.68	0.38	21	10.77	89.84	26	5.1	No	13	1.54	Yes	25	0.88	Yes	-25	0.93	Yes	45	92.82	Yes	BPP: No, SVM: Yes, Branch: Yes, LB: Yes, RNABPS: Yes
chr9	32399539	+	NM_002197	ACO1	1	1.22	0.22	12	8.94	82.85	18	7.01	Yes	5	0.92	Yes	0	0	No	-33	0.62	No	37	63.79	No	BPP: Yes, SVM: Yes, Branch: No, LB: No, RNABPS: No
chr22	41865351	+	NM_001098	ACO2	1	0.26	0.9	39	8.93	77.19	64	9.19	Yes	NA	NA	NA	0	0	No	-21	0.66	No	46	66.32	No	BPP: Yes, SVM: No, Branch: No, LB: No, RNABPS: No
chr22	41873916	+	NM_001098	ACO2	1	0.12	0.4	22	3.28	69.26	27	6.01	Yes	14	0.44	No	0	0	No	-26	0.64	No	44	67.73	No	BPP: Yes, SVM: No, Branch: No, LB: No, RNABPS: No
chr22	41895549	+	NM_001098	ACO2	1	0.33	1.17	46	7.46	93.18	29	6.39	Yes	44	0.73	No	0	0	No	-29	0.71	Yes	41	77.64	Yes	BPP: Yes, SVM: No, Branch: No, LB: Yes, RNABPS: Yes
chr22	41898633	+	NM_001098	ACO2	1	0.18	0.93	40	11.34	85.48	45	6.86	Yes	76	0.75	No	0	0	No	-40	0.44	No	26	76.76	Yes	BPP: Yes, SVM: No, Branch: No, LB: No, RNABPS: Yes
chr22	41903449	+	NM_001098	ACO2	1	0.12	0.6	26	5.41	81.71	38	6.04	Yes	48	1.27	Yes	0	0	No	-37	0.75	Yes	33	72.47	Yes	BPP: Yes, SVM: Yes, Branch: No, LB: Yes, RNABPS: Yes
chr22	41913300	+	NM_001098	ACO2	1	0.19	0.79	31	5.21	85.08	27	3.85	No	21	1.08	Yes	26	0.93	Yes	-26	0.93	Yes	44	96.9	Yes	BPP: No, SVM: Yes, Branch: Yes, LB: Yes, RNABPS: Yes
chr22	41913600	+	NM_001098	ACO2	1	0.03	0.1	7	8.17	83.36	30	5.91	Yes	-2	-0.23	No	0	0	No	-28	0.5	No	44	39.14	No	BPP: Yes, SVM: No, Branch: No, LB: No, RNABPS: No
chr22	41913946	+	NM_001098	ACO2	1	0.15	0.71	39	10.31	88	43	7.62	Yes	30	1.34	Yes	0	0	No	-42	0.67	Yes	28	70.25	Yes	BPP: Yes, SVM: Yes, Branch: No, LB: Yes, RNABPS: Yes
chr22	41917302	+	NM_001098	ACO2	1	1.3	5.89	69	5.72	84.06	44	6.83	Yes	12	1.03	Yes	24	0.83	Yes	-24	0.77	Yes	46	66.97	No	BPP: Yes, SVM: Yes, Branch: Yes, LB: Yes, RNABPS: No
chr22	41920192	+	NM_001098	ACO2	1	0.04	0.18	11	6.44	74.18	37	6.14	Yes	1	1.29	Yes	0	0	No	-36	0.83	Yes	34	76.06	Yes	BPP: Yes, SVM: Yes, Branch: No, LB: Yes, RNABPS: Yes
chr14	74040989	+	NM_006821	ACOT2	1	2.19	1.24	48	4.74	84.41	33	5.7	Yes	20	0.09	No	20	0.84	Yes	-26	0.61	No	44	69.31	No	BPP: Yes, SVM: No, Branch: Yes, LB: No, RNABPS: No
chr1	6366943	-	NM_181864	ACOT7	1	0.06	0.13	9	9.55	95.16	26	6.24	Yes	38	0.89	Yes	25	0.47	Yes	-25	0.57	No	45	59.52	No	BPP: Yes, SVM: Yes, Branch: Yes, LB: No, RNABPS: No
chr1	6392415	-	NM_181864	ACOT7	1	0.09	0.22	13	6.1	71.66	37	6.4	Yes	24	1.11	Yes	0	0	No	-36	0.61	No	34	88.11	Yes	BPP: Yes, SVM: Yes, Branch: No, LB: No, RNABPS: Yes
chr20	44472038	-	NM_005469	ACOT8	1	0.65	0.28	14	10.37	91.56	23	5.83	Yes	44	1.37	Yes	29	0.81	Yes	-29	0.69	Yes	41	80.42	Yes	BPP: Yes, SVM: Yes, Branch: Yes, LB: Yes, RNABPS: Yes
chr20	44472412	-	NM_005469	ACOT8	1	4.67	3.42	67	10.16	88.13	13	5.92	Yes	NA	NA	NA	28	0.44	Yes	-33	0.85	Yes	37	79.5	Yes	BPP: Yes, SVM: No, Branch: Yes, LB: Yes, RNABPS: Yes
chr20	44482619	-	NM_005469	ACOT8	1	2.69	1.82	57	0.19	0	37	9.05	Yes	24	2.06	Yes	31	0.94	Yes	-36	0.95	Yes	34	91.82	Yes	BPP: Yes, SVM: Yes, Branch: Yes, LB: Yes, RNABPS: Yes
chr20	44482624	-	NM_005469	ACOT8	1	6.2	4.11	71	9.49	84.88	32	8.77	Yes	19	2.09	Yes	31	0.94	Yes	-31	0.96	Yes	39	93.25	Yes	BPP: Yes, SVM: Yes, Branch: Yes, LB: Yes, RNABPS: Yes
chrX	23726641	-	NM_001033583	ACOT9	1	0.12	0.17	9	3.41	0	50	7.14	Yes	37	0.77	Yes	0	0	No	-49	0.71	Yes	26	63.59	No	BPP: Yes, SVM: Yes, Branch: No, LB: Yes, RNABPS: No
chrX	23726641	-	NM_001033583	ACOT9	1	0.38	0.43	23	3.41	0	50	7.14	Yes	37	0.77	Yes	0	0	No	-49	0.71	Yes	26	63.59	No	BPP: Yes, SVM: Yes, Branch: No, LB: Yes, RNABPS: No
chrX	23748549	-	NM_001033583	ACOT9	1	0.14	0.25	12	7.57	81.58	37	6	Yes	24	0.94	Yes	0	0	No	-31	0.74	Yes	39	75.05	Yes	BPP: Yes, SVM: Yes, Branch: No, LB: Yes, RNABPS: Yes
chrX	23752485	-	NM_001033583	ACOT9	1	440.55	63.4	72	7.33	82	26	6.98	Yes	13	1.59	Yes	25	0.87	Yes	-25	0.83	Yes	45	90.81	Yes	BPP: Yes, SVM: Yes, Branch: Yes, LB: Yes, RNABPS: Yes
chrX	23752485	-	NM_001033583	ACOT9	1	1.86	0.25	17	7.33	82	26	6.98	Yes	13	1.59	Yes	25	0.87	Yes	-25	0.83	Yes	45	90.81	Yes	BPP: Yes, SVM: Yes, Branch: Yes, LB: Yes, RNABPS: Yes
chr17	73939295	-	NM_004035	ACOX1	1	0.19	0.29	18	4.74	84.41	24	7.42	Yes	11	1.09	Yes	23	0.81	Yes	-23	0.8	Yes	47	81.53	Yes	BPP: Yes, SVM: Yes, Branch: Yes, LB: Yes, RNABPS: Yes
chr17	73942901	-	NM_004035	ACOX1	1	0.13	0.19	11	-0.78	79.29	25	6.62	Yes	12	0.13	No	32	0.54	Yes	-24	0.65	No	46	57.08	No	BPP: Yes, SVM: No, Branch: Yes, LB: No, RNABPS: No
chr17	73942904	-	NM_004035	ACOX1	1	0.09	0.13	8	0.85	66.27	22	6.39	Yes	9	0.11	No	32	0.54	Yes	-21	0.62	No	44	50.8	No	BPP: Yes, SVM: No, Branch: Yes, LB: No, RNABPS: No
chr17	73964684	-	NM_004035	ACOX1	1	0.1	0.11	8	11.89	100	32	7.86	Yes	19	0.96	Yes	0	0	No	-32	0.58	No	38	59.7	No	BPP: Yes, SVM: Yes, Branch: No, LB: No, RNABPS: No
chr17	73969867	-	NM_004035	ACOX1	1	8.27	8.92	72	11.78	82.32	27	5.74	Yes	14	0.95	Yes	26	0.82	Yes	-26	0.84	Yes	44	84.42	Yes	BPP: Yes, SVM: Yes, Branch: Yes, LB: Yes, RNABPS: Yes
chr17	73972965	-	NM_004035	ACOX1	1	0.15	0.17	12	11.92	90.76	29	6.26	Yes	16	0.78	Yes	0	0	No	-28	0.92	Yes	42	88.64	Yes	BPP: Yes, SVM: Yes, Branch: No, LB: Yes, RNABPS: Yes
chr4	8368610	-	NM_003501	ACOX3	1	2.89	0.82	34	6.66	85.37	32	5.91	Yes	3	0.62	No	0	0	No	-31	0.83	Yes	39	89.42	Yes	BPP: Yes, SVM: No, Branch: No, LB: Yes, RNABPS: Yes
chr4	8376240	-	NM_003501	ACOX3	1	3.63	0.71	30	10.34	93.08	42	6.47	Yes	29	1.15	Yes	0	0	No	-27	0.85	Yes	43	86.1	Yes	BPP: Yes, SVM: Yes, Branch: No, LB: Yes, RNABPS: Yes
chr4	8390100	-	NM_003501	ACOX3	1	1.39	0.49	26	6.76	84.25	36	8.03	Yes	71	1.26	Yes	0	0	No	-28	0.64	No	35	78.61	Yes	BPP: Yes, SVM: Yes, Branch: No, LB: No, RNABPS: Yes
chr4	8394177	-	NM_003501	ACOX3	1	1.1	0.5	27	-1.18	0	48	7.25	Yes	57	1.43	Yes	0	0	No	-35	0.68	Yes	23	78.17	Yes	BPP: Yes, SVM: Yes, Branch: No, LB: Yes, RNABPS: Yes
chr4	8410877	-	NM_003501	ACOX3	1	0.26	0.15	8	10.11	91.48	52	6.27	Yes	5	1.57	Yes	0	0	No	-39	0.75	Yes	31	78.43	Yes	BPP: Yes, SVM: Yes, Branch: No, LB: Yes, RNABPS: Yes
chr4	8431400	-	NM_003501	ACOX3	1	2.38	0.28	15	4.99	73.43	30	6	Yes	28	2.27	Yes	0	0	No	-29	0.63	No	41	65.06	No	BPP: Yes, SVM: Yes, Branch: No, LB: No, RNABPS: No
chr4	8433171	-	NM_003501	ACOX3	1	9.93	1.03	41	6.82	84.08	27	5.2	No	18	1.4	Yes	0	0	No	-26	0.96	Yes	44	96.76	Yes	BPP: No, SVM: Yes, Branch: No, LB: Yes, RNABPS: Yes
chr4	8433860	-	NM_003501	ACOX3	1	2.13	0.24	16	6.79	73.75	35	8.77	Yes	76	0.22	No	0	0	No	-34	0.64	No	36	71.29	Yes	BPP: Yes, SVM: No, Branch: No, LB: No, RNABPS: Yes
chr2	269300	+	NM_004300	ACP1	1	0.07	0.22	11	8.78	85.84	31	6.55	Yes	18	1.31	Yes	30	0.87	Yes	-30	0.86	Yes	40	94.06	Yes	BPP: Yes, SVM: Yes, Branch: Yes, LB: Yes, RNABPS: Yes
chr2	271892	+	NM_004300	ACP1	1	0.07	0.22	14	5.67	79.9	25	5.56	Yes	48	2.29	Yes	0	0	No	-24	0.57	No	46	68.53	No	BPP: Yes, SVM: Yes, Branch: No, LB: No, RNABPS: No
chr11	47261435	-	NM_001302490	ACP2	1	0.54	0.18	12	10.41	91.57	39	5.36	No	48	0.96	Yes	0	0	No	-38	0.75	Yes	32	62.66	No	BPP: No, SVM: Yes, Branch: No, LB: Yes, RNABPS: No
chr11	47261718	-	NM_001302490	ACP2	1	4.18	1.69	53	8.08	87.61	22	5.41	No	9	1.84	Yes	0	0	No	-21	0.86	Yes	49	68.86	No	BPP: No, SVM: Yes, Branch: No, LB: Yes, RNABPS: No
chr11	47261750	-	NM_001302490	ACP2	1	2.58	1.08	40	9.66	76.92	47	7.46	Yes	72	2	Yes	0	0	No	-29	0.9	Yes	41	73.91	Yes	BPP: Yes, SVM: Yes, Branch: No, LB: Yes, RNABPS: Yes
chr11	47263622	-	NM_001302490	ACP2	1	0.51	0.18	9	7.89	92.81	29	5.32	No	71	1.6	Yes	0	0	No	-28	0.71	Yes	42	78.97	Yes	BPP: No, SVM: Yes, Branch: No, LB: Yes, RNABPS: Yes
chr11	47266503	-	NM_001302490	ACP2	1	3.08	1.42	49	7.07	79.64	44	7.07	Yes	-2	0.7	No	0	0	No	-43	0.79	Yes	27	87.28	Yes	BPP: Yes, SVM: No, Branch: No, LB: Yes, RNABPS: Yes
chr11	47266974	-	NM_001302490	ACP2	1	0.34	0.18	12	3.39	0	27	6.16	Yes	14	1.13	Yes	21	0.95	Yes	-26	0.95	Yes	44	86.24	Yes	BPP: Yes, SVM: Yes, Branch: Yes, LB: Yes, RNABPS: Yes
chr19	11687656	-	NM_001111036	ACP5	1	0.27	0.21	11	-10.65	68.89	37	4.65	No	29	1.52	Yes	0	0	No	-29	0.44	No	41	40.68	No	BPP: No, SVM: Yes, Branch: No, LB: No, RNABPS: No
chr19	11689473	-	NM_001111036	ACP5	1	65.29	8.35	72	7.62	81.84	34	5.07	No	21	0.49	No	29	0.5	Yes	-33	0.59	No	37	67.28	No	BPP: No, SVM: No, Branch: Yes, LB: No, RNABPS: No
chr19	11689580	-	NM_001111036	ACP5	1	8.32	1.08	37	8.13	90.46	33	7.84	Yes	20	1.14	Yes	32	0.83	Yes	-32	0.62	No	38	72.37	Yes	BPP: Yes, SVM: Yes, Branch: Yes, LB: No, RNABPS: Yes
chr1	147124451	-	NM_001323625	ACP6	1	7.44	0.81	36	11.18	92.16	22	5.29	No	28	0.68	No	21	0.79	Yes	-21	0.8	Yes	49	86.29	Yes	BPP: No, SVM: No, Branch: Yes, LB: Yes, RNABPS: Yes
chr16	89183397	+	NM_001284316	ACSF3	1	3.2	1.22	46	5.88	78.1	31	5.11	No	18	0.99	Yes	0	0	No	-30	0.84	Yes	40	77.1	Yes	BPP: No, SVM: Yes, Branch: No, LB: Yes, RNABPS: Yes
chr16	89183400	+	NM_001284316	ACSF3	1	3.28	1.21	48	6.26	83.13	34	5.32	No	21	0.97	Yes	0	0	No	-33	0.7	Yes	50	76.72	Yes	BPP: No, SVM: Yes, Branch: No, LB: Yes, RNABPS: Yes
chr16	89188781	+	NM_001284316	ACSF3	1	0.22	0.11	7	10.39	81.48	55	8.85	Yes	42	0.39	No	24	0.7	Yes	-24	0.75	Yes	46	79.7	Yes	BPP: Yes, SVM: No, Branch: Yes, LB: Yes, RNABPS: Yes
chr16	89200222	+	NM_001284316	ACSF3	1	0.52	0.22	11	8.65	85.8	24	5.29	No	63	0.43	No	0	0	No	-20	0.44	No	48	67.07	No	BPP: No, SVM: No, Branch: No, LB: No, RNABPS: No
chr16	89206325	+	NM_001284316	ACSF3	1	1.49	0.57	26	7.89	93.04	23	6.97	Yes	10	1.66	Yes	0	0	No	-22	0.4	No	42	48.94	No	BPP: Yes, SVM: Yes, Branch: No, LB: No, RNABPS: No
chr16	89206343	+	NM_001284316	ACSF3	1	0.54	0.26	13	9.95	85.72	27	5.19	No	28	1.66	Yes	0	0	No	-26	0.87	Yes	44	85	Yes	BPP: No, SVM: Yes, Branch: No, LB: Yes, RNABPS: Yes
chr16	89207474	+	NM_001284316	ACSF3	1	2.96	1.29	40	5.67	83.78	25	5.25	No	3	0.92	Yes	24	0.77	Yes	-25	0.64	No	45	74.35	Yes	BPP: No, SVM: Yes, Branch: Yes, LB: No, RNABPS: Yes
chr16	89211621	+	NM_001284316	ACSF3	1	5.96	2.6	60	4.01	88.81	22	4.79	No	62	1.2	Yes	21	0.91	Yes	-21	0.92	Yes	49	94.55	Yes	BPP: No, SVM: Yes, Branch: Yes, LB: Yes, RNABPS: Yes
chr16	89213438	+	NM_001284316	ACSF3	1	1.08	0.43	24	7.72	86.22	21	5.97	Yes	48	1.06	Yes	0	0	No	-20	0.74	Yes	50	74.88	Yes	BPP: Yes, SVM: Yes, Branch: No, LB: Yes, RNABPS: Yes
chr16	89217435	+	NM_001284316	ACSF3	1	1.97	0.85	36	-0.87	0	13	4	No	67	-3.7	No	19	0.45	Yes	-40	0.93	Yes	30	51.79	No	BPP: No, SVM: No, Branch: Yes, LB: Yes, RNABPS: No
chr16	89218199	+	NM_001284316	ACSF3	1	2.02	0.82	42	5.02	80.12	20	5.57	Yes	7	1.07	Yes	0	0	No	-19	0.66	Yes	51	73.42	Yes	BPP: Yes, SVM: Yes, Branch: No, LB: Yes, RNABPS: Yes
chr4	185677510	-	NM_001286710	ACSL1	1	0.06	0.15	10	10.19	91.34	26	6.24	Yes	13	1.56	Yes	0	0	No	-25	0.88	Yes	45	93.14	Yes	BPP: Yes, SVM: Yes, Branch: No, LB: Yes, RNABPS: Yes
chr4	185679047	-	NM_001286710	ACSL1	1	0.19	0.42	22	4.17	72.35	32	6.07	Yes	37	1.41	Yes	0	0	No	-19	0.56	No	51	62.95	No	BPP: Yes, SVM: Yes, Branch: No, LB: No, RNABPS: No
chr4	185680215	-	NM_001286710	ACSL1	1	0.24	0.5	26	8.66	92.48	22	4.94	No	1	0.5	No	0	0	No	-21	0.59	No	49	60.01	No	BPP: No, SVM: No, Branch: No, LB: No, RNABPS: No
chr4	185683648	-	NM_001286710	ACSL1	1	0.66	1.1	46	5.83	78.72	22	5.08	No	37	1.49	Yes	21	0.88	Yes	-49	0.58	No	21	66.93	No	BPP: No, SVM: Yes, Branch: Yes, LB: No, RNABPS: No
chr4	185691631	-	NM_001286710	ACSL1	1	3049.79	223.4	72	7.55	91.38	36	6.42	Yes	23	1.15	Yes	35	0.65	Yes	-36	0.72	Yes	34	73.57	Yes	BPP: Yes, SVM: Yes, Branch: Yes, LB: Yes, RNABPS: Yes
chr4	185696570	-	NM_001286710	ACSL1	1	0.09	0.15	10	12.54	85.96	33	6.61	Yes	72	1.49	Yes	0	0	No	-27	0.56	No	43	50.48	No	BPP: Yes, SVM: Yes, Branch: No, LB: No, RNABPS: No
chr4	185697721	-	NM_001286710	ACSL1	1	0.09	0.11	7	1.48	66.72	23	4.89	No	32	-3.78	No	0	0	No	-22	0.89	Yes	48	82.13	Yes	BPP: No, SVM: No, Branch: No, LB: Yes, RNABPS: Yes
chr4	185709668	-	NM_001286710	ACSL1	1	0.1	0.18	12	10.46	83.34	38	6.63	Yes	43	-1.51	No	29	0.66	Yes	-29	0.55	No	41	72.85	Yes	BPP: Yes, SVM: No, Branch: Yes, LB: No, RNABPS: Yes
chr2	223782787	+	NM_004457	ACSL3	1	1.2	1.36	47	5.78	75.76	20	5.1	No	36	0.96	Yes	0	0	No	-26	0.46	No	44	45.84	No	BPP: No, SVM: Yes, Branch: No, LB: No, RNABPS: No
chr2	223806218	+	NM_004457	ACSL3	1	0.59	0.82	36	-4.41	0	44	5.93	Yes	39	0.73	No	0	0	No	-44	0.77	Yes	26	81.31	Yes	BPP: Yes, SVM: No, Branch: No, LB: Yes, RNABPS: Yes
chrX	108908502	-	NM_004458	ACSL4	1	0.04	0.1	7	8.81	89.61	51	8.04	Yes	72	0.96	Yes	0	0	No	-28	0.39	No	20	60.26	No	BPP: Yes, SVM: Yes, Branch: No, LB: No, RNABPS: No
chrX	108911487	-	NM_004458	ACSL4	1	0.06	0.17	10	2.57	72.93	19	4.61	No	30	0.59	No	0	0	No	-42	0.45	No	28	45.64	No	BPP: No, SVM: No, Branch: No, LB: No, RNABPS: No
chrX	108926511	-	NM_004458	ACSL4	1	0.22	0.13	8	2.52	70.7	20	5.23	No	55	-2.02	No	0	0	No	-19	0.45	No	51	46.63	No	BPP: No, SVM: No, Branch: No, LB: No, RNABPS: No
chrX	108926605	-	NM_004458	ACSL4	1	217.13	107.72	72	-1.28	63.64	37	6.13	Yes	75	1.9	Yes	30	0.64	Yes	-30	0.74	Yes	34	82.27	Yes	BPP: Yes, SVM: Yes, Branch: Yes, LB: Yes, RNABPS: Yes
chrX	108926605	-	NM_004458	ACSL4	1	22.6	11.36	72	-1.28	63.64	37	6.13	Yes	75	1.9	Yes	30	0.64	Yes	-30	0.74	Yes	34	82.27	Yes	BPP: Yes, SVM: Yes, Branch: Yes, LB: Yes, RNABPS: Yes
chrX	108926648	-	NM_004458	ACSL4	1	2.88	1.51	53	1.42	65.7	45	6.14	Yes	32	1.9	Yes	30	0.64	Yes	-44	0.77	Yes	26	69.69	Yes	BPP: Yes, SVM: Yes, Branch: Yes, LB: Yes, RNABPS: Yes
chrX	108926782	-	NM_004458	ACSL4	1	1.01	0.47	26	6.6	86.16	30	8.09	Yes	69	1.77	Yes	29	0.94	Yes	-29	0.97	Yes	41	96.68	Yes	BPP: Yes, SVM: Yes, Branch: Yes, LB: Yes, RNABPS: Yes
chrX	108926782	-	NM_004458	ACSL4	1	0.7	0.36	20	6.6	86.16	30	8.09	Yes	69	1.77	Yes	29	0.94	Yes	-29	0.97	Yes	41	96.68	Yes	BPP: Yes, SVM: Yes, Branch: Yes, LB: Yes, RNABPS: Yes
chrX	108926896	-	NM_004458	ACSL4	1	2.17	1.07	47	8.49	86.4	79	10.85	Yes	66	1.79	Yes	42	0.46	Yes	-42	0.34	No	28	42.75	No	BPP: Yes, SVM: Yes, Branch: Yes, LB: No, RNABPS: No
chrX	108926896	-	NM_004458	ACSL4	1	3.54	1.83	46	8.49	86.4	79	10.85	Yes	66	1.79	Yes	42	0.46	Yes	-42	0.34	No	28	42.75	No	BPP: Yes, SVM: Yes, Branch: Yes, LB: No, RNABPS: No
chrX	108934361	-	NM_004458	ACSL4	1	4.17	2.14	57	6.68	82.9	33	6.49	Yes	20	0.33	No	0	0	No	-32	0.76	Yes	38	85.66	Yes	BPP: Yes, SVM: No, Branch: No, LB: Yes, RNABPS: Yes
chrX	108971044	-	NM_004458	ACSL4	1	0.1	0.13	8	0.04	65.4	41	7.78	Yes	28	0.78	Yes	0	0	No	-40	0.81	Yes	30	66.88	No	BPP: Yes, SVM: Yes, Branch: No, LB: Yes, RNABPS: No
chrX	108976207	-	NM_004458	ACSL4	1	0.19	0.25	14	2.91	0	33	5.92	Yes	53	-0.41	No	0	0	No	-28	0.51	No	42	85.32	Yes	BPP: Yes, SVM: No, Branch: No, LB: No, RNABPS: Yes
chrX	108976211	-	NM_004458	ACSL4	1	1.02	1.28	39	-4.15	80.89	29	5.57	Yes	49	-0.4	No	0	0	No	-24	0.54	No	46	87.72	Yes	BPP: Yes, SVM: No, Branch: No, LB: No, RNABPS: Yes
chr10	114141724	+	NM_016234	ACSL5	1	0.1	0.17	9	6.14	82.22	22	5.66	Yes	68	1.15	Yes	0	0	No	-21	0.68	Yes	49	56.8	No	BPP: Yes, SVM: Yes, Branch: No, LB: Yes, RNABPS: No
chr10	114163090	+	NM_016234	ACSL5	1	0.16	0.33	17	5.72	90.92	22	5.23	No	9	1	Yes	0	0	No	-21	0.72	Yes	49	72.8	Yes	BPP: No, SVM: Yes, Branch: No, LB: Yes, RNABPS: Yes
chr10	114170015	+	NM_016234	ACSL5	1	0.24	0.39	22	6.6	83.73	24	5.99	Yes	70	-4.51	No	23	0.84	Yes	-23	0.49	No	47	51.83	No	BPP: Yes, SVM: No, Branch: Yes, LB: No, RNABPS: No
chr20	24994704	-	NM_001252676	ACSS1	1	2.09	1.58	55	-1.25	0	14	3.61	No	22	0.42	No	0	0	No	-30	0.67	Yes	40	76.87	Yes	BPP: No, SVM: No, Branch: No, LB: Yes, RNABPS: Yes
chr20	25002155	-	NM_001252676	ACSS1	1	0.18	0.11	8	3.37	79.8	9	5.2	No	29	1.93	Yes	0	0	No	-41	0.72	Yes	29	67.59	No	BPP: No, SVM: Yes, Branch: No, LB: Yes, RNABPS: No
chr20	25010881	-	NM_001252676	ACSS1	1	0.65	0.24	13	4.32	77.38	27	6.48	Yes	14	1.48	Yes	0	0	No	-26	0.64	No	44	67.02	No	BPP: Yes, SVM: Yes, Branch: No, LB: No, RNABPS: No
chr10	90706811	-	NM_001320855	ACTA2	1	0.68	1.14	39	7.7	85.1	22	4.93	No	66	1.16	Yes	0	0	No	-21	0.8	Yes	49	67.23	No	BPP: No, SVM: Yes, Branch: No, LB: Yes, RNABPS: No
chr10	90744712	-	NM_001320855	ACTA2	1	2.36	0.33	19	9.78	82.54	42	8.31	Yes	29	0.91	Yes	0	0	No	-26	0.88	Yes	44	88.75	Yes	BPP: Yes, SVM: Yes, Branch: No, LB: Yes, RNABPS: Yes
chr7	5567520	-	NM_001101	ACTB	1	0	0.44	27	-12.08	0	29	6.61	Yes	16	1.75	Yes	0	0	No	-28	0.96	Yes	NA	NA	NA	BPP: Yes, SVM: Yes, Branch: No, LB: Yes, RNABPS: No
chr7	5567555	-	NM_001101	ACTB	1	0	0.96	42	1.49	82.63	9	4.69	No	48	-2.88	No	25	0.95	Yes	-55	0.7	Yes	62	32.93	No	BPP: No, SVM: No, Branch: Yes, LB: Yes, RNABPS: No
chr7	5567816	-	NM_001101	ACTB	1	0	0.64	39	-1.85	0	27	5.5	No	53	1.15	Yes	0	0	No	-26	0.87	Yes	NA	NA	NA	BPP: No, SVM: Yes, Branch: No, LB: Yes, RNABPS: No
chr7	5568303	-	NM_001101	ACTB	1	0.01	3.71	65	4.05	83.84	30	5.26	No	60	0.66	No	0	0	No	-27	0.46	No	48	59.16	No	BPP: No, SVM: No, Branch: No, LB: No, RNABPS: No
chr7	5568951	-	NM_001101	ACTB	1	0	0.24	16	-0.46	72.9	24	5.1	No	-3	0.87	Yes	0	0	No	-24	0.59	No	61	29.24	No	BPP: No, SVM: Yes, Branch: No, LB: No, RNABPS: No
chr7	5569316	-	NM_001101	ACTB	1	0.01	3.5	60	3.91	76.5	15	5.73	Yes	39	-3.02	No	25	0.97	Yes	-51	0.25	No	37	14.79	No	BPP: Yes, SVM: No, Branch: Yes, LB: No, RNABPS: No
chr7	5569347	-	NM_001101	ACTB	1	0	0.21	12	-5.89	54.37	21	5.2	No	72	1.14	Yes	0	0	No	-20	0.36	No	50	18.96	No	BPP: No, SVM: Yes, Branch: No, LB: No, RNABPS: No
chr7	5569365	-	NM_001101	ACTB	1	0.09	26.85	72	1.93	66.73	67	9.35	Yes	54	1.15	Yes	37	0.1	Yes	-48	0.51	No	34	7.35	No	BPP: Yes, SVM: Yes, Branch: Yes, LB: No, RNABPS: No
chr17	79477857	-	NR_037688	ACTG1	1	0	0.43	23	-15.64	0	29	5.81	Yes	16	0.14	No	0	0	No	-28	0.42	No	NA	NA	NA	BPP: Yes, SVM: No, Branch: No, LB: No, RNABPS: No
chr17	79478134	-	NR_037688	ACTG1	1	0	0.15	11	-7.15	0	23	5	No	51	0.67	No	0	0	No	-22	0.8	Yes	NA	NA	NA	BPP: No, SVM: No, Branch: No, LB: Yes, RNABPS: No
chr17	79478605	-	NR_037688	ACTG1	1	0	0.17	12	4.37	77.29	46	5.12	No	63	1.65	Yes	30	0.61	Yes	-30	0.63	No	52	47.05	No	BPP: No, SVM: Yes, Branch: Yes, LB: No, RNABPS: No
chr17	79478830	-	NR_037688	ACTG1	1	0.01	1.71	51	9.99	93.4	30	5.38	No	17	1.34	Yes	29	0.87	Yes	-29	0.76	Yes	41	81.67	Yes	BPP: No, SVM: Yes, Branch: Yes, LB: Yes, RNABPS: Yes
chr17	79479088	-	NR_037688	ACTG1	1	0.01	0.44	28	-0.1	72.64	24	4.83	No	-3	1.32	Yes	0	0	No	-24	0.63	No	47	35.5	No	BPP: No, SVM: Yes, Branch: No, LB: No, RNABPS: No
chr17	79479142	-	NR_037688	ACTG1	1	0.01	0.75	41	-4.84	61.39	22	6	Yes	33	1.61	Yes	21	0.74	Yes	-45	0.65	No	30	28.71	No	BPP: Yes, SVM: Yes, Branch: Yes, LB: No, RNABPS: No
chr17	79479145	-	NR_037688	ACTG1	1	0.01	0.49	22	-3.94	62.28	19	5.74	Yes	30	1.62	Yes	21	0.74	Yes	-42	0.67	Yes	28	26.9	No	BPP: Yes, SVM: Yes, Branch: Yes, LB: Yes, RNABPS: No
chr3	179287870	+	NM_178042	ACTL6A	1	0.1	0.15	7	5.98	84.9	21	5	No	14	1.08	Yes	0	0	No	-20	0.87	Yes	50	88.63	Yes	BPP: No, SVM: Yes, Branch: No, LB: Yes, RNABPS: Yes
chr3	179292168	+	NM_178042	ACTL6A	1	0.06	0.21	14	-3.89	0	15	4.47	No	29	1.52	Yes	0	0	No	-45	0.43	No	25	47.77	No	BPP: No, SVM: Yes, Branch: No, LB: No, RNABPS: No
chr3	179293190	+	NM_178042	ACTL6A	1	0.11	0.22	12	9.39	92.98	18	4.9	No	5	1.29	Yes	23	0.64	Yes	-23	0.7	Yes	53	75.9	Yes	BPP: No, SVM: Yes, Branch: Yes, LB: Yes, RNABPS: Yes
chr3	179294592	+	NM_178042	ACTL6A	1	0.05	0.11	7	-0.67	68.31	17	4.37	No	33	0.75	No	25	0.94	Yes	-24	0.45	No	25	26.39	No	BPP: No, SVM: No, Branch: Yes, LB: No, RNABPS: No
chr14	69352317	-	NM_001130004	ACTN1	1	0.89	0.56	24	-0.72	0	27	5.44	No	0	0.52	No	0	0	No	-27	0.63	No	58	58.22	No	BPP: No, SVM: No, Branch: No, LB: No, RNABPS: No
chr14	69367664	-	NM_001130004	ACTN1	1	0.35	0.1	7	12.31	88.65	129	9.91	Yes	12	1.27	Yes	24	0.9	Yes	-24	0.9	Yes	46	92.52	Yes	BPP: Yes, SVM: Yes, Branch: Yes, LB: Yes, RNABPS: Yes
chr19	39195575	+	NM_004924	ACTN4	1	0.02	0.1	7	-0.59	67.79	40	7.5	Yes	39	1.53	Yes	0	0	No	-39	0.92	Yes	31	91.14	Yes	BPP: Yes, SVM: Yes, Branch: No, LB: Yes, RNABPS: Yes
chr19	39196685	+	NM_004924	ACTN4	1	0.03	0.22	13	-2.78	74.36	25	6.14	Yes	12	1.73	Yes	0	0	No	-24	0.97	Yes	46	97.51	Yes	BPP: Yes, SVM: Yes, Branch: No, LB: Yes, RNABPS: Yes
chr19	39201915	+	NM_004924	ACTN4	1	2.9	13.58	72	13.12	88.16	45	9.11	Yes	32	1.57	Yes	44	0.68	Yes	-44	0.8	Yes	26	85.99	Yes	BPP: Yes, SVM: Yes, Branch: Yes, LB: Yes, RNABPS: Yes
chr19	39210926	+	NM_004924	ACTN4	1	0.03	0.17	12	7.9	82.15	31	7.22	Yes	47	0.53	No	0	0	No	-30	0.59	No	40	49.45	No	BPP: Yes, SVM: No, Branch: No, LB: No, RNABPS: No
chr19	39215076	+	NM_004924	ACTN4	1	0.08	0.32	22	-0.53	0	9	3.87	No	24	2.41	Yes	0	0	No	-36	0.71	Yes	34	55.79	No	BPP: No, SVM: Yes, Branch: No, LB: Yes, RNABPS: No
chr19	39218955	+	NM_004924	ACTN4	1	0.5	2.06	61	3.96	73.76	180	13.02	Yes	NA	NA	NA	21	0.22	Yes	-21	0.6	No	49	72.95	Yes	BPP: Yes, SVM: No, Branch: Yes, LB: No, RNABPS: Yes
chr19	39218955	+	NM_004924	ACTN4	1	0.08	0.32	19	3.96	73.76	180	13.02	Yes	NA	NA	NA	21	0.22	Yes	-21	0.6	No	49	72.95	Yes	BPP: Yes, SVM: No, Branch: Yes, LB: No, RNABPS: Yes
chr14	58680354	+	NM_018477	ACTR10	1	0.15	0.17	11	-8.55	0	16	3.58	No	6	1	Yes	29	0.65	Yes	-10	0.24	No	NA	NA	NA	BPP: No, SVM: Yes, Branch: Yes, LB: No, RNABPS: No
chr14	58686417	+	NM_018477	ACTR10	1	0.45	0.44	28	-0.63	0	9	3.87	No	13	0.75	No	0	0	No	-31	0.33	No	45	48.74	No	BPP: No, SVM: No, Branch: No, LB: No, RNABPS: No
chr14	58690318	+	NM_018477	ACTR10	1	0.81	0.89	40	-4.19	0	16	4.23	No	38	0.19	No	26	0.55	Yes	-15	0.57	No	55	23.37	No	BPP: No, SVM: No, Branch: Yes, LB: No, RNABPS: No
chr14	58697795	+	NM_018477	ACTR10	1	0.1	0.13	8	-7.71	0	39	6.61	Yes	70	0.96	Yes	31	0.61	Yes	-29	0.49	No	NA	NA	NA	BPP: Yes, SVM: Yes, Branch: Yes, LB: No, RNABPS: No
chr10	104240747	-	NM_005736	ACTR1A	1	0.05	0.14	8	8.6	83.21	18	4.13	No	71	-2.85	No	30	0.88	Yes	-21	0.4	No	45	34.12	No	BPP: No, SVM: No, Branch: Yes, LB: No, RNABPS: No
chr10	104240928	-	NM_005736	ACTR1A	1	0.03	0.1	7	-12.55	0	30	6	Yes	17	0.73	No	0	0	No	-29	0.95	Yes	NA	NA	NA	BPP: Yes, SVM: No, Branch: No, LB: Yes, RNABPS: No
chr10	104241677	-	NM_005736	ACTR1A	1	0.39	0.99	42	-0.34	64.37	16	4.69	No	-4	0.3	No	29	0.79	Yes	-41	0.5	No	18	27.79	No	BPP: No, SVM: No, Branch: Yes, LB: No, RNABPS: No
chr10	104243785	-	NM_005736	ACTR1A	1	0.08	0.24	14	5.24	88.14	19	5	No	6	0.49	No	0	0	No	-18	0.75	Yes	52	87.16	Yes	BPP: No, SVM: No, Branch: No, LB: Yes, RNABPS: Yes
chr10	104248030	-	NM_005736	ACTR1A	1	0.31	0.9	40	-8.19	77.6	25	5.57	Yes	24	1.31	Yes	22	0.56	Yes	-24	0.81	Yes	46	70.05	Yes	BPP: Yes, SVM: Yes, Branch: Yes, LB: Yes, RNABPS: Yes
chr10	104248906	-	NM_005736	ACTR1A	1	0.05	0.13	8	-1.04	0	17	8.1	Yes	4	0.74	No	26	0.62	Yes	-23	0.42	No	NA	NA	NA	BPP: Yes, SVM: No, Branch: Yes, LB: No, RNABPS: No
chr2	98273457	-	NM_005735	ACTR1B	1	0.26	0.24	14	6.06	84.59	26	5.29	No	20	0.05	No	29	0.71	Yes	-22	0.66	Yes	48	35.89	No	BPP: No, SVM: No, Branch: Yes, LB: Yes, RNABPS: No
chr2	98275096	-	NM_005735	ACTR1B	1	0.18	0.15	8	-3.78	0	16	4.47	No	11	0.52	No	0	0	No	-15	0.66	No	47	29.58	No	BPP: No, SVM: No, Branch: No, LB: No, RNABPS: No
chr2	98276825	-	NM_005735	ACTR1B	1	0.29	0.4	21	9.16	79.78	20	5.57	Yes	7	0.88	Yes	0	0	No	-19	0.89	Yes	51	86.59	Yes	BPP: Yes, SVM: Yes, Branch: No, LB: Yes, RNABPS: Yes
chr2	98277286	-	NM_005735	ACTR1B	1	0.23	0.29	14	7.84	79.55	26	5.06	No	26	2.27	Yes	0	0	No	-25	0.9	Yes	45	88.92	Yes	BPP: No, SVM: Yes, Branch: No, LB: Yes, RNABPS: Yes
chr2	65466986	+	NM_001005386	ACTR2	1	0.02	0.15	11	-9.36	0	32	7.28	Yes	19	2.65	Yes	0	0	No	-31	0.85	Yes	NA	NA	NA	BPP: Yes, SVM: Yes, Branch: No, LB: Yes, RNABPS: No
chr2	65478133	+	NM_001005386	ACTR2	1	0.01	0.13	7	3.83	77.49	47	6.8	Yes	34	0.71	No	35	0.4	Yes	-24	0.87	Yes	46	77.02	Yes	BPP: Yes, SVM: No, Branch: Yes, LB: Yes, RNABPS: Yes
chr2	65495698	+	NM_001005386	ACTR2	1	0.02	0.28	16	-6.82	0	25	6.62	Yes	9	0.14	No	0	0	No	-24	0.73	Yes	NA	NA	NA	BPP: Yes, SVM: No, Branch: No, LB: Yes, RNABPS: No
chr2	114673578	+	NM_001277140	ACTR3	1	0.03	0.5	25	9.1	85.9	37	6.34	Yes	71	-3.43	No	0	0	No	-22	0.52	No	48	59.25	No	BPP: Yes, SVM: No, Branch: No, LB: No, RNABPS: No
chr2	114674474	+	NM_001277140	ACTR3	1	0.01	0.14	9	0.51	76.07	24	4.42	No	15	1.66	Yes	0	0	No	-23	0.87	Yes	47	58.9	No	BPP: No, SVM: Yes, Branch: No, LB: Yes, RNABPS: No
chr2	114681838	+	NM_001277140	ACTR3	1	0.02	0.38	23	8.29	88.27	27	7.49	Yes	14	0.74	No	0	0	No	-26	0.94	Yes	44	96.49	Yes	BPP: Yes, SVM: No, Branch: No, LB: Yes, RNABPS: Yes
chr2	114686302	+	NM_001277140	ACTR3	1	0.03	0.53	24	9.41	83.56	25	7.19	Yes	12	0.6	No	0	0	No	-28	0.72	Yes	42	65.57	No	BPP: Yes, SVM: No, Branch: No, LB: Yes, RNABPS: No
chr2	114686740	+	NM_001277140	ACTR3	1	0.03	0.67	30	7.66	83.64	53	8.61	Yes	64	1.48	Yes	0	0	No	-40	0.67	Yes	30	74.65	Yes	BPP: Yes, SVM: Yes, Branch: No, LB: Yes, RNABPS: Yes
chr2	114686744	+	NM_001277140	ACTR3	1	0.01	0.13	8	2.61	0	57	8.77	Yes	68	1.47	Yes	0	0	No	-44	0.65	No	26	75.36	Yes	BPP: Yes, SVM: Yes, Branch: No, LB: No, RNABPS: Yes
chr2	114691734	+	NM_001277140	ACTR3	1	0.17	2.99	62	11.65	92.32	25	7.32	Yes	68	0.87	Yes	0	0	No	-24	0.82	Yes	46	80.17	Yes	BPP: Yes, SVM: Yes, Branch: No, LB: Yes, RNABPS: Yes
chr2	114698416	+	NM_001277140	ACTR3	1	0.03	0.57	29	9.29	88.27	21	9.63	Yes	25	0.9	Yes	0	0	No	-30	0.4	No	40	69.8	Yes	BPP: Yes, SVM: Yes, Branch: No, LB: No, RNABPS: Yes
chr2	114699737	+	NM_001277140	ACTR3	1	0.01	0.13	9	-10.42	0	15	4.1	No	70	0.66	No	23	0.74	Yes	-46	0.61	No	24	53.58	No	BPP: No, SVM: No, Branch: Yes, LB: No, RNABPS: No
chr2	114709037	+	NM_001277140	ACTR3	1	0.01	0.14	9	0.43	0	19	5.37	No	35	1.33	Yes	25	0.33	Yes	-18	0.41	No	NA	NA	NA	BPP: No, SVM: Yes, Branch: Yes, LB: No, RNABPS: No
chr2	114709056	+	NM_001277140	ACTR3	1	0.02	0.29	16	-11.66	0	33	6.69	Yes	54	1.34	Yes	0	0	No	-26	0.38	No	NA	NA	NA	BPP: Yes, SVM: Yes, Branch: No, LB: No, RNABPS: No
chr7	152508781	+	NR_073000	ACTR3B	1	2.97	1.28	50	8.1	82.82	31	4.52	No	39	0.7	No	25	0.62	Yes	-31	0.33	No	40	44.07	No	BPP: No, SVM: No, Branch: Yes, LB: No, RNABPS: No
chr7	152513569	+	NR_073000	ACTR3B	1	0.43	0.18	9	4.65	0	20	6	Yes	7	0.61	No	25	0.74	Yes	-29	0.84	Yes	41	85.21	Yes	BPP: Yes, SVM: No, Branch: Yes, LB: Yes, RNABPS: Yes
chr7	152517387	+	NR_073000	ACTR3B	1	1.42	0.33	18	3.72	0	37	6.24	Yes	24	2.06	Yes	0	0	No	-36	0.91	Yes	34	96.82	Yes	BPP: Yes, SVM: Yes, Branch: No, LB: Yes, RNABPS: Yes
chr7	152523159	+	NR_073000	ACTR3B	1	0.59	0.11	8	4.44	81.15	20	4.38	No	3	1.55	Yes	0	0	No	-28	0.65	No	42	58.79	No	BPP: No, SVM: Yes, Branch: No, LB: No, RNABPS: No
chr7	152539568	+	NR_073000	ACTR3B	1	14.77	3.32	61	9.04	92.27	32	6.3	Yes	-2	0.51	No	0	0	No	-31	0.94	Yes	39	95.67	Yes	BPP: Yes, SVM: No, Branch: No, LB: Yes, RNABPS: Yes
chr7	149945902	-	NM_001164459	ACTR3C	1	17.04	0.78	32	7.86	84.91	26	4.73	No	1	0.76	No	0	0	No	-25	0.74	Yes	45	81.37	Yes	BPP: No, SVM: No, Branch: No, LB: Yes, RNABPS: Yes
chr7	149961964	-	NM_001164459	ACTR3C	1	0.65	0.11	8	7.11	87.38	37	5.49	No	37	1.07	Yes	0	0	No	-36	0.67	Yes	34	77.06	Yes	BPP: No, SVM: Yes, Branch: No, LB: Yes, RNABPS: Yes
chr7	149964000	-	NM_001164459	ACTR3C	1	1.49	0.22	12	7.33	77.1	26	5.48	No	13	0.6	No	0	0	No	-25	0.95	Yes	45	96.58	Yes	BPP: No, SVM: No, Branch: No, LB: Yes, RNABPS: Yes
chr7	149964385	-	NM_001164459	ACTR3C	1	1.83	0.26	16	9.04	92.27	32	6.3	Yes	-2	0.51	No	0	0	No	-31	0.94	Yes	39	95.62	Yes	BPP: Yes, SVM: No, Branch: No, LB: Yes, RNABPS: Yes
chr7	149980890	-	NM_001164459	ACTR3C	1	1.08	0.21	11	4.44	81.15	20	4.38	No	3	1.55	Yes	0	0	No	-28	0.65	No	42	58.79	No	BPP: No, SVM: Yes, Branch: No, LB: No, RNABPS: No
chr7	149986679	-	NM_001164459	ACTR3C	1	6.64	1.17	47	3.72	0	37	6.24	Yes	24	2.06	Yes	0	0	No	-36	0.91	Yes	34	96.82	Yes	BPP: Yes, SVM: Yes, Branch: No, LB: Yes, RNABPS: Yes
chr7	149990505	-	NM_001164459	ACTR3C	1	1.36	0.39	22	4.65	0	20	6	Yes	7	0.61	No	0	0	No	-29	0.84	Yes	41	85.21	Yes	BPP: Yes, SVM: No, Branch: No, LB: Yes, RNABPS: Yes
chr20	37378649	+	NM_024855	ACTR5	1	3.26	0.82	35	6.26	78.87	26	6.88	Yes	13	1.16	Yes	28	0.86	Yes	-25	0.85	Yes	45	80.87	Yes	BPP: Yes, SVM: Yes, Branch: Yes, LB: Yes, RNABPS: Yes
chr20	37394899	+	NM_024855	ACTR5	1	10.04	3.14	67	4.64	79.51	23	5.25	No	38	0.52	No	0	0	No	-23	0.55	No	48	50.88	No	BPP: No, SVM: No, Branch: No, LB: No, RNABPS: No
chr12	100602549	+	NR_048568	ACTR6	1	0.15	0.13	8	-0.36	0	35	7.76	Yes	60	0.68	No	31	0.39	Yes	-31	0.53	No	39	53.87	No	BPP: Yes, SVM: No, Branch: Yes, LB: No, RNABPS: No
chr12	100603943	+	NR_048568	ACTR6	1	0.53	0.56	24	4.21	74.27	28	5.66	Yes	15	0.41	No	0	0	No	-27	0.84	Yes	43	86.75	Yes	BPP: Yes, SVM: No, Branch: No, LB: Yes, RNABPS: Yes
chr12	100606037	+	NR_048568	ACTR6	1	0.46	0.47	28	1.77	0	62	7.46	Yes	32	0.58	No	0	0	No	-31	0.46	No	39	59.23	No	BPP: Yes, SVM: No, Branch: No, LB: No, RNABPS: No
chr12	100609057	+	NR_048568	ACTR6	1	0.14	0.1	7	5.51	85.55	24	4.76	No	55	-3.36	No	0	0	No	-23	0.9	Yes	47	84.19	Yes	BPP: No, SVM: No, Branch: No, LB: Yes, RNABPS: Yes
chr12	100613845	+	NR_048568	ACTR6	1	1.45	1.19	43	4.71	92.23	26	5.2	No	13	0.41	No	25	0.93	Yes	-25	0.94	Yes	45	96.01	Yes	BPP: No, SVM: No, Branch: Yes, LB: Yes, RNABPS: Yes
chr3	53902917	-	NM_022899	ACTR8	1	0.64	0.83	41	6.03	77.26	27	5.29	No	55	0.85	Yes	23	0.88	Yes	-26	0.65	No	44	77.61	Yes	BPP: No, SVM: Yes, Branch: Yes, LB: No, RNABPS: Yes
chr3	53904671	-	NM_022899	ACTR8	1	0.19	0.24	14	9.67	94.39	26	5.35	No	13	0.01	No	0	0	No	-26	0.58	No	45	49.08	No	BPP: No, SVM: No, Branch: No, LB: No, RNABPS: No
chr3	53907174	-	NM_022899	ACTR8	1	2.15	2.71	65	5.8	78.01	29	5.01	No	0	0.32	No	28	0.81	Yes	-26	0.58	No	42	70.88	Yes	BPP: No, SVM: No, Branch: Yes, LB: No, RNABPS: Yes
chr3	53907174	-	NM_022899	ACTR8	1	0.82	1.04	43	5.8	78.01	29	5.01	No	0	0.32	No	28	0.81	Yes	-26	0.58	No	42	70.88	Yes	BPP: No, SVM: No, Branch: Yes, LB: No, RNABPS: Yes
chr3	53908750	-	NM_022899	ACTR8	1	0.1	0.14	10	11.86	88.27	45	8.45	Yes	32	1.19	Yes	0	0	No	-44	0.76	Yes	26	85	Yes	BPP: Yes, SVM: Yes, Branch: No, LB: Yes, RNABPS: Yes
chr3	53911318	-	NM_022899	ACTR8	1	0.29	0.36	16	8	80.36	28	5.48	No	15	0.27	No	0	0	No	-27	0.96	Yes	43	96.32	Yes	BPP: No, SVM: No, Branch: No, LB: Yes, RNABPS: Yes
chr3	53914100	-	NM_022899	ACTR8	1	1.13	1.24	46	5.93	83.76	25	4.04	No	50	0.39	No	25	0.65	Yes	-19	0.57	No	51	65	No	BPP: No, SVM: No, Branch: Yes, LB: No, RNABPS: No
chr11	67410366	-	NM_080658	ACY3	1	0.3	0.13	8	10.6	85.06	29	5.48	No	NA	NA	NA	0	0	No	-23	0.91	Yes	47	93.04	Yes	BPP: No, SVM: No, Branch: No, LB: Yes, RNABPS: Yes
chr11	67412846	-	NM_080658	ACY3	1	1.08	0.18	13	-0.52	0	9	3.87	No	15	2.49	Yes	0	0	No	-27	0.91	Yes	43	90.87	Yes	BPP: No, SVM: Yes, Branch: No, LB: Yes, RNABPS: Yes
chr11	67414397	-	NM_080658	ACY3	1	11.83	1.19	44	8.6	78.2	52	7.37	Yes	58	-0.63	No	21	0.55	Yes	-21	0.34	No	49	53.71	No	BPP: Yes, SVM: No, Branch: Yes, LB: No, RNABPS: No
chr14	75523264	-	NR_126393	ACYP1	1	42.53	2.97	64	7.9	88.91	49	5.28	No	57	1.49	Yes	0	0	No	-31	0.8	Yes	39	85.24	Yes	BPP: No, SVM: Yes, Branch: No, LB: Yes, RNABPS: Yes
chr14	75523264	-	NR_126393	ACYP1	1	3.04	0.24	11	7.9	88.91	49	5.28	No	57	1.49	Yes	0	0	No	-31	0.8	Yes	39	85.24	Yes	BPP: No, SVM: Yes, Branch: No, LB: Yes, RNABPS: Yes
chr2	54365974	+	NM_001320587	ACYP2	1	0.42	0.21	12	4.85	84.95	27	5.57	Yes	38	0.05	No	0	0	No	-26	0.57	No	44	79.21	Yes	BPP: Yes, SVM: No, Branch: No, LB: No, RNABPS: Yes
chr2	54373598	+	NM_001320587	ACYP2	1	0.22	0.11	8	9.6	95.65	31	7.55	Yes	18	1.64	Yes	0	0	No	-30	0.68	Yes	40	67.89	No	BPP: Yes, SVM: Yes, Branch: No, LB: Yes, RNABPS: No
chr2	54374528	+	NM_001320587	ACYP2	1	0.85	0.36	19	9.38	87.88	27	5.02	No	59	0.51	No	0	0	No	-26	0.67	Yes	44	75.58	Yes	BPP: No, SVM: No, Branch: No, LB: Yes, RNABPS: Yes
chr2	54394164	+	NM_001320587	ACYP2	1	0.22	0.1	7	8.06	92.15	27	5.82	Yes	14	1.6	Yes	0	0	No	-27	0.81	Yes	43	85.7	Yes	BPP: Yes, SVM: Yes, Branch: No, LB: Yes, RNABPS: Yes
chr2	54450133	+	NM_001320587	ACYP2	1	1.82	0.83	42	11.08	91.11	26	5.84	Yes	50	1.03	Yes	25	0.76	Yes	-25	0.88	Yes	45	92.91	Yes	BPP: Yes, SVM: Yes, Branch: Yes, LB: Yes, RNABPS: Yes
chr2	54500623	+	NM_001320587	ACYP2	1	0.29	0.1	7	9.64	87.56	35	6.14	Yes	13	1.5	Yes	0	0	No	-25	0.52	No	36	76	Yes	BPP: Yes, SVM: Yes, Branch: No, LB: No, RNABPS: Yes
chr20	43248492	-	NM_000022	ADA	1	0.06	0.31	16	-11.28	57.86	28	6.56	Yes	15	1.58	Yes	30	0.88	Yes	-27	0.63	No	31	60.17	No	BPP: Yes, SVM: Yes, Branch: Yes, LB: No, RNABPS: No
chr20	43248494	-	NM_000022	ADA	1	0.13	0.6	28	-5.56	0	26	6.4	Yes	13	1.6	Yes	30	0.88	Yes	-25	0.61	No	NA	NA	NA	BPP: Yes, SVM: Yes, Branch: Yes, LB: No, RNABPS: No
chr20	43248587	-	NM_000022	ADA	1	0.28	1.39	45	6.88	83.38	23	5.39	No	NA	NA	NA	0	0	No	-23	0.58	No	47	65.13	No	BPP: No, SVM: No, Branch: No, LB: No, RNABPS: No
chr20	43249020	-	NM_000022	ADA	1	0.03	0.1	7	1.08	55.49	18	4.95	No	67	1	Yes	0	0	No	-51	0.56	No	19	74.5	Yes	BPP: No, SVM: Yes, Branch: No, LB: No, RNABPS: Yes
chr20	43251789	-	NM_000022	ADA	1	0.47	1.24	47	5.16	83.59	25	5.29	No	12	0.16	No	0	0	No	-24	0.69	Yes	46	66.95	No	BPP: No, SVM: No, Branch: No, LB: Yes, RNABPS: No
chr20	43253367	-	NM_000022	ADA	1	0.06	0.14	7	2.65	0	14	4.47	No	58	1.08	Yes	0	0	No	-19	0.84	Yes	51	85.37	Yes	BPP: No, SVM: Yes, Branch: No, LB: Yes, RNABPS: Yes
chr20	43257808	-	NM_000022	ADA	1	0.56	1.57	48	-6.54	84.07	20	8.06	Yes	7	1.68	Yes	0	0	No	-19	0.83	Yes	51	77.76	Yes	BPP: Yes, SVM: Yes, Branch: No, LB: Yes, RNABPS: Yes
chr20	43263491	-	NM_000022	ADA	1	0.07	0.17	11	-1.98	73.98	20	6.66	Yes	53	0.84	Yes	0	0	No	-26	0.25	No	40	41.7	No	BPP: Yes, SVM: Yes, Branch: No, LB: No, RNABPS: No
chr20	43268888	-	NM_000022	ADA	1	0.06	0.11	7	5.45	80.12	20	7.14	Yes	7	1.14	Yes	0	0	No	-19	0.65	No	51	85.24	Yes	BPP: Yes, SVM: Yes, Branch: No, LB: No, RNABPS: Yes
chr20	43276075	-	NM_000022	ADA	1	0.13	0.26	15	10.47	87.44	23	5.29	No	66	-2.26	No	0	0	No	-32	0.57	No	43	78.48	Yes	BPP: No, SVM: No, Branch: No, LB: No, RNABPS: Yes
chr20	43279875	-	NM_000022	ADA	1	0.07	0.14	9	-1.99	0	21	4.5	No	69	-5.5	No	0	0	No	-20	0.5	No	56	45.94	No	BPP: No, SVM: No, Branch: No, LB: No, RNABPS: No
chr15	43625468	+	NM_001324366	ADAL	1	1.3	0.26	15	2.55	63.41	40	6.76	Yes	27	0.42	No	24	0.83	Yes	-24	0.78	Yes	46	73.39	Yes	BPP: Yes, SVM: No, Branch: Yes, LB: Yes, RNABPS: Yes
chr15	43631093	+	NM_001324366	ADAL	1	1.3	0.51	33	10.55	93.21	22	5.03	No	52	0.76	No	0	0	No	-21	0.89	Yes	49	82.87	Yes	BPP: No, SVM: No, Branch: No, LB: Yes, RNABPS: Yes
chr15	43631574	+	NM_001324366	ADAL	1	1.11	0.44	24	4.91	84.26	23	4.45	No	35	1.03	Yes	0	0	No	-23	0.52	No	40	43.04	No	BPP: No, SVM: Yes, Branch: No, LB: No, RNABPS: No
chr15	43639217	+	NM_001324366	ADAL	1	1.67	0.51	27	1	0	20	5.77	Yes	23	1.51	Yes	0	0	No	-35	0.89	Yes	35	90.24	Yes	BPP: Yes, SVM: Yes, Branch: No, LB: Yes, RNABPS: Yes
chr15	43644026	+	NM_001324366	ADAL	1	0.84	0.13	8	1.85	76.83	21	5.66	Yes	62	0.77	Yes	0	0	No	-20	0.61	No	45	73.97	Yes	BPP: Yes, SVM: Yes, Branch: No, LB: No, RNABPS: Yes
chr15	58889718	-	NM_001110	ADAM10	1	0.84	1.94	61	7.86	79.51	30	5.57	Yes	17	2.14	Yes	29	0.92	Yes	-29	0.75	Yes	41	87.56	Yes	BPP: Yes, SVM: Yes, Branch: Yes, LB: Yes, RNABPS: Yes
chr15	58930057	-	NM_001110	ADAM10	1	0.11	0.15	9	12	87.82	32	4.74	No	39	0.19	No	0	0	No	-34	0.45	No	36	60.23	No	BPP: No, SVM: No, Branch: No, LB: No, RNABPS: No
chr15	58942815	-	NM_001110	ADAM10	1	0.24	0.38	21	9.76	93.71	32	6.86	Yes	19	0.4	No	0	0	No	-31	0.69	Yes	39	78.2	Yes	BPP: Yes, SVM: No, Branch: No, LB: Yes, RNABPS: Yes
chr15	58947590	-	NM_001110	ADAM10	1	0.07	0.1	7	7.93	83.99	31	5.92	Yes	71	-1.9	No	0	0	No	-26	0.56	No	44	58.38	No	BPP: Yes, SVM: No, Branch: No, LB: No, RNABPS: No
chr15	58947616	-	NM_001110	ADAM10	1	1.37	2.1	60	10.52	86.24	28	5.57	Yes	45	-1.92	No	27	0.64	Yes	-27	0.82	Yes	43	74.32	Yes	BPP: Yes, SVM: No, Branch: Yes, LB: Yes, RNABPS: Yes
chr15	58957424	-	NM_001110	ADAM10	1	0.06	0.14	9	2.5	60.1	54	6.87	Yes	27	0.88	Yes	25	0.8	Yes	-33	0.59	No	37	69.3	No	BPP: Yes, SVM: Yes, Branch: Yes, LB: No, RNABPS: No
chr15	58969009	-	NM_001110	ADAM10	1	0.12	0.26	14	-0.25	0	32	4.03	No	54	-1.21	No	0	0	No	-24	0.56	No	46	55.14	No	BPP: No, SVM: No, Branch: No, LB: No, RNABPS: No
chr15	59041236	-	NM_001110	ADAM10	1	1.68	1.49	59	7.52	83.48	17	5.37	No	4	1.84	Yes	25	0.95	Yes	-25	0.96	Yes	45	93.79	Yes	BPP: No, SVM: Yes, Branch: Yes, LB: Yes, RNABPS: Yes
chr1	155028262	+	NM_001261464	ADAM15	1	1.72	0.29	18	5.53	78.38	21	6.09	Yes	8	0.94	Yes	20	0.78	Yes	-20	0.57	No	50	84.37	Yes	BPP: Yes, SVM: Yes, Branch: Yes, LB: No, RNABPS: Yes
chr2	9639840	-	NM_003183	ADAM17	1	0.26	0.14	8	2.98	68.25	65	8.77	Yes	52	0.7	No	0	0	No	-25	0.53	No	45	66.56	No	BPP: Yes, SVM: No, Branch: No, LB: No, RNABPS: No
chr2	9656713	-	NM_003183	ADAM17	1	0.19	0.13	9	9.67	87.56	22	7.21	Yes	9	1.28	Yes	0	0	No	-21	0.91	Yes	49	93.72	Yes	BPP: Yes, SVM: Yes, Branch: No, LB: Yes, RNABPS: Yes
chr2	9658369	-	NM_003183	ADAM17	1	0.42	0.18	11	-2.93	0	13	4.11	No	42	1.11	Yes	0	0	No	-49	0.54	No	21	75.56	Yes	BPP: No, SVM: Yes, Branch: No, LB: No, RNABPS: Yes
chr2	9661451	-	NM_003183	ADAM17	1	7.91	6.24	72	2.4	71.67	20	5.09	No	28	1.71	Yes	24	0.81	Yes	-19	0.74	Yes	51	85.55	Yes	BPP: No, SVM: Yes, Branch: Yes, LB: Yes, RNABPS: Yes
chr2	9661874	-	NM_003183	ADAM17	1	0.2	0.18	10	13.17	98.6	39	6.32	Yes	26	1.71	Yes	0	0	No	-38	0.75	Yes	32	79.54	Yes	BPP: Yes, SVM: Yes, Branch: No, LB: Yes, RNABPS: Yes
chr2	9665070	-	NM_003183	ADAM17	1	0.46	0.33	21	6.02	77.36	29	6.24	Yes	74	0.26	No	0	0	No	-29	0.87	Yes	41	89.45	Yes	BPP: Yes, SVM: No, Branch: No, LB: Yes, RNABPS: Yes
chr2	9666372	-	NM_003183	ADAM17	1	0.17	0.11	7	-1.3	68.05	27	4.43	No	44	0.45	No	0	0	No	-27	0.59	No	44	76.23	Yes	BPP: No, SVM: No, Branch: No, LB: No, RNABPS: Yes
chr2	9666394	-	NM_003183	ADAM17	1	5.42	3.75	68	1.99	78.18	35	5.25	No	69	0.7	No	24	0.9	Yes	-37	0.41	No	30	53.22	No	BPP: No, SVM: No, Branch: Yes, LB: No, RNABPS: No
chr2	9676903	-	NM_003183	ADAM17	1	0.43	0.28	17	5.2	65.01	37	5.7	Yes	11	1.32	Yes	0	0	No	-23	0.72	Yes	47	62.89	No	BPP: Yes, SVM: Yes, Branch: No, LB: Yes, RNABPS: No
chr2	9683356	-	NM_003183	ADAM17	1	0.59	0.29	14	3.26	74.46	38	6.57	Yes	71	1.87	Yes	0	0	No	-32	0.59	No	33	54.39	No	BPP: Yes, SVM: Yes, Branch: No, LB: No, RNABPS: No
chr2	9683359	-	NM_003183	ADAM17	1	1.3	0.54	29	4.72	78.22	35	6.34	Yes	68	1.87	Yes	0	0	No	-29	0.6	No	36	61.01	No	BPP: Yes, SVM: Yes, Branch: No, LB: No, RNABPS: No
chr2	9683410	-	NM_003183	ADAM17	1	0.26	0.13	8	-3.44	0	30	6.63	Yes	17	1.88	Yes	0	0	No	-29	0.9	Yes	41	93.89	Yes	BPP: Yes, SVM: Yes, Branch: No, LB: Yes, RNABPS: Yes
chr2	9683890	-	NM_003183	ADAM17	1	0.91	0.42	21	7.63	84.34	44	9.05	Yes	31	2.73	Yes	0	0	No	-43	0.73	Yes	27	89.82	Yes	BPP: Yes, SVM: Yes, Branch: No, LB: Yes, RNABPS: Yes
chr5	156904744	-	NM_033274	ADAM19	1	0.38	0.25	13	5.45	90.71	20	6.95	Yes	7	1.17	Yes	19	0.54	Yes	-23	0.54	No	51	61.9	No	BPP: Yes, SVM: Yes, Branch: Yes, LB: No, RNABPS: No
chr5	156915522	-	NM_033274	ADAM19	1	0.16	0.11	8	7.68	94.31	15	4.61	No	6	1.11	Yes	26	0.9	Yes	-18	0.83	Yes	52	73.55	Yes	BPP: No, SVM: Yes, Branch: Yes, LB: Yes, RNABPS: Yes
chr5	156916183	-	NM_033274	ADAM19	1	0.27	0.19	10	7.09	0	15	4.58	No	43	1.74	Yes	0	0	No	-54	0.69	Yes	15	80.81	Yes	BPP: No, SVM: Yes, Branch: No, LB: Yes, RNABPS: Yes
chr5	156956641	-	NM_033274	ADAM19	1	0.17	0.11	7	7.88	88.03	26	5	No	13	0.3	No	0	0	No	-25	0.67	Yes	45	67.82	No	BPP: No, SVM: No, Branch: No, LB: Yes, RNABPS: No
chr7	87564343	+	NM_021721	ADAM22	1	6.76	1.6	58	-9.99	61.63	56	7.7	Yes	43	0.51	No	0	0	No	-55	0.59	No	18	74.58	Yes	BPP: Yes, SVM: No, Branch: No, LB: No, RNABPS: Yes
chr7	87571260	+	NM_021721	ADAM22	1	0.59	0.13	8	5.64	74.69	30	5.8	Yes	68	0.27	No	0	0	No	-30	0.6	No	40	63.88	No	BPP: Yes, SVM: No, Branch: No, LB: No, RNABPS: No
chr7	87593948	+	NM_021721	ADAM22	1	40.75	6.82	72	9.03	86.44	18	6.5	Yes	73	0.99	Yes	30	0.36	Yes	-17	0.54	No	53	79.87	Yes	BPP: Yes, SVM: Yes, Branch: Yes, LB: No, RNABPS: Yes
chr7	87600608	+	NM_021721	ADAM22	1	15.08	2.57	63	4.65	79.4	28	6.69	Yes	15	0.95	Yes	0	0	No	-27	0.41	No	38	49.57	No	BPP: Yes, SVM: Yes, Branch: No, LB: No, RNABPS: No
chr7	87635515	+	NM_021721	ADAM22	1	7.45	1.89	54	4.15	70.03	55	6.35	Yes	36	0.45	No	0	0	No	-51	0.3	No	16	47.59	No	BPP: Yes, SVM: No, Branch: No, LB: No, RNABPS: No
chr7	87647242	+	NM_021721	ADAM22	1	0.77	0.24	15	9.47	86.78	40	6.94	Yes	37	-0.52	No	0	0	No	-39	0.45	No	47	25.55	No	BPP: Yes, SVM: No, Branch: No, LB: No, RNABPS: No
chr7	87688541	+	NM_021721	ADAM22	1	5.81	1.4	52	8.43	77.94	24	6.31	Yes	11	1.23	Yes	0	0	No	-23	0.91	Yes	47	92.94	Yes	BPP: Yes, SVM: Yes, Branch: No, LB: Yes, RNABPS: Yes
chr7	87688543	+	NM_021721	ADAM22	1	0.35	0.11	7	0.75	73.47	26	6.46	Yes	13	1.23	Yes	0	0	No	-25	0.93	Yes	45	92.3	Yes	BPP: Yes, SVM: Yes, Branch: No, LB: Yes, RNABPS: Yes
chr7	87706635	+	NM_021721	ADAM22	1	0.27	0.13	9	0.09	60.63	27	5.51	No	14	0.31	No	0	0	No	-26	0.8	Yes	44	74.46	Yes	BPP: No, SVM: No, Branch: No, LB: Yes, RNABPS: Yes
chr7	87713820	+	NM_021721	ADAM22	1	0.69	0.28	15	10.72	89.36	30	8.92	Yes	58	1.81	Yes	0	0	No	-29	0.72	Yes	41	92.46	Yes	BPP: Yes, SVM: Yes, Branch: No, LB: Yes, RNABPS: Yes
chr7	87748139	+	NM_021721	ADAM22	1	0.43	0.22	14	5.69	91.46	27	5.1	No	29	0.28	No	0	0	No	-26	0.59	No	51	58.11	No	BPP: No, SVM: No, Branch: No, LB: No, RNABPS: No
chr7	87749661	+	NM_021721	ADAM22	1	0.87	0.36	21	7.15	77.21	37	7.55	Yes	24	1.96	Yes	0	0	No	-36	0.68	Yes	34	81.28	Yes	BPP: Yes, SVM: Yes, Branch: No, LB: Yes, RNABPS: Yes
chr7	87808249	+	NM_021721	ADAM22	1	0.57	0.15	8	4.65	77.46	101	8.3	Yes	14	1.4	Yes	26	0.89	Yes	-26	0.89	Yes	44	90.16	Yes	BPP: Yes, SVM: Yes, Branch: Yes, LB: Yes, RNABPS: Yes
chr10	135076625	-	NM_001109	ADAM8	1	0.44	0.53	30	-5.39	51.21	38	6.63	Yes	74	1.09	Yes	0	0	No	-22	0.45	No	40	18.66	No	BPP: Yes, SVM: Yes, Branch: No, LB: No, RNABPS: No
chr10	135079896	-	NM_001109	ADAM8	1	0.86	0.85	35	2.68	61.65	43	6.77	Yes	30	0.29	No	0	0	No	-25	0.79	Yes	45	91.45	Yes	BPP: Yes, SVM: No, Branch: No, LB: Yes, RNABPS: Yes
chr10	135081571	-	NM_001109	ADAM8	1	1.45	1.69	56	7.84	88.09	18	6.29	Yes	67	1.95	Yes	18	0.53	Yes	-31	0.68	Yes	39	55.69	No	BPP: Yes, SVM: Yes, Branch: Yes, LB: Yes, RNABPS: No
chr10	135082295	-	NM_001109	ADAM8	1	0.15	0.14	10	6.55	79.73	11	5.48	No	-2	0.19	No	0	0	No	-29	0.52	No	47	63.86	No	BPP: No, SVM: No, Branch: No, LB: No, RNABPS: No
chr10	135082680	-	NM_001109	ADAM8	1	0.14	0.14	9	5.91	86.23	17	4.8	No	4	1.05	Yes	0	0	No	-16	0.69	Yes	54	76.14	Yes	BPP: No, SVM: Yes, Branch: No, LB: Yes, RNABPS: Yes
chr10	135082694	-	NM_001109	ADAM8	1	0.17	0.19	11	-2.45	0	19	4.24	No	74	0.48	No	0	0	No	-18	0.74	Yes	52	61.1	No	BPP: No, SVM: No, Branch: No, LB: Yes, RNABPS: No
chr10	135083544	-	NM_001109	ADAM8	1	0.11	0.18	11	2.93	0	21	4.51	No	18	1.25	Yes	0	0	No	-20	0.61	No	40	40.93	No	BPP: No, SVM: Yes, Branch: No, LB: No, RNABPS: No
chr10	135084302	-	NM_001109	ADAM8	1	0.42	0.53	29	-3.3	0	13	4.12	No	16	2.15	Yes	0	0	No	-28	0.92	Yes	42	92.1	Yes	BPP: No, SVM: Yes, Branch: No, LB: Yes, RNABPS: Yes
chr10	135084569	-	NM_001109	ADAM8	1	0.08	0.11	7	-7.76	0	9	3.87	No	15	0.75	No	21	0.69	Yes	-27	0.71	Yes	43	83.71	Yes	BPP: No, SVM: No, Branch: Yes, LB: Yes, RNABPS: Yes
chr10	135085195	-	NM_001109	ADAM8	1	0.5	0.47	23	1.26	0	18	4.08	No	NA	NA	NA	0	0	No	-36	0.36	No	53	37.77	No	BPP: No, SVM: No, Branch: No, LB: No, RNABPS: No
chr10	135085204	-	NM_001109	ADAM8	1	0.42	0.39	24	0.56	0	9	3.87	No	NA	NA	NA	0	0	No	-27	0.52	No	44	55.44	No	BPP: No, SVM: No, Branch: No, LB: No, RNABPS: No
chr10	135085471	-	NM_001109	ADAM8	1	0.09	0.17	9	-7.61	0	10	4	No	35	-3.15	No	21	0.93	Yes	-9	0.38	No	61	32.1	No	BPP: No, SVM: No, Branch: Yes, LB: No, RNABPS: No
chr10	135085565	-	NM_001109	ADAM8	1	0.08	0.13	9	8.09	88.57	16	5.43	No	3	1.13	Yes	0	0	No	-22	0.87	Yes	48	89.43	Yes	BPP: No, SVM: Yes, Branch: No, LB: Yes, RNABPS: Yes
chr10	135085740	-	NM_001109	ADAM8	1	0.16	0.21	13	3.5	74.82	27	6.91	Yes	41	0.67	No	0	0	No	-26	0.9	Yes	44	91.46	Yes	BPP: Yes, SVM: No, Branch: No, LB: Yes, RNABPS: Yes
chr10	135085970	-	NM_001109	ADAM8	1	0.08	0.14	8	5.26	84.94	28	5.2	No	-3	1.25	Yes	0	0	No	-27	0.92	Yes	43	69.41	No	BPP: No, SVM: Yes, Branch: No, LB: Yes, RNABPS: No
chr10	135086109	-	NM_001109	ADAM8	1	4.48	6.57	70	8.6	82.82	43	7.92	Yes	-4	1.43	Yes	27	0.91	Yes	-28	0.61	No	28	74.04	Yes	BPP: Yes, SVM: Yes, Branch: Yes, LB: No, RNABPS: Yes
chr10	135086365	-	NM_001109	ADAM8	1	0.41	0.57	31	3.48	0	9	3.87	No	12	0.58	No	0	0	No	-24	0.86	Yes	46	81.15	Yes	BPP: No, SVM: No, Branch: No, LB: Yes, RNABPS: Yes
chr10	135086895	-	NM_001109	ADAM8	1	0.12	0.14	9	-1.68	67.31	20	4.69	No	76	0.55	No	0	0	No	-19	0.82	Yes	51	56.42	No	BPP: No, SVM: No, Branch: No, LB: Yes, RNABPS: No
chr10	135086935	-	NM_001109	ADAM8	1	2.77	3.07	67	7.38	86.05	16	4.69	No	36	0.57	No	24	0.58	Yes	-20	0.59	No	33	65.35	No	BPP: No, SVM: No, Branch: Yes, LB: No, RNABPS: No
chr10	135087325	-	NM_001109	ADAM8	1	0.09	0.17	9	3.29	86.06	15	5.2	No	NA	NA	NA	0	0	No	-27	0.52	No	53	63.94	No	BPP: No, SVM: No, Branch: No, LB: No, RNABPS: No
chr10	135087800	-	NM_001109	ADAM8	1	0.12	0.19	10	8.4	88.75	19	5	No	6	1.02	Yes	0	0	No	-18	0.63	No	52	76.16	Yes	BPP: No, SVM: Yes, Branch: No, LB: No, RNABPS: Yes
chr10	135088495	-	NM_001109	ADAM8	1	0.5	0.81	36	8.6	85.13	64	6.02	Yes	58	-2.85	No	26	0.46	Yes	-20	0.74	Yes	50	76.16	Yes	BPP: Yes, SVM: No, Branch: Yes, LB: Yes, RNABPS: Yes
chr8	38871485	+	NR_027639	ADAM9	1	0.18	0.13	7	-1.17	78.55	38	6.7	Yes	14	0.28	No	0	0	No	-26	0.34	No	44	38.53	No	BPP: Yes, SVM: No, Branch: No, LB: No, RNABPS: No
chr8	38872010	+	NR_027639	ADAM9	1	0.21	0.15	10	1.72	80.72	41	8.16	Yes	28	1.1	Yes	32	0.78	Yes	-40	0.56	No	30	74	Yes	BPP: Yes, SVM: Yes, Branch: Yes, LB: No, RNABPS: Yes
chr8	38873370	+	NR_027639	ADAM9	1	0.52	0.38	19	8.24	88.73	28	4.91	No	10	0.76	No	0	0	No	-23	0.63	No	48	51.75	No	BPP: No, SVM: No, Branch: No, LB: No, RNABPS: No
chr8	38883325	+	NR_027639	ADAM9	1	0.77	0.53	27	-3.22	0	25	6.59	Yes	12	1.04	Yes	0	0	No	-24	0.88	Yes	46	79.1	Yes	BPP: Yes, SVM: Yes, Branch: No, LB: Yes, RNABPS: Yes
chr8	38918585	+	NR_027639	ADAM9	1	0.19	0.14	10	10.05	91.47	24	5.37	No	29	0.97	Yes	0	0	No	-24	0.66	Yes	46	75.8	Yes	BPP: No, SVM: Yes, Branch: No, LB: Yes, RNABPS: Yes
chr8	38933665	+	NR_027639	ADAM9	1	0.22	0.13	8	8.9	93.38	34	5.83	Yes	21	0.37	No	0	0	No	-21	0.54	No	49	54.47	No	BPP: Yes, SVM: No, Branch: No, LB: No, RNABPS: No
chr8	38933665	+	NR_027639	ADAM9	1	1.62	0.96	41	8.9	93.38	34	5.83	Yes	21	0.37	No	0	0	No	-21	0.54	No	49	54.47	No	BPP: Yes, SVM: No, Branch: No, LB: No, RNABPS: No
chr8	38948761	+	NR_027639	ADAM9	1	0.25	0.28	15	-5.6	0	15	4.09	No	31	0.69	No	21	0.59	Yes	-36	0.84	Yes	34	88.48	Yes	BPP: No, SVM: No, Branch: Yes, LB: Yes, RNABPS: Yes
chr8	38949190	+	NR_027639	ADAM9	1	0.49	0.39	18	6.15	83.48	20	7.14	Yes	7	1.21	Yes	0	0	No	-19	0.8	Yes	51	88.42	Yes	BPP: Yes, SVM: Yes, Branch: No, LB: Yes, RNABPS: Yes
chr5	64758903	-	NR_135689	ADAMTS6	1	0.57	0.13	7	9.63	88.27	29	5.18	No	53	0.85	Yes	0	0	No	-25	0.53	No	42	59.67	No	BPP: No, SVM: Yes, Branch: No, LB: No, RNABPS: No
chr7	938815	-	NM_001284311	ADAP1	1	0.17	0.1	7	5.93	79.8	36	6.96	Yes	45	-2.18	No	0	0	No	-33	0.55	No	37	80.43	Yes	BPP: Yes, SVM: No, Branch: No, LB: No, RNABPS: Yes
chr7	938917	-	NM_001284311	ADAP1	1	0.44	0.36	22	3.37	74.32	19	4.44	No	63	-2.6	No	0	0	No	-23	0.72	Yes	47	47.53	No	BPP: No, SVM: No, Branch: No, LB: Yes, RNABPS: No
chr7	940251	-	NM_001284311	ADAP1	1	3.53	2.39	59	-8.63	75.23	35	5.82	Yes	22	0.72	No	0	0	No	-34	0.85	Yes	36	75.9	Yes	BPP: Yes, SVM: No, Branch: No, LB: Yes, RNABPS: Yes
chr1	154558837	-	NM_001025107	ADAR	1	0.09	0.58	31	-12.6	67.35	23	4.9	No	-3	0.57	No	0	0	No	-22	0.94	Yes	48	82.06	Yes	BPP: No, SVM: No, Branch: No, LB: Yes, RNABPS: Yes
chr1	154558852	-	NM_001025107	ADAR	1	0.08	0.53	26	1.07	59.82	27	6.63	Yes	75	-5.27	No	19	0.96	Yes	-26	0.8	Yes	44	81.89	Yes	BPP: Yes, SVM: No, Branch: Yes, LB: Yes, RNABPS: Yes
chr1	154561138	-	NM_001025107	ADAR	1	0.09	0.64	36	4.3	0	9	2.58	No	20	1.76	Yes	0	0	No	-32	0.86	Yes	38	96.81	Yes	BPP: No, SVM: Yes, Branch: No, LB: Yes, RNABPS: Yes
chr1	154561921	-	NM_001025107	ADAR	1	0.03	0.15	9	-2.97	70.37	21	5.2	No	65	1.19	Yes	0	0	No	-48	0.4	No	19	52.33	No	BPP: No, SVM: Yes, Branch: No, LB: No, RNABPS: No
chr1	154569415	-	NM_001025107	ADAR	1	1.76	11.42	72	1.19	65.95	27	5.73	Yes	61	0.59	No	0	0	No	-26	0.57	No	44	44.52	No	BPP: Yes, SVM: No, Branch: No, LB: No, RNABPS: No
chr1	154570667	-	NM_001025107	ADAR	1	0.04	0.33	19	3.4	78.23	50	7.07	Yes	37	1.39	Yes	0	0	No	-49	0.59	No	21	75.84	Yes	BPP: Yes, SVM: Yes, Branch: No, LB: No, RNABPS: Yes
chr1	154571049	-	NM_001025107	ADAR	1	0.03	0.19	13	3.42	83.34	17	4.68	No	42	1.17	Yes	0	0	No	-38	0.78	Yes	32	78.78	Yes	BPP: No, SVM: Yes, Branch: No, LB: Yes, RNABPS: Yes
chr1	154574725	-	NM_001025107	ADAR	1	0.45	0.56	28	10.44	88.72	24	6.16	Yes	11	1.08	Yes	23	0.89	Yes	-23	0.9	Yes	47	93.19	Yes	BPP: Yes, SVM: Yes, Branch: Yes, LB: Yes, RNABPS: Yes
chr1	154578853	-	NM_001025107	ADAR	1	0.2	0.22	15	7.35	82.69	69	9.49	Yes	56	0.24	No	0	0	No	-30	0.61	No	40	58.36	No	BPP: Yes, SVM: No, Branch: No, LB: No, RNABPS: No
chr1	154592466	-	NM_001025107	ADAR	1	0.11	0.13	9	9.21	79.57	29	7.49	Yes	16	1.27	Yes	0	0	No	-28	0.64	No	42	52.43	No	BPP: Yes, SVM: Yes, Branch: No, LB: No, RNABPS: No
chr1	154597630	-	NM_001025107	ADAR	1	1.06	1.31	48	4.43	87.69	38	6.92	Yes	25	1.29	Yes	0	0	No	-30	0.58	No	40	55.68	No	BPP: Yes, SVM: Yes, Branch: No, LB: No, RNABPS: No
chr1	154598473	-	NM_001025107	ADAR	1	0.21	0.26	16	3.01	0	30	7.81	Yes	17	1.54	Yes	0	0	No	-29	0.94	Yes	41	95.33	Yes	BPP: Yes, SVM: Yes, Branch: No, LB: Yes, RNABPS: Yes
chr16	75632230	-	NM_001324448	ADAT1	1	0.72	0.36	19	4.22	74.65	25	6.02	Yes	52	-2.63	No	24	0.95	Yes	-24	0.97	Yes	46	96.07	Yes	BPP: Yes, SVM: No, Branch: Yes, LB: Yes, RNABPS: Yes
chr16	75651051	-	NM_001324448	ADAT1	1	0.11	0.1	7	9.05	91.01	21	5.76	Yes	8	0.67	No	0	0	No	-20	0.67	Yes	50	82.06	Yes	BPP: Yes, SVM: No, Branch: No, LB: Yes, RNABPS: Yes
chr16	75652597	-	NM_001324448	ADAT1	1	6.5	4.72	70	11.3	88.73	43	7.61	Yes	73	-3.44	No	21	0.58	Yes	-21	0.48	No	49	54.77	No	BPP: Yes, SVM: No, Branch: Yes, LB: No, RNABPS: No
chr16	75653642	-	NM_001324448	ADAT1	1	0.2	0.14	10	7.72	86.24	19	5.45	No	6	1.1	Yes	23	0.65	Yes	-29	0.6	No	52	81.97	Yes	BPP: No, SVM: Yes, Branch: Yes, LB: No, RNABPS: Yes
chr6	143751615	-	NM_001286259	ADAT2	1	0.61	0.19	11	5.38	74.26	92	7.3	Yes	55	0.71	No	0	0	No	-22	0.29	No	48	51.06	No	BPP: Yes, SVM: No, Branch: No, LB: No, RNABPS: No
chr6	143753430	-	NM_001286259	ADAT2	1	0.53	0.21	14	9.4	87	26	5.64	Yes	13	0.1	No	0	0	No	-28	0.53	No	42	60.82	No	BPP: Yes, SVM: No, Branch: No, LB: No, RNABPS: No
chr6	143753515	-	NM_001286259	ADAT2	1	0.38	0.15	9	5.2	89.01	19	5	No	70	0.28	No	0	0	No	-22	0.58	No	48	46.76	No	BPP: No, SVM: No, Branch: No, LB: No, RNABPS: No
chr6	143762278	-	NM_001286259	ADAT2	1	7.45	0.65	33	5.94	83.32	23	4.76	No	35	-2.2	No	0	0	No	-23	0.58	No	50	53.69	No	BPP: No, SVM: No, Branch: No, LB: No, RNABPS: No
chr14	78366901	+	NM_001142545	ADCK1	1	10.43	1.15	42	6.04	81.37	23	4.58	No	75	-4.96	No	22	0.8	Yes	-22	0.59	No	48	56.24	No	BPP: No, SVM: No, Branch: Yes, LB: No, RNABPS: No
chr14	78374649	+	NM_001142545	ADCK1	1	0.88	0.11	7	9.76	84.36	76	8.77	Yes	63	0.58	No	0	0	No	-27	0.6	No	42	60.14	No	BPP: Yes, SVM: No, Branch: No, LB: No, RNABPS: No
chr8	145599241	+	NM_174922	ADCK5	1	1.21	0.32	19	9.23	90.08	9	5.48	No	38	0.55	No	0	0	No	-17	0.6	No	47	47.85	No	BPP: No, SVM: No, Branch: No, LB: No, RNABPS: No
chr8	145601081	+	NM_174922	ADCK5	1	2.18	0.5	29	3.18	87.29	26	5.2	No	13	0.82	Yes	25	0.92	Yes	-25	0.68	Yes	45	70.34	Yes	BPP: No, SVM: Yes, Branch: Yes, LB: Yes, RNABPS: Yes
chr8	145614462	+	NM_174922	ADCK5	1	9.78	1.63	55	11.7	90.54	22	7.27	Yes	9	1.17	Yes	22	0.89	Yes	-21	0.66	No	49	68.73	No	BPP: Yes, SVM: Yes, Branch: Yes, LB: No, RNABPS: No
chr8	145616060	+	NM_174922	ADCK5	1	13.9	2.68	69	0.18	0	54	7.26	Yes	41	0.25	No	27	0.55	Yes	-32	0.55	No	24	65.2	No	BPP: Yes, SVM: No, Branch: Yes, LB: No, RNABPS: No
chr8	145616097	+	NM_174922	ADCK5	1	0.64	0.13	8	6.15	73.82	19	5.48	No	32	-3.31	No	0	0	No	-29	0.52	No	52	58.41	No	BPP: No, SVM: No, Branch: No, LB: No, RNABPS: No
chr8	145616555	+	NM_174922	ADCK5	1	2.19	0.53	28	3.2	71.81	18	5.56	Yes	5	1.34	Yes	22	0.88	Yes	-17	0.8	Yes	53	92.09	Yes	BPP: Yes, SVM: Yes, Branch: Yes, LB: Yes, RNABPS: Yes
chr8	145617018	+	NM_174922	ADCK5	1	4.49	0.42	24	3.8	62.22	28	6.71	Yes	48	1.48	Yes	0	0	No	-27	0.96	Yes	43	55.22	No	BPP: Yes, SVM: Yes, Branch: No, LB: Yes, RNABPS: No
chr8	145617144	+	NM_174922	ADCK5	1	4.37	0.85	38	2.88	0	24	5.87	Yes	63	-2.2	No	0	0	No	-24	0.82	Yes	46	80.79	Yes	BPP: Yes, SVM: No, Branch: No, LB: Yes, RNABPS: Yes
chr8	145617176	+	NM_174922	ADCK5	1	0.54	0.11	8	1.6	82.56	22	4.89	No	6	-1.93	No	0	0	No	-21	0.96	Yes	49	82.07	Yes	BPP: No, SVM: No, Branch: No, LB: Yes, RNABPS: Yes
chr2	25043321	-	NM_001320613	ADCY3	1	5.2	3.65	63	6.13	75.68	22	8	Yes	18	-1.72	No	21	0.87	Yes	-21	0.83	Yes	49	80.81	Yes	BPP: Yes, SVM: No, Branch: Yes, LB: Yes, RNABPS: Yes
chr2	25044506	-	NM_001320613	ADCY3	1	0.32	0.33	18	-7.43	0	33	7.06	Yes	20	2.08	Yes	0	0	No	-32	0.91	Yes	38	86.9	Yes	BPP: Yes, SVM: Yes, Branch: No, LB: Yes, RNABPS: Yes
chr2	25050850	-	NM_001320613	ADCY3	1	0.13	0.13	8	5.28	84.63	23	5.67	Yes	4	1.55	Yes	0	0	No	-22	0.93	Yes	48	91.12	Yes	BPP: Yes, SVM: Yes, Branch: No, LB: Yes, RNABPS: Yes
chr2	25050893	-	NM_001320613	ADCY3	1	6.97	6.58	71	6.59	82.7	51	7.74	Yes	12	1.3	Yes	24	0.89	Yes	-24	0.91	Yes	46	78.23	Yes	BPP: Yes, SVM: Yes, Branch: Yes, LB: Yes, RNABPS: Yes
chr2	25051026	-	NM_001320613	ADCY3	1	0.14	0.13	8	0.66	0	62	8.03	Yes	49	1.32	Yes	0	0	No	-39	0.61	No	31	60.2	No	BPP: Yes, SVM: Yes, Branch: No, LB: No, RNABPS: No
chr2	25051096	-	NM_001320613	ADCY3	1	0.13	0.14	9	2.2	71.43	22	5.29	No	62	0.71	No	0	0	No	-21	0.8	Yes	49	79.72	Yes	BPP: No, SVM: No, Branch: No, LB: Yes, RNABPS: Yes
chr2	25056696	-	NM_001320613	ADCY3	1	0.14	0.14	8	4.02	76.31	28	5.82	Yes	-1	0.44	No	0	0	No	-27	0.79	Yes	43	64.87	No	BPP: Yes, SVM: No, Branch: No, LB: Yes, RNABPS: No
chr2	25056790	-	NM_001320613	ADCY3	1	0.29	0.22	13	3.25	83.21	60	8.46	Yes	47	1.44	Yes	0	0	No	-59	0.51	No	11	59.51	No	BPP: Yes, SVM: Yes, Branch: No, LB: No, RNABPS: No
chr2	25057863	-	NM_001320613	ADCY3	1	1.27	1.22	51	9.67	86.94	49	6.32	Yes	60	-2.04	No	0	0	No	-22	0.58	No	25	54.87	No	BPP: Yes, SVM: No, Branch: No, LB: No, RNABPS: No
chr2	25061782	-	NM_001320613	ADCY3	1	2.98	2.06	57	7.55	82.74	24	8.1	Yes	1	0.45	No	23	0.92	Yes	-23	0.94	Yes	47	90.38	Yes	BPP: Yes, SVM: No, Branch: Yes, LB: Yes, RNABPS: Yes
chr2	25064271	-	NM_001320613	ADCY3	1	0.73	0.65	28	-12.69	0	9	4.36	No	63	1.13	Yes	24	0.66	Yes	-56	0.26	No	54	11.36	No	BPP: No, SVM: Yes, Branch: Yes, LB: No, RNABPS: No
chr2	25064486	-	NM_001320613	ADCY3	1	0.09	0.14	8	7.63	88.19	24	5.1	No	45	1.1	Yes	0	0	No	-23	0.88	Yes	47	93.57	Yes	BPP: No, SVM: Yes, Branch: No, LB: Yes, RNABPS: Yes
chr2	25065224	-	NM_001320613	ADCY3	1	0.83	0.86	27	2.91	68.86	35	5.55	No	39	2.39	Yes	21	0.73	Yes	-21	0.82	Yes	36	74.89	Yes	BPP: No, SVM: Yes, Branch: Yes, LB: Yes, RNABPS: Yes
chr2	25078455	-	NM_001320613	ADCY3	1	0.17	0.21	12	10.03	83.36	28	6.52	Yes	15	1.23	Yes	0	0	No	-27	0.86	Yes	43	79.44	Yes	BPP: Yes, SVM: Yes, Branch: No, LB: Yes, RNABPS: Yes
chr2	25110655	-	NM_001320613	ADCY3	1	0.53	0.24	16	6.79	92.81	32	6.04	Yes	19	0.12	No	0	0	No	-31	0.87	Yes	39	83.05	Yes	BPP: Yes, SVM: No, Branch: No, LB: Yes, RNABPS: Yes
chr2	25112388	-	NM_001320613	ADCY3	1	1.13	0.65	33	7.04	89.52	32	5.92	Yes	4	0.45	No	0	0	No	-31	0.51	No	39	61.35	No	BPP: Yes, SVM: No, Branch: No, LB: No, RNABPS: No
chr2	25120797	-	NM_001320613	ADCY3	1	0.32	0.21	10	7.36	90.55	24	4.93	No	64	1.94	Yes	0	0	No	-23	0.92	Yes	47	92.15	Yes	BPP: No, SVM: Yes, Branch: No, LB: Yes, RNABPS: Yes
chr2	25128883	-	NM_001320613	ADCY3	1	0.32	0.22	11	9.62	81.59	38	6.48	Yes	70	1.56	Yes	0	0	No	-28	0.61	No	42	68.91	No	BPP: Yes, SVM: Yes, Branch: No, LB: No, RNABPS: No
chr2	25142048	-	NM_001320613	ADCY3	1	1.12	0.24	14	4.14	0	9	3.87	No	11	0.73	No	0	0	No	-23	0.91	Yes	47	91.61	Yes	BPP: No, SVM: No, Branch: No, LB: Yes, RNABPS: Yes
chr16	50323131	+	NM_001114	ADCY7	1	1.02	0.42	23	8.57	86.91	44	7.07	Yes	48	1.42	Yes	43	0.6	Yes	-43	0.77	Yes	27	92.27	Yes	BPP: Yes, SVM: Yes, Branch: Yes, LB: Yes, RNABPS: Yes
chr16	50325699	+	NM_001114	ADCY7	1	0.13	0.11	7	4.23	83.22	58	7.85	Yes	59	0.67	No	0	0	No	-35	0.8	Yes	35	90.67	Yes	BPP: Yes, SVM: No, Branch: No, LB: Yes, RNABPS: Yes
chr16	50334629	+	NM_001114	ADCY7	1	0.75	0.5	25	1.59	0	25	6.56	Yes	12	1.01	Yes	0	0	No	-24	0.89	Yes	46	86.35	Yes	BPP: Yes, SVM: Yes, Branch: No, LB: Yes, RNABPS: Yes
chr16	50335578	+	NM_001114	ADCY7	1	0.96	0.47	21	6.07	79.58	24	5.48	No	62	-4.78	No	23	0.91	Yes	-23	0.93	Yes	47	77.92	Yes	BPP: No, SVM: No, Branch: Yes, LB: Yes, RNABPS: Yes
chr16	50335596	+	NM_001114	ADCY7	1	0.24	0.11	7	4.51	82.09	26	5.2	No	13	0.25	No	0	0	No	-25	0.89	Yes	45	86.6	Yes	BPP: No, SVM: No, Branch: No, LB: Yes, RNABPS: Yes
chr16	50339416	+	NM_001114	ADCY7	1	1.45	0.72	39	-2.73	70.24	30	5.66	Yes	-2	0.24	No	0	0	No	-29	0.85	Yes	41	90.6	Yes	BPP: Yes, SVM: No, Branch: No, LB: Yes, RNABPS: Yes
chr16	50340944	+	NM_001114	ADCY7	1	0.78	0.49	25	5.21	76.67	31	6.08	Yes	48	-3.97	No	20	0.95	Yes	-24	0.49	No	46	43.62	No	BPP: Yes, SVM: No, Branch: Yes, LB: No, RNABPS: No
chr16	50344364	+	NM_001114	ADCY7	1	8.31	4.76	72	8.34	83.77	30	5.8	Yes	69	-1.69	No	23	0.92	Yes	-23	0.77	Yes	47	70.72	Yes	BPP: Yes, SVM: No, Branch: Yes, LB: Yes, RNABPS: Yes
chr16	50346864	+	NM_001114	ADCY7	1	0.43	0.22	10	2.67	60.39	43	7.6	Yes	30	0.86	Yes	0	0	No	-42	0.54	No	28	57.41	No	BPP: Yes, SVM: Yes, Branch: No, LB: No, RNABPS: No
chr16	50349251	+	NM_001114	ADCY7	1	1.98	1.5	58	-1.85	0	11	4	No	20	0.92	Yes	23	0.77	Yes	-32	0.73	Yes	38	71.14	Yes	BPP: No, SVM: Yes, Branch: Yes, LB: Yes, RNABPS: Yes
chr4	2888302	+	NM_001286645	ADD1	1	0.16	0.53	28	13.8	89.54	29	5.92	Yes	39	0.81	Yes	0	0	No	-28	0.88	Yes	42	92.84	Yes	BPP: Yes, SVM: Yes, Branch: No, LB: Yes, RNABPS: Yes
chr4	2900089	+	NM_001286645	ADD1	1	0.1	0.33	20	4.47	82.31	21	6	Yes	70	-5.54	No	0	0	No	-20	0.71	Yes	50	78.53	Yes	BPP: Yes, SVM: No, Branch: No, LB: Yes, RNABPS: Yes
chr4	2900886	+	NM_001286645	ADD1	1	0.09	0.24	13	7.56	82.4	37	7.12	Yes	35	0.88	Yes	0	0	No	-36	0.38	No	34	60.5	No	BPP: Yes, SVM: Yes, Branch: No, LB: No, RNABPS: No
chr4	2901744	+	NM_001286645	ADD1	1	0.04	0.14	8	8.79	90.61	25	4.31	No	68	-3.54	No	0	0	No	-21	0.56	No	47	48.99	No	BPP: No, SVM: No, Branch: No, LB: No, RNABPS: No
chr10	111865757	+	NM_001320591	ADD3	1	1.12	1.42	48	11.77	91.11	25	6.71	Yes	73	-3.79	No	24	0.73	Yes	-24	0.72	Yes	46	76.03	Yes	BPP: Yes, SVM: No, Branch: Yes, LB: Yes, RNABPS: Yes
chr19	14502202	+	NM_078481	ADGRE5	1	0.27	0.19	11	5	79.8	25	6.15	Yes	65	0.29	No	27	0.81	Yes	-24	0.65	No	46	72.93	Yes	BPP: Yes, SVM: No, Branch: Yes, LB: No, RNABPS: Yes
chr19	14512466	+	NM_078481	ADGRE5	1	0.04	0.1	7	0.92	71.83	28	9.45	Yes	15	1.27	Yes	0	0	No	-27	0.82	Yes	43	53.67	No	BPP: Yes, SVM: Yes, Branch: No, LB: Yes, RNABPS: No
chr19	14517900	+	NM_078481	ADGRE5	1	0.29	0.42	23	2.61	69.36	22	6.08	Yes	9	0.79	Yes	0	0	No	-21	0.87	Yes	49	84.08	Yes	BPP: Yes, SVM: Yes, Branch: No, LB: Yes, RNABPS: Yes
chr19	14517999	+	NM_078481	ADGRE5	1	1.08	1.67	53	6.94	85.73	34	7.21	Yes	21	2.38	Yes	0	0	No	-33	0.53	No	37	91.69	Yes	BPP: Yes, SVM: Yes, Branch: No, LB: No, RNABPS: Yes
chr19	14519299	+	NM_078481	ADGRE5	1	0.06	0.13	7	10.03	90.2	49	7.12	Yes	3	1.31	Yes	0	0	No	-34	0.54	No	36	74.8	Yes	BPP: Yes, SVM: Yes, Branch: No, LB: No, RNABPS: Yes
chr16	57596297	+	NM_153837	ADGRG5	1	1	0.6	29	-11.83	68.47	25	5	No	70	-3.73	No	0	0	No	-24	0.91	Yes	46	85.27	Yes	BPP: No, SVM: No, Branch: No, LB: Yes, RNABPS: Yes
chr16	57597069	+	NM_153837	ADGRG5	1	0.2	0.17	9	6.17	81.41	15	5.05	No	-3	1.02	Yes	0	0	No	-25	0.76	Yes	48	50.4	No	BPP: No, SVM: Yes, Branch: No, LB: Yes, RNABPS: No
chr16	57598922	+	NM_153837	ADGRG5	1	0.23	0.13	9	7.08	79.31	33	5.92	Yes	20	0.74	No	25	0.93	Yes	-32	0.88	Yes	38	97.15	Yes	BPP: Yes, SVM: No, Branch: Yes, LB: Yes, RNABPS: Yes
chr16	57600497	+	NM_153837	ADGRG5	1	0.37	0.29	15	0.23	70.24	39	6.24	Yes	26	1.29	Yes	19	0.97	Yes	-38	0.57	No	32	85.18	Yes	BPP: Yes, SVM: Yes, Branch: Yes, LB: No, RNABPS: Yes
chr16	57600514	+	NM_153837	ADGRG5	1	1.94	1.56	52	-5.32	0	24	5.1	No	11	1.83	Yes	0	0	No	-23	0.87	Yes	15	61.04	No	BPP: No, SVM: Yes, Branch: No, LB: Yes, RNABPS: No
chr16	57601362	+	NM_153837	ADGRG5	1	0.28	0.22	12	5.68	85.49	23	5.91	Yes	32	0.3	No	21	0.66	Yes	-17	0.48	No	53	59.92	No	BPP: Yes, SVM: No, Branch: Yes, LB: No, RNABPS: No
chr4	100001877	-	NM_000671	ADH5	1	0.17	0.6	28	7.8	82.86	31	5.56	Yes	10	0.98	Yes	22	0.91	Yes	-22	0.39	No	40	51.14	No	BPP: Yes, SVM: Yes, Branch: Yes, LB: No, RNABPS: No
chr4	100006785	-	NM_000671	ADH5	1	0.18	0.25	16	8.87	82.69	22	6.57	Yes	9	1.67	Yes	21	0.8	Yes	-36	0.6	No	34	59.22	No	BPP: Yes, SVM: Yes, Branch: Yes, LB: No, RNABPS: No
chr4	99993613	-	NM_000671	ADH5	1	0.05	0.19	12	0.77	63.75	22	5	No	67	-2.78	No	22	0.88	Yes	-22	0.88	Yes	48	89.67	Yes	BPP: No, SVM: No, Branch: Yes, LB: Yes, RNABPS: Yes
chr4	99996273	-	NM_000671	ADH5	1	0.06	0.17	12	4.03	75.57	56	7.3	Yes	43	1	Yes	0	0	No	-29	0.42	No	41	60.71	No	BPP: Yes, SVM: Yes, Branch: No, LB: No, RNABPS: No
chr2	3513908	-	NM_001306077	ADI1	1	0.48	0.83	37	3.01	0	31	6.56	Yes	18	1.57	Yes	0	0	No	-30	0.95	Yes	40	95.59	Yes	BPP: Yes, SVM: Yes, Branch: No, LB: Yes, RNABPS: Yes
chr1	202912992	-	NM_001290629	ADIPOR1	1	0.15	0.38	20	8.64	81.22	52	7.12	Yes	42	0.83	Yes	26	0.77	Yes	-26	0.71	Yes	44	82.63	Yes	BPP: Yes, SVM: Yes, Branch: Yes, LB: Yes, RNABPS: Yes
chr1	202914324	-	NM_001290629	ADIPOR1	1	0.84	2.51	60	11.89	99.46	31	5.77	Yes	58	0.28	No	30	0.96	Yes	-21	0.58	No	49	53.12	No	BPP: Yes, SVM: No, Branch: Yes, LB: No, RNABPS: No
chr12	1812051	+	NM_024551	ADIPOR2	1	3.98	1.47	52	7.01	87.51	27	5.47	No	14	1.06	Yes	26	0.85	Yes	-26	0.88	Yes	44	92.89	Yes	BPP: No, SVM: Yes, Branch: Yes, LB: Yes, RNABPS: Yes
chr12	1845244	+	NM_024551	ADIPOR2	1	1.61	0.54	31	9.55	94.37	31	7.2	Yes	18	1.16	Yes	0	0	No	-30	0.88	Yes	40	84.46	Yes	BPP: Yes, SVM: Yes, Branch: No, LB: Yes, RNABPS: Yes
chr12	1853687	+	NM_024551	ADIPOR2	1	0.57	0.22	15	8.51	86.62	21	6.79	Yes	16	1.27	Yes	0	0	No	-20	0.69	Yes	50	73.02	Yes	BPP: Yes, SVM: Yes, Branch: No, LB: Yes, RNABPS: Yes
chr12	1866835	+	NM_024551	ADIPOR2	1	0.24	0.38	26	8.14	90.72	23	6.32	Yes	10	1.41	Yes	0	0	No	-22	0.96	Yes	48	94.89	Yes	BPP: Yes, SVM: Yes, Branch: No, LB: Yes, RNABPS: Yes
chr12	1878751	+	NM_024551	ADIPOR2	1	0.72	1.13	45	6.81	90.92	43	6.93	Yes	46	1.03	Yes	0	0	No	-42	0.75	Yes	28	66.07	No	BPP: Yes, SVM: Yes, Branch: No, LB: Yes, RNABPS: No
chr12	1886994	+	NM_024551	ADIPOR2	1	0.05	0.11	7	-1.29	58.68	19	6.15	Yes	73	0.12	No	31	0.71	Yes	-23	0.36	No	46	21.15	No	BPP: Yes, SVM: No, Branch: Yes, LB: No, RNABPS: No
chr12	1892171	+	NM_024551	ADIPOR2	1	1.21	1.64	55	4.74	84.41	77	9.4	Yes	64	2.14	Yes	0	0	No	-39	0.09	No	43	15.74	No	BPP: Yes, SVM: Yes, Branch: No, LB: No, RNABPS: No
chr12	1895187	+	NM_024551	ADIPOR2	1	0.36	0.43	24	7.56	85.44	27	6.63	Yes	56	0.82	Yes	0	0	No	-26	0.92	Yes	44	96.33	Yes	BPP: Yes, SVM: Yes, Branch: No, LB: Yes, RNABPS: Yes
chr10	75929679	+	NM_001202450	ADK	1	0.6	0.26	12	8.57	90.25	22	6.28	Yes	9	0.51	No	0	0	No	-28	0.34	No	42	55.34	No	BPP: Yes, SVM: No, Branch: No, LB: No, RNABPS: No
chr10	75934173	+	NM_001202450	ADK	1	1.45	0.63	31	9.78	92.28	29	5.38	No	55	-2.94	No	29	0.51	Yes	-29	0.73	Yes	41	43.94	No	BPP: No, SVM: No, Branch: Yes, LB: Yes, RNABPS: No
chr10	76000685	+	NM_001202450	ADK	1	0.45	1.01	39	8.64	85.88	34	5.47	No	76	1.28	Yes	0	0	No	-31	0.35	No	46	50.99	No	BPP: No, SVM: Yes, Branch: No, LB: No, RNABPS: No
chr10	76002495	+	NM_001202450	ADK	1	2.03	4.35	67	3.74	74.25	56	9.52	Yes	43	1.34	Yes	0	0	No	-27	0.55	No	47	56.84	No	BPP: Yes, SVM: Yes, Branch: No, LB: No, RNABPS: No
chr10	76042615	+	NM_001202450	ADK	1	0.13	0.28	18	8.52	83.99	35	5.88	Yes	2	0.73	No	0	0	No	-34	0.52	No	36	77.98	Yes	BPP: Yes, SVM: No, Branch: No, LB: No, RNABPS: Yes
chr10	76077942	+	NM_001202450	ADK	1	0.08	0.14	7	1.08	0	40	6.16	Yes	27	0.72	No	0	0	No	-26	0.61	No	44	42.39	No	BPP: Yes, SVM: No, Branch: No, LB: No, RNABPS: No
chr10	76079066	+	NM_001202450	ADK	1	0.15	0.26	16	5.42	89.97	23	4.9	No	74	-4.35	No	0	0	No	-23	0.44	No	50	45.48	No	BPP: No, SVM: No, Branch: No, LB: No, RNABPS: No
chr10	76089988	+	NM_001202450	ADK	1	0.31	0.54	26	9.14	84.94	27	7.91	Yes	14	1.15	Yes	0	0	No	-26	0.54	No	44	66.08	No	BPP: Yes, SVM: Yes, Branch: No, LB: No, RNABPS: No
chr10	76095649	+	NM_001202450	ADK	1	0.11	0.22	12	8.86	94.94	29	6.37	Yes	37	0.23	No	0	0	No	-28	0.63	No	42	56.3	No	BPP: Yes, SVM: No, Branch: No, LB: No, RNABPS: No
chr10	76098902	+	NM_001202450	ADK	1	0.09	0.13	8	7.73	86.87	26	7.55	Yes	13	1.81	Yes	0	0	No	-25	0.92	Yes	45	93.32	Yes	BPP: Yes, SVM: Yes, Branch: No, LB: Yes, RNABPS: Yes
chr10	76100378	+	NM_001202450	ADK	1	0.68	1.1	45	7.33	81.88	35	4.65	No	70	-1.93	No	0	0	No	-25	0.46	No	36	60.59	No	BPP: No, SVM: No, Branch: No, LB: No, RNABPS: No
chr10	76106434	+	NM_001202450	ADK	1	0.44	0.65	28	10.65	91.54	28	5.83	Yes	15	0.61	No	0	0	No	-27	0.64	No	43	83.92	Yes	BPP: Yes, SVM: No, Branch: No, LB: No, RNABPS: Yes
chr10	76118201	+	NM_001202450	ADK	1	0.17	0.28	17	5.99	86.43	27	7.32	Yes	14	0.9	Yes	0	0	No	-26	0.67	Yes	48	82.53	Yes	BPP: Yes, SVM: Yes, Branch: No, LB: Yes, RNABPS: Yes
chr10	76140686	+	NM_001202450	ADK	1	0.33	0.54	28	11.61	88.85	21	6.63	Yes	8	2.09	Yes	0	0	No	-20	0.92	Yes	50	91.05	Yes	BPP: Yes, SVM: Yes, Branch: No, LB: Yes, RNABPS: Yes
chr10	76351517	+	NM_001202450	ADK	1	0.07	0.21	11	-1.42	70.76	28	7.89	Yes	15	1.78	Yes	0	0	No	-27	0.89	Yes	43	90.74	Yes	BPP: Yes, SVM: Yes, Branch: No, LB: Yes, RNABPS: Yes
chr10	76361545	+	NM_001202450	ADK	1	2.23	5.26	70	7.56	81.39	28	4.83	No	15	0.85	Yes	0	0	No	-31	0.69	Yes	39	83.84	Yes	BPP: No, SVM: Yes, Branch: No, LB: Yes, RNABPS: Yes
chr10	76390104	+	NM_001202450	ADK	1	0.06	0.15	8	9.63	99.43	29	6.75	Yes	16	0.6	No	0	0	No	-28	0.36	No	42	67.88	No	BPP: Yes, SVM: No, Branch: No, LB: No, RNABPS: No
chr10	76391798	+	NM_001202450	ADK	1	0.06	0.14	9	9.06	82.97	40	4.42	No	47	0.11	No	0	0	No	-26	0.45	No	31	32.68	No	BPP: No, SVM: No, Branch: No, LB: No, RNABPS: No
chr10	76431000	+	NM_001202450	ADK	1	0.29	0.57	31	10.48	98.64	30	5.48	No	26	1.56	Yes	0	0	No	-29	0.82	Yes	41	90.24	Yes	BPP: No, SVM: Yes, Branch: No, LB: Yes, RNABPS: Yes
chr10	76440169	+	NM_001202450	ADK	1	0.1	0.17	11	9.18	80.24	54	5.47	No	31	0.35	No	0	0	No	-28	0.7	Yes	42	61.97	No	BPP: No, SVM: No, Branch: No, LB: Yes, RNABPS: No
chr10	76446456	+	NM_001202450	ADK	1	0.08	0.17	10	12.8	87.01	50	7.79	Yes	37	1.44	Yes	0	0	No	-49	0.86	Yes	21	90.74	Yes	BPP: Yes, SVM: Yes, Branch: No, LB: Yes, RNABPS: Yes
chr20	49506495	-	NM_001282532	ADNP	1	0.29	0.74	31	11.71	87.74	30	6.34	Yes	17	1.69	Yes	0	0	No	-29	0.53	No	41	71.78	Yes	BPP: Yes, SVM: Yes, Branch: No, LB: No, RNABPS: Yes
chr20	49517848	-	NM_001282532	ADNP	1	0.34	0.88	36	7.15	82.79	40	7.38	Yes	27	1.41	Yes	0	0	No	-39	0.86	Yes	31	84.89	Yes	BPP: Yes, SVM: Yes, Branch: No, LB: Yes, RNABPS: Yes
chr20	49519554	-	NM_001282532	ADNP	1	0.37	0.82	35	4.05	81.21	27	5.38	No	42	-2.87	No	0	0	No	-26	0.64	No	44	44.56	No	BPP: No, SVM: No, Branch: No, LB: No, RNABPS: No
chr18	77879984	+	NM_014913	ADNP2	1	0.28	0.1	7	3.6	85.02	17	6.93	Yes	4	1.2	Yes	0	0	No	-33	0.46	No	54	52.1	No	BPP: Yes, SVM: Yes, Branch: No, LB: No, RNABPS: No
chr18	77890072	+	NM_014913	ADNP2	1	0.83	0.39	21	7.65	84.04	29	8.5	Yes	16	0.77	No	0	0	No	-28	0.83	Yes	42	85.95	Yes	BPP: Yes, SVM: No, Branch: No, LB: Yes, RNABPS: Yes
chr18	77891574	+	NM_014913	ADNP2	1	0.49	0.36	18	7.17	87.55	34	5.48	No	32	1.02	Yes	37	0.28	Yes	-37	0.93	Yes	33	95.98	Yes	BPP: No, SVM: Yes, Branch: Yes, LB: Yes, RNABPS: Yes
chr18	77893496	+	NM_014913	ADNP2	1	0.15	0.11	7	-6.24	78.14	32	3.62	No	34	1.31	Yes	0	0	No	-25	0.91	Yes	45	94.62	Yes	BPP: No, SVM: Yes, Branch: No, LB: Yes, RNABPS: Yes
chr15	73045174	-	NR_023318	ADPGK	1	0.93	0.71	30	4.6	86.49	27	5.2	No	18	0.46	No	0	0	No	-25	0.5	No	45	52.51	No	BPP: No, SVM: No, Branch: No, LB: No, RNABPS: No
chr15	73045237	-	NR_023318	ADPGK	1	80.42	63.83	72	4.46	78.52	30	5.63	Yes	66	-2.72	No	29	0.46	Yes	-21	0.43	No	49	58.82	No	BPP: Yes, SVM: No, Branch: Yes, LB: No, RNABPS: No
chr15	73045237	-	NR_023318	ADPGK	1	0.97	0.72	31	4.46	78.52	30	5.63	Yes	66	-2.72	No	29	0.46	Yes	-21	0.43	No	49	58.82	No	BPP: Yes, SVM: No, Branch: Yes, LB: No, RNABPS: No
chr15	73045237	-	NR_023318	ADPGK	1	0.49	0.39	19	4.46	78.52	30	5.63	Yes	66	-2.72	No	29	0.46	Yes	-21	0.43	No	49	58.82	No	BPP: Yes, SVM: No, Branch: Yes, LB: No, RNABPS: No
chr15	73045483	-	NR_023318	ADPGK	1	0.65	0.47	20	10.52	91.36	33	5.74	Yes	75	0.27	No	0	0	No	-26	0.73	Yes	46	63.98	No	BPP: Yes, SVM: No, Branch: No, LB: Yes, RNABPS: No
chr15	73048732	-	NR_023318	ADPGK	1	0.2	0.25	15	-4.34	0	14	5.25	No	60	1.19	Yes	0	0	No	-21	0.68	Yes	NA	NA	NA	BPP: No, SVM: Yes, Branch: No, LB: Yes, RNABPS: No
chr15	73050753	-	NR_023318	ADPGK	1	0.29	0.35	21	10.54	89.62	42	5.89	Yes	49	1.14	Yes	0	0	No	-29	0.68	Yes	41	75.4	Yes	BPP: Yes, SVM: Yes, Branch: No, LB: Yes, RNABPS: Yes
chr15	73052649	-	NR_023318	ADPGK	1	0.35	0.43	24	1.5	71.5	32	7.14	Yes	19	0.58	No	0	0	No	-31	0.91	Yes	39	90.82	Yes	BPP: Yes, SVM: No, Branch: No, LB: Yes, RNABPS: Yes
chr15	73055839	-	NR_023318	ADPGK	1	0.26	0.31	18	9.19	84.77	44	5.27	No	21	0.93	Yes	0	0	No	-43	0.39	No	40	66.46	No	BPP: No, SVM: Yes, Branch: No, LB: No, RNABPS: No
chr3	119299326	+	NM_001125	ADPRH	1	1.69	0.25	16	-3.69	69.92	25	7.9	Yes	12	0.28	No	29	0.67	Yes	-24	0.62	No	46	75.7	Yes	BPP: Yes, SVM: No, Branch: Yes, LB: No, RNABPS: Yes
chr3	119299331	+	NM_001125	ADPRH	1	14.86	2.32	57	-0.72	0	30	8.2	Yes	17	0.25	No	29	0.67	Yes	-29	0.58	No	41	67.33	No	BPP: Yes, SVM: No, Branch: Yes, LB: No, RNABPS: No
chr1	36556847	+	NM_017825	ADPRHL2	1	0.23	0.17	11	0.66	68.98	26	6.22	Yes	13	1.41	Yes	0	0	No	-25	0.95	Yes	45	93.51	Yes	BPP: Yes, SVM: Yes, Branch: No, LB: Yes, RNABPS: Yes
chr17	10608402	+	NM_020233	ADPRM	1	1.27	0.11	7	9	96.01	9	5	No	42	-3.26	No	0	0	No	-24	0.91	Yes	46	86.49	Yes	BPP: No, SVM: No, Branch: No, LB: Yes, RNABPS: Yes
chr20	60882716	+	NM_007002	ADRM1	1	0.1	0.32	18	4.22	75.11	41	6.86	Yes	28	1.56	Yes	0	0	No	-32	0.8	Yes	38	90.34	Yes	BPP: Yes, SVM: Yes, Branch: No, LB: Yes, RNABPS: Yes
chr20	60882630	+	NM_007002	ADRM1	1	0.34	1.1	44	5.17	80.38	36	6.24	Yes	70	-5.13	No	23	0.89	Yes	-32	0.61	No	38	61.6	No	BPP: Yes, SVM: No, Branch: Yes, LB: No, RNABPS: No
chr20	60883038	+	NM_007002	ADRM1	1	0.12	0.38	21	4.94	66.06	37	6.56	Yes	24	1.04	Yes	23	0.95	Yes	-36	0.84	Yes	34	71.06	Yes	BPP: Yes, SVM: Yes, Branch: Yes, LB: Yes, RNABPS: Yes
chr20	60883348	+	NM_007002	ADRM1	1	0.04	0.13	8	8.81	78.47	18	5.64	Yes	-4	1.4	Yes	0	0	No	-17	0.54	No	53	80.17	Yes	BPP: Yes, SVM: Yes, Branch: No, LB: No, RNABPS: Yes
chr22	40743397	+	NR_134256	ADSL	1	0.04	0.11	8	8.06	85.36	28	6.04	Yes	66	1.34	Yes	0	0	No	-27	0.74	Yes	43	69.62	Yes	BPP: Yes, SVM: Yes, Branch: No, LB: Yes, RNABPS: Yes
chr22	40744400	+	NR_134256	ADSL	1	0.14	0.26	11	9.27	80.56	28	6.4	Yes	15	1.77	Yes	0	0	No	-27	0.89	Yes	43	91.07	Yes	BPP: Yes, SVM: Yes, Branch: No, LB: Yes, RNABPS: Yes
chr22	40754858	+	NR_134256	ADSL	1	0.09	0.36	22	2.3	0	23	5.39	No	10	1.01	Yes	31	0.72	Yes	-22	0.92	Yes	NA	NA	NA	BPP: No, SVM: Yes, Branch: Yes, LB: Yes, RNABPS: No
chr22	40755267	+	NR_134256	ADSL	1	0.12	0.56	29	2.96	0	34	4.2	No	49	0.07	No	0	0	No	-28	0.72	Yes	42	77.8	Yes	BPP: No, SVM: No, Branch: No, LB: Yes, RNABPS: Yes
chr22	40756407	+	NR_134256	ADSL	1	0.05	0.21	12	-2.72	76.77	32	5.49	No	19	1.17	Yes	0	0	No	-31	0.63	No	39	92.75	Yes	BPP: No, SVM: Yes, Branch: No, LB: No, RNABPS: Yes
chr22	40757091	+	NR_134256	ADSL	1	0.17	0.88	34	4.8	83.19	40	5.58	Yes	60	0.61	No	25	0.87	Yes	-25	0.87	Yes	45	85.18	Yes	BPP: Yes, SVM: No, Branch: Yes, LB: Yes, RNABPS: Yes
chr22	40760916	+	NR_134256	ADSL	1	0.04	0.11	8	-4.52	0	16	4.47	No	44	1.21	Yes	0	0	No	-56	0.5	No	14	71.27	Yes	BPP: No, SVM: Yes, Branch: No, LB: No, RNABPS: Yes
chr22	40760919	+	NR_134256	ADSL	1	0.04	0.1	7	3.85	92.78	19	4.8	No	47	1.2	Yes	0	0	No	-18	0.49	No	11	51.54	No	BPP: No, SVM: Yes, Branch: No, LB: No, RNABPS: No
chr22	40762445	+	NR_134256	ADSL	1	0.04	0.14	9	-0.17	0	16	3.87	No	32	1.34	Yes	0	0	No	-44	0.47	No	26	79.3	Yes	BPP: No, SVM: Yes, Branch: No, LB: No, RNABPS: Yes
chr1	244574727	-	NM_001126	ADSS	1	0.05	0.13	8	-8.51	0	21	4.58	No	21	0.59	No	0	0	No	-40	0.54	No	30	69.1	No	BPP: No, SVM: No, Branch: No, LB: No, RNABPS: No
chr1	244576932	-	NM_001126	ADSS	1	0.1	0.24	13	10.32	87.96	34	7.42	Yes	70	1.58	Yes	0	0	No	-33	0.83	Yes	37	93.05	Yes	BPP: Yes, SVM: Yes, Branch: No, LB: Yes, RNABPS: Yes
chr1	244593402	-	NM_001126	ADSS	1	0.17	0.43	25	3.74	79.43	19	5.47	No	6	0.39	No	0	0	No	-35	0.74	Yes	35	78.92	Yes	BPP: No, SVM: No, Branch: No, LB: Yes, RNABPS: Yes
chr1	244595367	-	NM_001126	ADSS	1	0.87	2.19	66	13.18	95.02	39	8.52	Yes	51	0.5	No	0	0	No	-44	0.37	No	29	52.34	No	BPP: Yes, SVM: No, Branch: No, LB: No, RNABPS: No
chr1	244596799	-	NM_001126	ADSS	1	0.16	0.42	25	7.65	93.31	31	7.6	Yes	18	1.3	Yes	0	0	No	-30	0.88	Yes	40	78.95	Yes	BPP: Yes, SVM: Yes, Branch: No, LB: Yes, RNABPS: Yes
chr12	19619681	+	NM_001267043	AEBP2	1	2.28	2.92	65	9.49	79.06	22	6.06	Yes	29	1.12	Yes	0	0	No	-21	0.8	Yes	49	78.34	Yes	BPP: Yes, SVM: Yes, Branch: No, LB: Yes, RNABPS: Yes
chr12	19636878	+	NM_001267043	AEBP2	1	0.11	0.19	10	7.09	80.22	34	6.12	Yes	12	0.46	No	0	0	No	-33	0.48	No	37	69.99	Yes	BPP: Yes, SVM: No, Branch: No, LB: No, RNABPS: Yes
chr12	19641246	+	NM_001267043	AEBP2	1	0.08	0.15	11	10.07	88.27	32	7.42	Yes	19	1.6	Yes	0	0	No	-31	0.94	Yes	39	94.09	Yes	BPP: Yes, SVM: Yes, Branch: No, LB: Yes, RNABPS: Yes
chr12	19668354	+	NM_001267043	AEBP2	1	0.13	0.28	12	10.79	94.4	30	4.52	No	31	1.27	Yes	0	0	No	-29	0.6	No	41	59.98	No	BPP: No, SVM: Yes, Branch: No, LB: No, RNABPS: No
chr12	19670647	+	NM_001267043	AEBP2	1	0.63	1.33	55	12.32	86.76	26	5.63	Yes	13	0.34	No	0	0	No	-25	0.83	Yes	45	68.06	No	BPP: Yes, SVM: No, Branch: No, LB: Yes, RNABPS: No
chr12	19673658	+	NM_001267043	AEBP2	1	0.37	0.11	7	9.72	88.05	32	6.5	Yes	35	0.44	No	0	0	No	-31	0.9	Yes	39	82.05	Yes	BPP: Yes, SVM: No, Branch: No, LB: Yes, RNABPS: Yes
chr15	89169348	+	NM_022767	AEN	1	0.19	0.22	15	3.47	74.88	21	6.48	Yes	NA	NA	NA	34	0.88	Yes	-20	0.65	No	64	32.07	No	BPP: Yes, SVM: No, Branch: Yes, LB: No, RNABPS: No
chr15	89173285	+	NM_022767	AEN	1	2.95	6.11	72	2.29	79.71	20	5.48	No	37	0.95	Yes	22	0.61	Yes	-23	0.71	Yes	51	80.06	Yes	BPP: No, SVM: Yes, Branch: Yes, LB: Yes, RNABPS: Yes
chr19	3053602	-	NM_198969	AES	1	0.27	2.85	57	10.78	83.87	54	5.67	Yes	NA	NA	NA	0	0	No	-47	0.43	No	40	68.46	No	BPP: Yes, SVM: No, Branch: No, LB: No, RNABPS: No
chr19	3054033	-	NM_198969	AES	1	0.01	0.11	7	-3.38	0	10	3.07	No	18	1.65	Yes	0	0	No	-30	0.88	Yes	40	86.56	Yes	BPP: No, SVM: Yes, Branch: No, LB: Yes, RNABPS: Yes
chr19	3054036	-	NM_198969	AES	1	3.39	38.72	72	1.76	72.23	28	6.24	Yes	15	1.65	Yes	0	0	No	-27	0.9	Yes	43	87.8	Yes	BPP: Yes, SVM: Yes, Branch: No, LB: Yes, RNABPS: Yes
chr19	3054205	-	NM_198969	AES	1	0.01	0.11	8	4.06	0	21	5.82	Yes	8	0.85	Yes	32	0.71	Yes	-20	0.92	Yes	NA	NA	NA	BPP: Yes, SVM: Yes, Branch: Yes, LB: Yes, RNABPS: No
chr19	3054239	-	NM_198969	AES	1	0.6	6.47	71	11.22	90.31	27	5.74	Yes	14	0.58	No	0	0	No	-26	0.9	Yes	44	91.32	Yes	BPP: Yes, SVM: No, Branch: No, LB: Yes, RNABPS: Yes
chr19	3054263	-	NM_198969	AES	1	0.09	0.97	37	6.94	85.34	31	5.48	No	50	-2.71	No	0	0	No	-23	0.68	Yes	47	64.26	No	BPP: No, SVM: No, Branch: No, LB: Yes, RNABPS: No
chr19	3054390	-	NM_198969	AES	1	0.01	0.11	8	4.42	82.29	64	5.57	Yes	51	1.16	Yes	0	0	No	-39	0.8	Yes	31	89.53	Yes	BPP: Yes, SVM: Yes, Branch: No, LB: Yes, RNABPS: Yes
chr6	168271062	+	NM_001040000	AFDN	1	146.7	35.29	72	4.64	79.98	39	6.29	Yes	26	1.22	Yes	28	0.87	Yes	-28	0.89	Yes	42	84.7	Yes	BPP: Yes, SVM: Yes, Branch: Yes, LB: Yes, RNABPS: Yes
chr6	168272896	+	NM_001040000	AFDN	1	57.96	23.51	72	2.16	76.79	20	4.64	No	7	0.79	Yes	28	0.67	Yes	-22	0.44	No	39	46.97	No	BPP: No, SVM: Yes, Branch: Yes, LB: No, RNABPS: No
chr6	168281114	+	NM_001040000	AFDN	1	0.3	0.25	18	9.33	83.27	20	4.86	No	65	-2.83	No	0	0	No	-25	0.73	Yes	45	80.16	Yes	BPP: No, SVM: No, Branch: No, LB: Yes, RNABPS: Yes
chr6	168314082	+	NM_001040000	AFDN	1	37.68	14.44	72	11.93	97.2	27	6.21	Yes	14	0.71	No	26	0.85	Yes	-26	0.53	No	17	76.81	Yes	BPP: Yes, SVM: No, Branch: Yes, LB: No, RNABPS: Yes
chr6	168315760	+	NM_001040000	AFDN	1	0.2	0.14	9	6.54	77.7	25	5.5	No	51	0.54	No	0	0	No	-20	0.44	No	46	53.42	No	BPP: No, SVM: No, Branch: No, LB: No, RNABPS: No
chr6	168333248	+	NM_001040000	AFDN	1	0.21	0.15	9	6.28	77.96	20	5.34	No	74	1.03	Yes	24	0.42	Yes	-28	0.56	No	42	46.11	No	BPP: No, SVM: Yes, Branch: Yes, LB: No, RNABPS: No
chr6	168335976	+	NM_001040000	AFDN	1	0.32	0.25	10	9.15	85.03	35	6.71	Yes	22	1.22	Yes	0	0	No	-34	0.89	Yes	36	89.65	Yes	BPP: Yes, SVM: Yes, Branch: No, LB: Yes, RNABPS: Yes
chr6	168363112	+	NM_001040000	AFDN	1	373.57	40.15	72	-1.14	0	19	4.47	No	6	0.69	No	18	0.62	Yes	-18	0.9	Yes	52	87.59	Yes	BPP: No, SVM: No, Branch: Yes, LB: Yes, RNABPS: Yes
chr4	87894981	+	NM_001166693	AFF1	1	0.68	0.49	27	9.8	83.95	128	11.78	Yes	-3	0.04	No	26	0.06	Yes	-58	0.38	No	36	8.78	No	BPP: Yes, SVM: No, Branch: Yes, LB: No, RNABPS: No
chr4	87903006	+	NM_001166693	AFF1	1	0.42	0.31	17	8.63	78.8	26	5.37	No	13	2.02	Yes	0	0	No	-25	0.9	Yes	45	96.56	Yes	BPP: No, SVM: Yes, Branch: No, LB: Yes, RNABPS: Yes
chr4	87909589	+	NM_001166693	AFF1	1	8.86	7.32	71	7.99	84.28	29	6.19	Yes	34	-2.47	No	0	0	No	-28	0.36	No	42	38.82	No	BPP: Yes, SVM: No, Branch: No, LB: No, RNABPS: No
chr4	87909620	+	NM_001166693	AFF1	1	0.47	0.4	22	5.19	63.26	22	3.39	No	65	-2.47	No	0	0	No	-21	0.49	No	49	69.75	Yes	BPP: No, SVM: No, Branch: No, LB: No, RNABPS: Yes
chr4	87911979	+	NM_001166693	AFF1	1	0.15	0.11	8	8.88	89.7	28	5.69	Yes	74	-2.71	No	0	0	No	-27	0.78	Yes	43	79.54	Yes	BPP: Yes, SVM: No, Branch: No, LB: Yes, RNABPS: Yes
chr4	87914828	+	NM_001166693	AFF1	1	0.11	0.13	7	5.63	78.14	26	6.01	Yes	68	0.4	No	0	0	No	-25	0.66	No	45	78.56	Yes	BPP: Yes, SVM: No, Branch: No, LB: No, RNABPS: Yes
chr4	87916652	+	NM_001166693	AFF1	1	0.22	0.18	13	-2.73	83.84	28	7.42	Yes	15	1.82	Yes	0	0	No	-27	0.91	Yes	43	93.5	Yes	BPP: Yes, SVM: Yes, Branch: No, LB: Yes, RNABPS: Yes
chr4	87916830	+	NM_001166693	AFF1	1	0.63	0.49	26	2.97	80.01	32	6.85	Yes	61	-2.65	No	0	0	No	-31	0.89	Yes	39	89.33	Yes	BPP: Yes, SVM: No, Branch: No, LB: Yes, RNABPS: Yes
chr4	87941657	+	NM_001166693	AFF1	1	0.49	0.47	24	12.11	94.44	36	7.81	Yes	23	1.39	Yes	0	0	No	-35	0.8	Yes	35	82.06	Yes	BPP: Yes, SVM: Yes, Branch: No, LB: Yes, RNABPS: Yes
chr4	87949662	+	NM_001166693	AFF1	1	0.11	0.11	7	11.09	95.4	27	6.92	Yes	14	1.73	Yes	0	0	No	-26	0.8	Yes	44	87.89	Yes	BPP: Yes, SVM: Yes, Branch: No, LB: Yes, RNABPS: Yes
chr4	87967850	+	NM_001166693	AFF1	1	1.01	1.94	56	3.69	0	25	4.76	No	12	0.73	No	0	0	No	-30	0.71	Yes	40	81.75	Yes	BPP: No, SVM: No, Branch: No, LB: Yes, RNABPS: Yes
chr4	87981059	+	NM_001166693	AFF1	1	0.08	0.13	7	3.66	0	33	7.23	Yes	20	0.91	Yes	0	0	No	-32	0.96	Yes	38	94.94	Yes	BPP: Yes, SVM: Yes, Branch: No, LB: Yes, RNABPS: Yes
chr4	88005274	+	NM_001166693	AFF1	1	16.65	26.97	72	6.54	86.23	33	8.22	Yes	20	2.69	Yes	29	0.94	Yes	-32	0.86	Yes	38	95.41	Yes	BPP: Yes, SVM: Yes, Branch: Yes, LB: Yes, RNABPS: Yes
chr4	88010688	+	NM_001166693	AFF1	1	0.31	0.64	34	0.31	77.74	25	5.67	Yes	12	1.06	Yes	0	0	No	-24	0.58	No	46	85.87	Yes	BPP: Yes, SVM: Yes, Branch: No, LB: No, RNABPS: Yes
chr4	88010732	+	NM_001166693	AFF1	1	0.1	0.21	13	5.13	75.53	13	5.97	Yes	56	1.03	Yes	0	0	No	-35	0.28	No	35	50.97	No	BPP: Yes, SVM: Yes, Branch: No, LB: No, RNABPS: No
chr4	88017480	+	NM_001166693	AFF1	1	0.05	0.1	7	2.52	0	37	6.09	Yes	34	1.12	Yes	0	0	No	-36	0.51	No	24	66.92	No	BPP: Yes, SVM: Yes, Branch: No, LB: No, RNABPS: No
chr4	88026929	+	NM_001166693	AFF1	1	0.26	0.44	24	5.12	0	24	6.63	Yes	11	2.49	Yes	21	0.35	Yes	-23	0.81	Yes	NA	NA	NA	BPP: Yes, SVM: Yes, Branch: Yes, LB: Yes, RNABPS: No
chr4	88027881	+	NM_001166693	AFF1	1	0.33	0.6	31	4.67	75.19	39	5.26	No	13	0.66	No	0	0	No	-25	0.52	No	27	38.04	No	BPP: No, SVM: No, Branch: No, LB: No, RNABPS: No
chr4	88027977	+	NM_001166693	AFF1	1	0.07	0.15	9	4.19	87.4	21	5.8	Yes	50	0.66	No	0	0	No	-24	0.78	Yes	46	64.41	No	BPP: Yes, SVM: No, Branch: No, LB: Yes, RNABPS: No
chr4	88045917	+	NM_001166693	AFF1	1	0.17	0.21	12	5.3	82.38	24	5.74	Yes	11	0.65	No	0	0	No	-23	0.96	Yes	47	96.21	Yes	BPP: Yes, SVM: No, Branch: No, LB: Yes, RNABPS: Yes
chr4	88055625	+	NM_001166693	AFF1	1	0.18	0.35	17	2.47	66.9	38	5.35	No	25	1.74	Yes	30	0.93	Yes	-33	0.79	Yes	37	81.4	Yes	BPP: No, SVM: Yes, Branch: Yes, LB: Yes, RNABPS: Yes
chr4	88054556	+	NM_001166693	AFF1	1	0.05	0.1	7	5.41	76.7	22	6.13	Yes	39	0.83	Yes	0	0	No	-21	0.96	Yes	49	95.2	Yes	BPP: Yes, SVM: Yes, Branch: No, LB: Yes, RNABPS: Yes
chr4	88055625	+	NM_001166693	AFF1	1	7.43	13.65	72	2.47	66.9	38	5.35	No	25	1.74	Yes	30	0.93	Yes	-33	0.79	Yes	37	81.4	Yes	BPP: No, SVM: Yes, Branch: Yes, LB: Yes, RNABPS: Yes
chr4	88055670	+	NM_001166693	AFF1	1	1.43	2.53	67	8.07	85.24	18	6.63	Yes	70	1.75	Yes	0	0	No	-36	0.55	No	37	63.38	No	BPP: Yes, SVM: Yes, Branch: No, LB: No, RNABPS: No
chr4	88055818	+	NM_001166693	AFF1	1	0.12	0.24	14	6.23	77.03	61	5.6	Yes	12	1.33	Yes	0	0	No	-24	0.9	Yes	46	67.74	No	BPP: Yes, SVM: Yes, Branch: No, LB: Yes, RNABPS: No
chr4	88060882	+	NM_001166693	AFF1	1	0.09	0.1	7	3.67	77.61	44	7.06	Yes	40	0.73	No	0	0	No	-44	0.47	No	27	58.32	No	BPP: Yes, SVM: No, Branch: No, LB: No, RNABPS: No
chr5	132219881	-	NM_014423	AFF4	1	0.36	0.18	13	10.88	82.47	19	6.48	Yes	6	0.62	No	0	0	No	-26	0.48	No	44	57.62	No	BPP: Yes, SVM: No, Branch: No, LB: No, RNABPS: No
chr5	132234058	-	NM_014423	AFF4	1	1.37	0.86	39	1.57	62.73	26	5.98	Yes	26	0.16	No	0	0	No	-25	0.67	Yes	45	69.02	No	BPP: Yes, SVM: No, Branch: No, LB: Yes, RNABPS: No
chr5	132238176	-	NM_014423	AFF4	1	0.43	0.32	19	0.11	0	26	6.32	Yes	13	1.62	Yes	0	0	No	-25	0.92	Yes	45	95.43	Yes	BPP: Yes, SVM: Yes, Branch: No, LB: Yes, RNABPS: Yes
chr5	132238207	-	NM_014423	AFF4	1	0.19	0.13	9	-0.89	0	17	4.47	No	4	0.55	No	21	0.88	Yes	-16	0.73	Yes	54	53.69	No	BPP: No, SVM: No, Branch: Yes, LB: Yes, RNABPS: No
chr5	132249917	-	NM_014423	AFF4	1	1.39	0.93	36	8.47	87.15	49	6.36	Yes	70	0.64	No	0	0	No	-33	0.81	Yes	37	75.56	Yes	BPP: Yes, SVM: No, Branch: No, LB: Yes, RNABPS: Yes
chr5	132253724	-	NM_014423	AFF4	1	0.44	0.32	18	6.79	77.98	23	6.05	Yes	-4	0.46	No	0	0	No	-30	0.73	Yes	43	54.88	No	BPP: Yes, SVM: No, Branch: No, LB: Yes, RNABPS: No
chr5	132273433	-	NM_014423	AFF4	1	12.21	4.71	70	5.58	83.06	24	5	No	76	0.5	No	23	0.77	Yes	-23	0.89	Yes	47	66.92	No	BPP: No, SVM: No, Branch: Yes, LB: Yes, RNABPS: No
chr16	90046651	+	NR_003228	AFG3L1P	1	1.07	0.15	8	0.57	79.87	20	5.1	No	54	1.24	Yes	24	0.78	Yes	-19	0.65	No	51	52.03	No	BPP: No, SVM: Yes, Branch: Yes, LB: No, RNABPS: No
chr16	90051853	+	NR_003228	AFG3L1P	1	29.97	1.54	57	10.37	89.02	23	5.39	No	10	1.45	Yes	22	0.91	Yes	-22	0.61	No	48	84.32	Yes	BPP: No, SVM: Yes, Branch: Yes, LB: No, RNABPS: Yes
chr16	90053538	+	NR_003228	AFG3L1P	1	2.38	0.15	10	-2.95	76.25	28	8.36	Yes	15	1.65	Yes	0	0	No	-27	0.76	Yes	43	88.54	Yes	BPP: Yes, SVM: Yes, Branch: No, LB: Yes, RNABPS: Yes
chr16	90054917	+	NR_003228	AFG3L1P	1	2.06	0.13	9	6.91	73.84	21	6.09	Yes	69	0.83	Yes	0	0	No	-20	0.78	Yes	50	70.97	Yes	BPP: Yes, SVM: Yes, Branch: No, LB: Yes, RNABPS: Yes
chr16	90060193	+	NR_003228	AFG3L1P	1	1.89	0.39	24	3.89	79.91	24	5.17	No	-3	0.01	No	0	0	No	-23	0.87	Yes	26	75.94	Yes	BPP: No, SVM: No, Branch: No, LB: Yes, RNABPS: Yes
chr16	90060213	+	NR_003228	AFG3L1P	1	0.79	0.21	12	6.75	79.33	24	4.99	No	11	0.13	No	0	0	No	-23	0.77	Yes	47	54.2	No	BPP: No, SVM: No, Branch: No, LB: Yes, RNABPS: No
chr18	12343722	-	NM_006796	AFG3L2	1	0.29	0.53	27	2.61	73.52	23	4.43	No	48	-5.2	No	0	0	No	-23	0.89	Yes	47	87.89	Yes	BPP: No, SVM: No, Branch: No, LB: Yes, RNABPS: Yes
chr18	12346900	-	NM_006796	AFG3L2	1	0.07	0.11	8	4.74	84.41	33	7.21	Yes	20	2.69	Yes	0	0	No	-32	0.91	Yes	38	95.5	Yes	BPP: Yes, SVM: Yes, Branch: No, LB: Yes, RNABPS: Yes
chr18	12351201	-	NM_006796	AFG3L2	1	0.26	0.58	34	-4.89	0	13	4.24	No	42	0.6	No	0	0	No	-54	0.51	No	16	82.37	Yes	BPP: No, SVM: No, Branch: No, LB: No, RNABPS: Yes
chr18	12358380	-	NM_006796	AFG3L2	1	0.05	0.13	8	4.02	80.14	23	5	No	61	0.91	Yes	0	0	No	-22	0.82	Yes	48	87.6	Yes	BPP: No, SVM: Yes, Branch: No, LB: Yes, RNABPS: Yes
chr18	12358396	-	NM_006796	AFG3L2	1	0.15	0.4	21	8.33	67.7	34	7.14	Yes	21	0.91	Yes	0	0	No	-33	0.86	Yes	37	90.97	Yes	BPP: Yes, SVM: Yes, Branch: No, LB: Yes, RNABPS: Yes
chr18	12359256	-	NM_006796	AFG3L2	1	0.2	0.57	27	6.19	86.04	29	6.71	Yes	16	0.66	No	0	0	No	-28	0.54	No	46	64.84	No	BPP: Yes, SVM: No, Branch: No, LB: No, RNABPS: No
chr18	12360025	-	NM_006796	AFG3L2	1	0.09	0.31	19	2.47	79.13	31	5.49	No	66	0.65	No	0	0	No	-28	0.55	No	42	40.66	No	BPP: No, SVM: No, Branch: No, LB: No, RNABPS: No
chr18	12361756	-	NM_006796	AFG3L2	1	0.07	0.22	11	9.91	87.64	23	10.1	Yes	10	1.1	Yes	0	0	No	-22	0.86	Yes	48	91.01	Yes	BPP: Yes, SVM: Yes, Branch: No, LB: Yes, RNABPS: Yes
chr18	12367140	-	NM_006796	AFG3L2	1	0.1	0.19	11	6.63	89.3	12	6.16	Yes	56	-1.42	No	27	0.9	Yes	-24	0.86	Yes	46	90.18	Yes	BPP: Yes, SVM: No, Branch: Yes, LB: Yes, RNABPS: Yes
chr18	12367517	-	NM_006796	AFG3L2	1	0.05	0.11	7	7.83	80.46	36	5.42	No	23	1.23	Yes	0	0	No	-28	0.68	Yes	42	62.82	No	BPP: No, SVM: Yes, Branch: No, LB: Yes, RNABPS: No
chr17	76184997	+	NM_001145526	AFMID	1	0.17	0.18	9	5.24	80.12	20	5.75	Yes	69	0.71	No	0	0	No	-19	0.35	No	47	47.81	No	BPP: Yes, SVM: No, Branch: No, LB: No, RNABPS: No
chr17	76193226	+	NM_001145526	AFMID	1	0.13	0.13	8	3.52	0	18	4.47	No	34	1.04	Yes	23	0.87	Yes	-17	0.65	No	53	62.11	No	BPP: No, SVM: Yes, Branch: Yes, LB: No, RNABPS: No
chr17	76188124	+	NM_001145526	AFMID	1	0.46	0.4	20	5.5	90.92	28	5.29	No	63	0.12	No	0	0	No	-27	0.7	Yes	43	53.18	No	BPP: No, SVM: No, Branch: No, LB: Yes, RNABPS: No
chr17	76188717	+	NM_001145526	AFMID	1	0.56	0.53	28	7.96	83.92	20	6.85	Yes	7	1.21	Yes	19	0.52	Yes	-25	0.62	No	51	75.84	Yes	BPP: Yes, SVM: Yes, Branch: Yes, LB: No, RNABPS: Yes
chr17	76190819	+	NM_001145526	AFMID	1	2.66	2.35	63	6.26	93.6	28	5.13	No	45	0.99	Yes	0	0	No	-27	0.53	No	43	55.71	No	BPP: No, SVM: Yes, Branch: No, LB: No, RNABPS: No
chr17	76193215	+	NM_001145526	AFMID	1	1.43	1.51	46	0.03	67.32	24	4.98	No	23	1.05	Yes	23	0.87	Yes	-24	0.6	No	47	71.2	Yes	BPP: No, SVM: Yes, Branch: Yes, LB: No, RNABPS: Yes
chr17	76193226	+	NM_001145526	AFMID	1	3.4	3.36	64	3.52	0	18	4.47	No	34	1.04	Yes	23	0.87	Yes	-17	0.65	No	53	62.11	No	BPP: No, SVM: Yes, Branch: Yes, LB: No, RNABPS: No
chr17	76198575	+	NM_001145526	AFMID	1	0.93	0.9	41	-5.24	74.39	24	5.29	No	11	1.53	Yes	27	0.92	Yes	-23	0.81	Yes	47	94.89	Yes	BPP: No, SVM: Yes, Branch: Yes, LB: Yes, RNABPS: Yes
chr2	64794699	+	NM_203437	AFTPH	1	0.08	0.19	10	-1.6	0	37	6.59	Yes	-2	0.08	No	0	0	No	-40	0.56	No	30	47.43	No	BPP: Yes, SVM: No, Branch: No, LB: No, RNABPS: No
chr2	64808233	+	NM_203437	AFTPH	1	1.95	0.49	24	1.43	68.4	74	9.13	Yes	35	0.62	No	0	0	No	-21	0.67	Yes	49	75.02	Yes	BPP: Yes, SVM: No, Branch: No, LB: Yes, RNABPS: Yes
chr2	64819018	+	NM_203437	AFTPH	1	211.56	113.49	72	4.65	88.84	29	6.55	Yes	72	2.1	Yes	28	0.8	Yes	-28	0.9	Yes	42	88.21	Yes	BPP: Yes, SVM: Yes, Branch: Yes, LB: Yes, RNABPS: Yes
chr4	178355636	-	NM_000027	AGA	1	0.36	0.25	13	-1.39	0	13	4.12	No	10	0.98	Yes	23	0.61	Yes	-30	0.28	No	20	29.66	No	BPP: No, SVM: Yes, Branch: Yes, LB: No, RNABPS: No
chr4	178358151	-	NM_000027	AGA	1	0.5	0.32	17	5.77	87.45	25	4.99	No	62	0.03	No	0	0	No	-27	0.37	No	43	59.79	No	BPP: No, SVM: No, Branch: No, LB: No, RNABPS: No
chr12	58124395	-	NM_001122772	AGAP2	1	0.97	0.64	35	-1.92	68.89	30	5.16	No	17	1.18	Yes	0	0	No	-29	0.91	Yes	41	93.84	Yes	BPP: No, SVM: Yes, Branch: No, LB: Yes, RNABPS: Yes
chr12	58125024	-	NM_001122772	AGAP2	1	0.2	0.13	8	2.41	0	23	5.39	No	31	2.32	Yes	0	0	No	-22	0.49	No	48	61.41	No	BPP: No, SVM: Yes, Branch: No, LB: No, RNABPS: No
chr12	58127950	-	NM_001122772	AGAP2	1	0.32	0.21	12	-2.41	0	10	4	No	26	2.02	Yes	0	0	No	-38	0.9	Yes	32	90.78	Yes	BPP: No, SVM: Yes, Branch: No, LB: Yes, RNABPS: Yes
chr7	150815560	+	NM_001281300	AGAP3	1	1.6	0.67	29	8.74	85.91	26	5.29	No	13	1.24	Yes	25	0.96	Yes	-25	0.89	Yes	45	85.36	Yes	BPP: No, SVM: Yes, Branch: Yes, LB: Yes, RNABPS: Yes
chr7	150819811	+	NM_001281300	AGAP3	1	1.04	0.31	16	9.34	85.43	36	6.9	Yes	23	0.33	No	28	0.4	Yes	-36	0.45	No	35	62.5	No	BPP: Yes, SVM: No, Branch: Yes, LB: No, RNABPS: No
chr7	150817606	+	NM_001281300	AGAP3	1	7.38	1.93	51	6.83	82.74	29	6.24	Yes	7	2.42	Yes	28	0.92	Yes	-28	0.71	Yes	42	87.04	Yes	BPP: Yes, SVM: Yes, Branch: Yes, LB: Yes, RNABPS: Yes
chr7	150819811	+	NM_001281300	AGAP3	1	24.76	6.68	70	9.34	85.43	36	6.9	Yes	23	0.33	No	28	0.4	Yes	-36	0.45	No	35	62.5	No	BPP: Yes, SVM: No, Branch: Yes, LB: No, RNABPS: No
chr7	150827290	+	NM_001281300	AGAP3	1	4.12	1.49	47	5.31	70.9	32	6.71	Yes	19	1.4	Yes	0	0	No	-31	0.97	Yes	39	97.79	Yes	BPP: Yes, SVM: Yes, Branch: No, LB: Yes, RNABPS: Yes
chr10	51763208	+	NM_001077665	AGAP6	1	0.53	0.11	8	11.58	83.11	26	6.19	Yes	62	0.44	No	0	0	No	-28	0.63	No	27	43.82	No	BPP: Yes, SVM: No, Branch: No, LB: No, RNABPS: No
chr10	51768259	+	NM_001077665	AGAP6	1	6.85	0.79	33	4.65	84.56	30	6.4	Yes	17	1.43	Yes	0	0	No	-29	0.9	Yes	41	95.04	Yes	BPP: Yes, SVM: Yes, Branch: No, LB: Yes, RNABPS: Yes
chr10	51768263	+	NM_001077665	AGAP6	1	4.11	0.5	25	0.38	0	34	6.71	Yes	21	1.41	Yes	0	0	No	-33	0.89	Yes	37	94.56	Yes	BPP: Yes, SVM: Yes, Branch: No, LB: Yes, RNABPS: Yes
chr2	27278532	+	NR_138023	AGBL5	1	0.2	0.14	8	-1.27	0	15	4.58	No	18	0.74	No	19	0.55	Yes	-45	0.59	No	25	54.34	No	BPP: No, SVM: No, Branch: Yes, LB: No, RNABPS: No
chr2	27278554	+	NR_138023	AGBL5	1	0.41	0.31	17	0.85	0	25	5.57	Yes	40	0.73	No	0	0	No	-24	0.92	Yes	46	93.28	Yes	BPP: Yes, SVM: No, Branch: No, LB: Yes, RNABPS: Yes
chr2	228352332	+	NM_001135187	AGFG1	1	0.07	0.17	11	9.6	84.62	27	5.29	No	66	1.67	Yes	0	0	No	-26	0.93	Yes	44	89.34	Yes	BPP: No, SVM: Yes, Branch: No, LB: Yes, RNABPS: Yes
chr2	228378564	+	NM_001135187	AGFG1	1	0.06	0.11	8	7.28	80.07	14	6.68	Yes	1	0.65	No	0	0	No	-31	0.8	Yes	39	83.77	Yes	BPP: Yes, SVM: No, Branch: No, LB: Yes, RNABPS: Yes
chr2	228388454	+	NM_001135187	AGFG1	1	0.05	0.18	11	7.31	81.69	29	4.66	No	6	1.04	Yes	21	0.8	Yes	-28	0.63	No	42	57.54	No	BPP: No, SVM: Yes, Branch: Yes, LB: No, RNABPS: No
chr2	228388534	+	NM_001135187	AGFG1	1	0.08	0.26	15	8.3	88	16	5.17	No	65	1.16	Yes	0	0	No	-23	0.68	Yes	47	65.18	No	BPP: No, SVM: Yes, Branch: No, LB: Yes, RNABPS: No
chr2	228393406	+	NM_001135187	AGFG1	1	0.07	0.14	8	7.93	82.31	39	8.44	Yes	57	0.81	Yes	0	0	No	-38	0.85	Yes	32	92.51	Yes	BPP: Yes, SVM: Yes, Branch: No, LB: Yes, RNABPS: Yes
chr2	228399623	+	NM_001135187	AGFG1	1	0.25	0.49	23	6.99	84.54	28	5.74	Yes	73	0.99	Yes	27	0.61	Yes	-26	0.5	No	44	69.41	No	BPP: Yes, SVM: Yes, Branch: Yes, LB: No, RNABPS: No
chr2	228401306	+	NM_001135187	AGFG1	1	0.17	0.49	28	7.22	84.59	27	7.97	Yes	14	1	Yes	24	0.39	Yes	-26	0.36	No	43	45.89	No	BPP: Yes, SVM: Yes, Branch: Yes, LB: No, RNABPS: No
chr2	228414774	+	NM_001135187	AGFG1	1	1.72	5.42	72	4	76	30	6.29	Yes	17	1.26	Yes	29	0.8	Yes	-33	0.71	Yes	41	60.46	No	BPP: Yes, SVM: Yes, Branch: Yes, LB: Yes, RNABPS: No
chr2	228418419	+	NM_001135187	AGFG1	1	621.48	248.39	72	3.44	78.21	24	6.44	Yes	11	0.02	No	24	0.76	Yes	-24	0.69	Yes	47	67.99	No	BPP: Yes, SVM: No, Branch: Yes, LB: Yes, RNABPS: No
chr7	100141736	+	NM_006076	AGFG2	1	0.5	0.35	19	3.8	81.72	61	8.59	Yes	4	0.63	No	0	0	No	-32	0.29	No	50	50.4	No	BPP: Yes, SVM: No, Branch: No, LB: No, RNABPS: No
chr7	100145302	+	NM_006076	AGFG2	1	0.17	0.1	7	9.98	86.98	34	5.88	Yes	53	-3.13	No	0	0	No	-30	0.37	No	40	32.93	No	BPP: Yes, SVM: No, Branch: No, LB: No, RNABPS: No
chr7	100150948	+	NM_006076	AGFG2	1	0.2	0.21	13	11.48	86.18	17	5.27	No	52	1.29	Yes	25	0.87	Yes	-24	0.61	No	47	58.43	No	BPP: No, SVM: Yes, Branch: Yes, LB: No, RNABPS: No
chr7	100154216	+	NM_006076	AGFG2	1	22.22	16.26	72	4.44	74.94	63	8.54	Yes	50	1.88	Yes	29	0.75	Yes	-32	0.47	No	12	57.35	No	BPP: Yes, SVM: Yes, Branch: Yes, LB: No, RNABPS: No
chr7	100154220	+	NM_006076	AGFG2	1	0.76	0.5	21	-1.06	0	67	8.77	Yes	54	1.87	Yes	0	0	No	-36	0.45	No	33	27.41	No	BPP: Yes, SVM: Yes, Branch: No, LB: No, RNABPS: No
chr7	100157896	+	NM_006076	AGFG2	1	0.51	0.35	18	10.03	95.59	22	6.77	Yes	9	1.21	Yes	0	0	No	-21	0.95	Yes	49	94.26	Yes	BPP: Yes, SVM: Yes, Branch: No, LB: Yes, RNABPS: Yes
chr7	100160506	+	NM_006076	AGFG2	1	2.27	1.35	46	6.45	81.14	13	5.44	No	0	2.37	Yes	0	0	No	-23	0.46	No	54	59.76	No	BPP: No, SVM: Yes, Branch: No, LB: No, RNABPS: No
chr5	76330226	+	NM_018046	AGGF1	1	0.2	0.14	8	5.8	81.36	18	5.49	No	72	0.92	Yes	19	0.74	Yes	-20	0.72	Yes	50	78.84	Yes	BPP: No, SVM: Yes, Branch: Yes, LB: Yes, RNABPS: Yes
chr5	76335957	+	NM_018046	AGGF1	1	0.56	0.71	33	3.01	0	35	6.12	Yes	22	0.37	No	0	0	No	-34	0.92	Yes	36	94.15	Yes	BPP: Yes, SVM: No, Branch: No, LB: Yes, RNABPS: Yes
chr5	76355447	+	NM_018046	AGGF1	1	0.24	0.29	16	-3.87	0	14	3.85	No	19	0.82	Yes	0	0	No	-49	0.43	No	39	62.9	No	BPP: No, SVM: Yes, Branch: No, LB: No, RNABPS: No
chr5	76356294	+	NM_018046	AGGF1	1	0.19	0.28	13	9.24	86.98	44	7.95	Yes	31	1.11	Yes	0	0	No	-31	0.62	No	40	53.68	No	BPP: Yes, SVM: Yes, Branch: No, LB: No, RNABPS: No
chr7	141255263	+	NM_018238	AGK	1	0.33	0.15	11	-1.74	0	18	4.47	No	5	0.78	Yes	34	0.36	Yes	-17	0.39	No	22	50.5	No	BPP: No, SVM: Yes, Branch: Yes, LB: No, RNABPS: No
chr7	141293104	+	NM_018238	AGK	1	0.15	0.29	18	3.74	75.69	10	4.97	No	69	0.29	No	26	0.32	Yes	-26	0.67	Yes	52	68.52	No	BPP: No, SVM: No, Branch: Yes, LB: Yes, RNABPS: No
chr7	141294474	+	NM_018238	AGK	1	0.19	0.39	23	10.62	86.91	35	7.63	Yes	22	1.75	Yes	0	0	No	-34	0.96	Yes	36	96.86	Yes	BPP: Yes, SVM: Yes, Branch: No, LB: Yes, RNABPS: Yes
chr7	141301263	+	NM_018238	AGK	1	0.08	0.11	7	9.59	93.11	17	4.8	No	63	0.63	No	0	0	No	-47	0.29	No	54	39.11	No	BPP: No, SVM: No, Branch: No, LB: No, RNABPS: No
chr7	141310998	+	NM_018238	AGK	1	0.11	0.15	9	2.22	0	30	5.57	Yes	52	0.44	No	0	0	No	-29	0.96	Yes	41	98.26	Yes	BPP: Yes, SVM: No, Branch: No, LB: Yes, RNABPS: Yes
chr7	141315962	+	NM_018238	AGK	1	0.19	0.26	15	7.43	89.4	25	4.8	No	45	1.01	Yes	24	0.7	Yes	-24	0.53	No	46	51.36	No	BPP: No, SVM: Yes, Branch: Yes, LB: No, RNABPS: No
chr7	141323979	+	NM_018238	AGK	1	1.4	2.04	58	8.57	87.64	26	6.16	Yes	13	1.13	Yes	0	0	No	-25	0.88	Yes	45	89.88	Yes	BPP: Yes, SVM: Yes, Branch: No, LB: Yes, RNABPS: Yes
chr7	141325174	+	NM_018238	AGK	1	0.07	0.1	7	6.42	91.65	21	4.7	No	39	0.57	No	0	0	No	-29	0.51	No	46	51.28	No	BPP: No, SVM: No, Branch: No, LB: No, RNABPS: No
chr7	141350272	+	NM_018238	AGK	1	1.41	1.18	40	13.1	95.68	23	5.39	No	54	-3.52	No	0	0	No	-26	0.89	Yes	44	87.02	Yes	BPP: No, SVM: No, Branch: No, LB: Yes, RNABPS: Yes
chr7	141351327	+	NM_018238	AGK	1	0.15	0.11	7	-0.63	64.83	29	5.07	No	16	0.53	No	0	0	No	-29	0.8	Yes	41	86.92	Yes	BPP: No, SVM: No, Branch: No, LB: Yes, RNABPS: Yes
chr7	141352593	+	NM_018238	AGK	1	0.16	0.17	8	-4.39	0	10	4	No	33	1.69	Yes	0	0	No	-26	0.71	Yes	44	62.28	No	BPP: No, SVM: Yes, Branch: No, LB: Yes, RNABPS: No
chr1	100340917	+	NM_000646	AGL	1	0.12	0.1	7	1.62	0	26	6.65	Yes	13	1.06	Yes	0	0	No	-25	0.91	Yes	45	93.51	Yes	BPP: Yes, SVM: Yes, Branch: No, LB: Yes, RNABPS: Yes
chr1	100353545	+	NM_000646	AGL	1	0.63	0.58	29	4.79	0	21	3.2	No	22	0.27	No	0	0	No	-45	0.66	No	25	62.78	No	BPP: No, SVM: No, Branch: No, LB: No, RNABPS: No
chr1	100356796	+	NM_000646	AGL	1	0.15	0.1	7	5.58	80.41	31	3.87	No	51	-3.19	No	0	0	No	-23	0.79	Yes	47	76.83	Yes	BPP: No, SVM: No, Branch: No, LB: Yes, RNABPS: Yes
chr1	100362391	+	NM_000646	AGL	1	0.45	0.35	19	1.53	0	48	6.58	Yes	63	1.84	Yes	0	0	No	-48	0.85	Yes	22	89.68	Yes	BPP: Yes, SVM: Yes, Branch: No, LB: Yes, RNABPS: Yes
chr1	100385961	+	NM_000646	AGL	1	0.59	0.69	29	4.94	77.79	34	6.07	Yes	21	0.05	No	0	0	No	-33	0.49	No	37	58.96	No	BPP: Yes, SVM: No, Branch: No, LB: No, RNABPS: No
chr1	100385980	+	NM_000646	AGL	1	0.28	0.32	20	8.72	82.15	18	5.29	No	5	1.7	Yes	0	0	No	-17	0.37	No	49	50.95	No	BPP: No, SVM: Yes, Branch: No, LB: No, RNABPS: No
chr1	15899410	-	NM_024758	AGMAT	1	1.37	0.58	29	7.44	82.21	23	5.39	No	30	0.68	No	0	0	No	-22	0.89	Yes	48	78.8	Yes	BPP: No, SVM: No, Branch: No, LB: Yes, RNABPS: Yes
chr1	36354011	+	NM_012199	AGO1	1	0.56	0.24	16	1.21	84.28	12	4.95	No	17	-1.81	No	21	0.94	Yes	-26	0.29	No	52	43.56	No	BPP: No, SVM: No, Branch: Yes, LB: No, RNABPS: No
chr1	36359192	+	NM_012199	AGO1	1	1.03	1	40	10.54	90.44	25	5.47	No	12	0.25	No	0	0	No	-24	0.84	Yes	46	60.83	No	BPP: No, SVM: No, Branch: No, LB: Yes, RNABPS: No
chr1	36366931	+	NM_012199	AGO1	1	0.47	0.33	17	2.31	70.28	48	8.66	Yes	46	1.09	Yes	0	0	No	-24	0.84	Yes	46	72.65	Yes	BPP: Yes, SVM: Yes, Branch: No, LB: Yes, RNABPS: Yes
chr1	36383547	+	NM_012199	AGO1	1	0.51	0.42	25	10.56	76.83	24	7.02	Yes	42	1.19	Yes	0	0	No	-23	0.89	Yes	47	92.98	Yes	BPP: Yes, SVM: Yes, Branch: No, LB: Yes, RNABPS: Yes
chr1	36383632	+	NM_012199	AGO1	1	0.14	0.13	9	4.92	79.61	20	6.03	Yes	7	0.72	No	0	0	No	-23	0.85	Yes	47	82.41	Yes	BPP: Yes, SVM: No, Branch: No, LB: Yes, RNABPS: Yes
chr1	36384607	+	NM_012199	AGO1	1	0.58	0.49	27	5.45	80.92	28	4.76	No	9	1.19	Yes	0	0	No	-28	0.65	No	42	78.04	Yes	BPP: No, SVM: Yes, Branch: No, LB: No, RNABPS: Yes
chr1	36384713	+	NM_012199	AGO1	1	0.14	0.11	8	4	81.17	37	6.45	Yes	64	1.99	Yes	0	0	No	-33	0.6	No	37	62.69	No	BPP: Yes, SVM: Yes, Branch: No, LB: No, RNABPS: No
chr1	36384785	+	NM_012199	AGO1	1	0.37	0.28	17	6.95	84.75	34	7.4	Yes	21	0.48	No	0	0	No	-33	0.64	No	44	56.55	No	BPP: Yes, SVM: No, Branch: No, LB: No, RNABPS: No
chr8	141545764	-	NM_012154	AGO2	1	0.29	0.32	17	3.86	63.02	16	4.01	No	39	1.04	Yes	0	0	No	-25	0.59	No	46	70.08	Yes	BPP: No, SVM: Yes, Branch: No, LB: No, RNABPS: Yes
chr8	141582703	-	NM_012154	AGO2	1	1	1.01	42	5.85	82.29	22	5.66	Yes	72	0.25	No	21	0.85	Yes	-21	0.78	Yes	49	84.1	Yes	BPP: Yes, SVM: No, Branch: Yes, LB: Yes, RNABPS: Yes
chr8	141616014	-	NM_012154	AGO2	1	3.46	0.76	37	11.49	93.92	22	5.4	No	9	0.83	Yes	20	0.88	Yes	-21	0.94	Yes	49	92.31	Yes	BPP: No, SVM: Yes, Branch: Yes, LB: Yes, RNABPS: Yes
chr1	36398381	+	NM_024852	AGO3	1	1.28	0.46	25	7.56	92.67	53	5.68	Yes	40	1.11	Yes	0	0	No	-25	0.48	No	48	45.28	No	BPP: Yes, SVM: Yes, Branch: No, LB: No, RNABPS: No
chr1	36408624	+	NM_024852	AGO3	1	0.37	0.14	10	2.68	84.41	25	6.93	Yes	12	1.42	Yes	0	0	No	-24	0.87	Yes	46	69.97	Yes	BPP: Yes, SVM: Yes, Branch: No, LB: Yes, RNABPS: Yes
chr1	36422134	+	NM_024852	AGO3	1	1.06	0.36	20	4.84	90.25	18	4.9	No	5	0.57	No	0	0	No	-17	0.7	Yes	53	49.89	No	BPP: No, SVM: No, Branch: No, LB: Yes, RNABPS: No
chr1	36433491	+	NM_024852	AGO3	1	0.39	0.21	12	10.43	86.79	21	5.02	No	23	0.75	No	0	0	No	-23	0.62	No	47	71.58	Yes	BPP: No, SVM: No, Branch: No, LB: No, RNABPS: Yes
chr1	36435727	+	NM_024852	AGO3	1	0.38	0.18	9	6.22	80.21	22	5.29	No	21	1.88	Yes	0	0	No	-21	0.78	Yes	49	67.96	No	BPP: No, SVM: Yes, Branch: No, LB: Yes, RNABPS: No
chr1	36438482	+	NM_024852	AGO3	1	0.3	0.25	15	10.07	88.27	38	7.45	Yes	29	1.08	Yes	0	0	No	-37	0.84	Yes	33	74.91	Yes	BPP: Yes, SVM: Yes, Branch: No, LB: Yes, RNABPS: Yes
chr1	36439276	+	NM_024852	AGO3	1	0.58	0.26	13	6.63	76.67	25	5.74	Yes	1	0.1	No	0	0	No	-24	0.65	No	46	61.31	No	BPP: Yes, SVM: No, Branch: No, LB: No, RNABPS: No
chr1	36441573	+	NM_024852	AGO3	1	3.6	1.46	62	3.23	0	67	7.53	Yes	59	0.88	Yes	0	0	No	-58	0.73	Yes	12	81.92	Yes	BPP: Yes, SVM: Yes, Branch: No, LB: Yes, RNABPS: Yes
chr1	36443018	+	NM_024852	AGO3	1	0.52	0.21	15	4.19	0	28	7.01	Yes	15	0.59	No	0	0	No	-30	0.48	No	31	50.87	No	BPP: Yes, SVM: No, Branch: No, LB: No, RNABPS: No
chr1	36448221	+	NM_024852	AGO3	1	15.43	6.36	72	8.68	94.39	24	5.61	Yes	11	0.62	No	23	0.8	Yes	-23	0.81	Yes	47	84.8	Yes	BPP: Yes, SVM: No, Branch: Yes, LB: Yes, RNABPS: Yes
chr1	36466543	+	NM_024852	AGO3	1	3.8	1.49	53	11.27	89.71	30	4.43	No	10	0.82	Yes	0	0	No	-22	0.8	Yes	48	54.02	No	BPP: No, SVM: Yes, Branch: No, LB: Yes, RNABPS: No
chr1	36471319	+	NM_024852	AGO3	1	16.28	4.14	70	4.76	81.32	53	6.48	Yes	40	0.7	No	0	0	No	-20	0.79	Yes	50	76.89	Yes	BPP: Yes, SVM: No, Branch: No, LB: Yes, RNABPS: Yes
chr1	36501793	+	NM_024852	AGO3	1	0.68	0.36	20	5.79	87.33	19	4.58	No	28	2.04	Yes	0	0	No	-40	0.42	No	30	35.63	No	BPP: No, SVM: Yes, Branch: No, LB: No, RNABPS: No
chr1	36510715	+	NM_024852	AGO3	1	0.39	0.13	9	8.72	90.93	41	4.59	No	48	2.09	Yes	0	0	No	-24	0.7	Yes	46	87.06	Yes	BPP: No, SVM: Yes, Branch: No, LB: Yes, RNABPS: Yes
chr1	36514493	+	NM_024852	AGO3	1	0.71	0.24	14	8.21	86.24	33	6.48	Yes	6	0.08	No	0	0	No	-27	0.46	No	43	59.53	No	BPP: Yes, SVM: No, Branch: No, LB: No, RNABPS: No
chr1	36291205	+	NM_017629	AGO4	1	1.49	0.18	9	6.4	76.45	22	5.07	No	13	0.24	No	0	0	No	-21	0.75	Yes	42	72.75	Yes	BPP: No, SVM: No, Branch: No, LB: Yes, RNABPS: Yes
chr1	36296666	+	NM_017629	AGO4	1	1.94	0.15	10	6.74	81.76	31	5.82	Yes	56	1.72	Yes	0	0	No	-27	0.63	No	43	66.62	No	BPP: Yes, SVM: Yes, Branch: No, LB: No, RNABPS: No
chr1	36297040	+	NM_017629	AGO4	1	0.65	0.11	8	8.36	91.67	18	4.69	No	23	0.41	No	0	0	No	-35	0.72	Yes	35	52.19	No	BPP: No, SVM: No, Branch: No, LB: Yes, RNABPS: No
chr1	36305637	+	NM_017629	AGO4	1	1.96	0.15	10	5.22	87.07	27	5.2	No	70	0.23	No	0	0	No	-26	0.76	Yes	44	69.82	Yes	BPP: No, SVM: No, Branch: No, LB: Yes, RNABPS: Yes
chr1	36306781	+	NM_017629	AGO4	1	1.06	0.13	8	3.72	79.12	22	5	No	61	0.99	Yes	0	0	No	-21	0.83	Yes	49	63.48	No	BPP: No, SVM: Yes, Branch: No, LB: Yes, RNABPS: No
chr9	139571290	-	NM_006412	AGPAT2	1	0.3	0.13	8	9.28	87.55	16	5.69	Yes	39	-0.98	No	0	0	No	-29	0.48	No	41	57.38	No	BPP: Yes, SVM: No, Branch: No, LB: No, RNABPS: No
chr21	45287019	+	NM_020132	AGPAT3	1	4.14	1.89	56	9.06	73.32	32	4.73	No	10	0.91	Yes	31	0.86	Yes	-31	0.84	Yes	39	82.57	Yes	BPP: No, SVM: Yes, Branch: Yes, LB: Yes, RNABPS: Yes
chr21	45302384	+	NM_020132	AGPAT3	1	2.59	1.15	44	11.76	91.77	27	5.37	No	36	0.89	Yes	31	0.59	Yes	-27	0.35	No	48	62.99	No	BPP: No, SVM: Yes, Branch: Yes, LB: No, RNABPS: No
chr21	45307048	+	NM_020132	AGPAT3	1	0.31	0.15	8	12.35	95.71	30	5.38	No	25	1.65	Yes	0	0	No	-22	0.68	Yes	48	76.38	Yes	BPP: No, SVM: Yes, Branch: No, LB: Yes, RNABPS: Yes
chr21	45324119	+	NM_020132	AGPAT3	1	0.17	0.14	10	2.55	70.14	34	4.88	No	49	1.34	Yes	0	0	No	-33	0.8	Yes	37	89.47	Yes	BPP: No, SVM: Yes, Branch: No, LB: Yes, RNABPS: Yes
chr21	45341690	+	NM_020132	AGPAT3	1	0.15	0.11	7	12.58	97.5	23	5.39	No	10	1.52	Yes	0	0	No	-22	0.69	Yes	48	74.63	Yes	BPP: No, SVM: Yes, Branch: No, LB: Yes, RNABPS: Yes
chr21	45344089	+	NM_020132	AGPAT3	1	1.6	1.01	29	8.56	86.44	30	7.07	Yes	17	1.64	Yes	0	0	No	-29	0.85	Yes	41	91.44	Yes	BPP: Yes, SVM: Yes, Branch: No, LB: Yes, RNABPS: Yes
chr21	45360085	+	NM_020132	AGPAT3	1	1.84	1.29	39	10.41	87.48	18	5.48	No	5	1.88	Yes	0	0	No	-17	0.7	Yes	53	81.43	Yes	BPP: No, SVM: Yes, Branch: No, LB: Yes, RNABPS: Yes
chr21	45374430	+	NM_020132	AGPAT3	1	0.52	0.38	19	8.89	73.92	30	5.51	No	1	1.16	Yes	27	0.8	Yes	-29	0.76	Yes	41	92.02	Yes	BPP: No, SVM: Yes, Branch: Yes, LB: Yes, RNABPS: Yes
chr21	45380512	+	NM_020132	AGPAT3	1	8.9	12.4	72	4.41	84.31	22	5.09	No	29	0.7	No	21	0.86	Yes	-21	0.9	Yes	49	88.01	Yes	BPP: No, SVM: No, Branch: Yes, LB: Yes, RNABPS: Yes
chr21	45380577	+	NM_020132	AGPAT3	1	0.2	0.26	14	3.21	77.27	21	5.58	Yes	74	0.07	No	0	0	No	-20	0.81	Yes	50	89.5	Yes	BPP: Yes, SVM: No, Branch: No, LB: Yes, RNABPS: Yes
chr21	45386845	+	NM_020132	AGPAT3	1	0.15	0.21	14	7.07	77.43	49	7.35	Yes	NA	NA	NA	0	0	No	-48	0.53	No	22	77.16	Yes	BPP: Yes, SVM: No, Branch: No, LB: No, RNABPS: Yes
chr21	45387749	+	NM_020132	AGPAT3	1	0.12	0.17	12	3.15	63.5	36	6.08	Yes	29	0.29	No	24	0.19	Yes	-35	0.76	Yes	35	63.1	No	BPP: Yes, SVM: No, Branch: Yes, LB: Yes, RNABPS: No
chr21	45388616	+	NM_020132	AGPAT3	1	0.44	0.93	37	10.87	84.77	22	5.72	Yes	9	1.13	Yes	0	0	No	-21	0.72	Yes	49	74.58	Yes	BPP: Yes, SVM: Yes, Branch: No, LB: Yes, RNABPS: Yes
chr21	45390534	+	NM_020132	AGPAT3	1	0.05	0.11	7	-12.16	0	26	6	Yes	13	1.65	Yes	0	0	No	-25	0.9	Yes	NA	NA	NA	BPP: Yes, SVM: Yes, Branch: No, LB: Yes, RNABPS: No
chr21	45391860	+	NM_020132	AGPAT3	1	0.17	0.31	16	-3.36	63.22	20	4.69	No	14	1.82	Yes	0	0	No	-19	0.84	Yes	44	27.6	No	BPP: No, SVM: Yes, Branch: No, LB: Yes, RNABPS: No
chr21	45391864	+	NM_020132	AGPAT3	1	0.16	0.26	14	-4.03	0	24	5.1	No	18	1.82	Yes	0	0	No	-23	0.9	Yes	47	42.86	No	BPP: No, SVM: Yes, Branch: No, LB: Yes, RNABPS: No
chr21	45391880	+	NM_020132	AGPAT3	1	0.67	1.15	42	2.73	82.7	23	5	No	34	1.81	Yes	0	0	No	-39	0.46	No	48	30.12	No	BPP: No, SVM: Yes, Branch: No, LB: No, RNABPS: No
chr21	45403980	+	NM_020132	AGPAT3	1	0.06	0.13	8	0.89	82.48	20	4.9	No	44	-1.21	No	0	0	No	-19	0.94	Yes	51	88.82	Yes	BPP: No, SVM: No, Branch: No, LB: Yes, RNABPS: Yes
chr8	6567001	+	NM_018361	AGPAT5	1	1.6	1.78	52	9.98	84.41	33	8.53	Yes	20	1.34	Yes	32	0.92	Yes	-32	0.89	Yes	38	90.48	Yes	BPP: Yes, SVM: Yes, Branch: Yes, LB: Yes, RNABPS: Yes
chr8	6599172	+	NM_018361	AGPAT5	1	0.15	0.44	23	-1.32	0	28	5.86	Yes	15	0.21	No	36	0.42	Yes	-27	0.78	Yes	NA	NA	NA	BPP: Yes, SVM: No, Branch: Yes, LB: Yes, RNABPS: No
chr8	6599203	+	NM_018361	AGPAT5	1	0.12	0.38	22	7.2	87.93	27	5.57	Yes	-2	0.5	No	0	0	No	-26	0.72	Yes	44	90	Yes	BPP: Yes, SVM: No, Branch: No, LB: Yes, RNABPS: Yes
chr8	6608835	+	NM_018361	AGPAT5	1	0.03	0.1	7	3.67	81.61	15	4.72	No	2	0.45	No	0	0	No	-26	0.58	No	44	40.75	No	BPP: No, SVM: No, Branch: No, LB: No, RNABPS: No
chr2	178297713	+	NM_003659	AGPS	1	0.22	0.39	19	13.19	88.05	34	6.61	Yes	10	1.86	Yes	0	0	No	-26	0.57	No	44	73.1	Yes	BPP: Yes, SVM: Yes, Branch: No, LB: No, RNABPS: Yes
chr2	178386056	+	NM_003659	AGPS	1	0.14	0.33	19	7.03	88.16	47	6.75	Yes	44	0.63	No	29	0.39	Yes	-29	0.61	No	41	67.65	No	BPP: Yes, SVM: No, Branch: Yes, LB: No, RNABPS: No
chr2	178306847	+	NM_003659	AGPS	1	0.22	0.5	24	-9.41	77.45	16	5.82	Yes	3	1.11	Yes	0	0	No	-27	0.75	Yes	43	86.67	Yes	BPP: Yes, SVM: Yes, Branch: No, LB: Yes, RNABPS: Yes
chr2	178329448	+	NM_003659	AGPS	1	0.06	0.14	8	6.47	79.76	21	5.91	Yes	8	0.64	No	0	0	No	-20	0.74	Yes	50	60.45	No	BPP: Yes, SVM: No, Branch: No, LB: Yes, RNABPS: No
chr2	178364346	+	NM_003659	AGPS	1	0.08	0.21	12	-12.22	0	24	5.51	No	8	0.52	No	0	0	No	-27	0.38	No	NA	NA	NA	BPP: No, SVM: No, Branch: No, LB: No, RNABPS: No
chr1	967164	+	NM_001305275	AGRN	1	0.21	0.19	11	10.9	87.32	30	7.56	Yes	62	0.01	No	0	0	No	-27	0.65	No	43	85.68	Yes	BPP: Yes, SVM: No, Branch: No, LB: No, RNABPS: Yes
chr1	972109	+	NM_001305275	AGRN	1	0.16	0.14	7	5.21	78.1	36	7.06	Yes	23	1.13	Yes	0	0	No	-24	0.56	No	35	60.92	No	BPP: Yes, SVM: Yes, Branch: No, LB: No, RNABPS: No
chr1	976540	+	NM_001305275	AGRN	1	0.47	0.4	25	-0.53	61.89	11	6.48	Yes	-2	1.34	Yes	22	0.94	Yes	-10	0.86	Yes	60	29.91	No	BPP: Yes, SVM: Yes, Branch: Yes, LB: Yes, RNABPS: No
chr1	977340	+	NM_001305275	AGRN	1	0.34	0.35	20	1.18	0	29	6.82	Yes	8	1.92	Yes	0	0	No	-28	0.86	Yes	42	85.11	Yes	BPP: Yes, SVM: Yes, Branch: No, LB: Yes, RNABPS: Yes
chr1	978070	+	NM_001305275	AGRN	1	0.43	0.22	14	9.01	88.74	91	9.06	Yes	NA	NA	NA	0	0	No	-31	0.62	No	46	54.02	No	BPP: Yes, SVM: No, Branch: No, LB: No, RNABPS: No
chr1	978623	+	NM_001305275	AGRN	1	0.24	0.11	7	4.84	0	26	5.66	Yes	13	1.46	Yes	0	0	No	-25	0.77	Yes	45	81.07	Yes	BPP: Yes, SVM: Yes, Branch: No, LB: Yes, RNABPS: Yes
chr1	978710	+	NM_001305275	AGRN	1	1.17	0.5	28	4.16	79.7	12	5.1	No	21	-2.2	No	0	0	No	-19	0.78	Yes	51	71.8	Yes	BPP: No, SVM: No, Branch: No, LB: Yes, RNABPS: Yes
chr1	979250	+	NM_001305275	AGRN	1	0.6	0.38	20	9.39	87.69	34	6.7	Yes	NA	NA	NA	0	0	No	-36	0.47	No	32	70.69	Yes	BPP: Yes, SVM: No, Branch: No, LB: No, RNABPS: Yes
chr1	982882	+	NM_001305275	AGRN	1	0.4	0.31	16	10.04	84.52	19	4.95	No	33	0.07	No	0	0	No	-22	0.64	No	48	69.59	No	BPP: No, SVM: No, Branch: No, LB: No, RNABPS: No
chr1	983161	+	NM_001305275	AGRN	1	0.69	0.61	25	0.74	0	9	3.87	No	13	0.7	No	0	0	No	-25	0.94	Yes	45	87.88	Yes	BPP: No, SVM: No, Branch: No, LB: Yes, RNABPS: Yes
chr1	986111	+	NM_001305275	AGRN	1	0.23	0.24	14	-3.97	0	12	3.87	No	14	1.77	Yes	0	0	No	-26	0.95	Yes	44	93.6	Yes	BPP: No, SVM: Yes, Branch: No, LB: Yes, RNABPS: Yes
chr1	986905	+	NM_001305275	AGRN	1	0.15	0.13	9	8.35	89.45	14	5.57	Yes	75	1.87	Yes	0	0	No	-18	0.43	No	43	45.58	No	BPP: Yes, SVM: Yes, Branch: No, LB: No, RNABPS: No
chr1	987121	+	NM_001305275	AGRN	1	0.11	0.14	9	-9.55	50.77	19	4.8	No	19	1.84	Yes	0	0	No	-31	0.64	No	39	45.48	No	BPP: No, SVM: Yes, Branch: No, LB: No, RNABPS: No
chr1	990445	+	NM_001305275	AGRN	1	0.55	0.35	21	-10.53	77.26	56	6.82	Yes	24	0.83	Yes	0	0	No	-36	0.59	No	34	72.58	Yes	BPP: Yes, SVM: Yes, Branch: No, LB: No, RNABPS: Yes
chr1	990756	+	NM_001305275	AGRN	1	1.58	0.94	44	7.49	76.26	31	6.36	Yes	18	1.27	Yes	0	0	No	-30	0.92	Yes	40	92.07	Yes	BPP: Yes, SVM: Yes, Branch: No, LB: Yes, RNABPS: Yes
chr9	88169188	-	NM_001330701	AGTPBP1	1	1.41	0.96	41	10.9	91.87	27	5.93	Yes	14	0.53	No	26	0.8	Yes	-24	0.55	No	46	67.82	No	BPP: Yes, SVM: No, Branch: Yes, LB: No, RNABPS: No
chr9	88201118	-	NM_001330701	AGTPBP1	1	0.34	0.28	19	5.37	84.41	21	7.81	Yes	61	0.72	No	0	0	No	-34	0.54	No	50	59.72	No	BPP: Yes, SVM: No, Branch: No, LB: No, RNABPS: No
chr9	88209496	-	NM_001330701	AGTPBP1	1	0.4	0.28	14	5.06	84.93	21	5.83	Yes	34	0.56	No	0	0	No	-32	0.82	Yes	38	84.37	Yes	BPP: Yes, SVM: No, Branch: No, LB: Yes, RNABPS: Yes
chr9	88221031	-	NM_001330701	AGTPBP1	1	0.3	0.28	15	8.17	85.58	34	5.33	No	36	1.48	Yes	0	0	No	-28	0.54	No	42	61.56	No	BPP: No, SVM: Yes, Branch: No, LB: No, RNABPS: No
chr9	88234018	-	NM_001330701	AGTPBP1	1	0.18	0.17	8	4.07	79.37	25	5.34	No	51	1.08	Yes	0	0	No	-24	0.3	No	13	74.72	Yes	BPP: No, SVM: Yes, Branch: No, LB: No, RNABPS: Yes
chr9	88234070	-	NM_001330701	AGTPBP1	1	0.62	0.61	29	6.89	82.97	12	5.48	No	-1	1.11	Yes	28	0.9	Yes	-25	0.66	Yes	45	67.53	No	BPP: No, SVM: Yes, Branch: Yes, LB: Yes, RNABPS: No
chr9	88236721	-	NM_001330701	AGTPBP1	1	1.47	1.15	50	12.08	81.55	22	5.38	No	17	0.47	No	0	0	No	-29	0.89	Yes	41	92.54	Yes	BPP: No, SVM: No, Branch: No, LB: Yes, RNABPS: Yes
chr9	88239803	-	NM_001330701	AGTPBP1	1	0.16	0.13	8	6.37	74.44	30	5.66	Yes	-3	0.33	No	0	0	No	-29	0.38	No	44	52.97	No	BPP: Yes, SVM: No, Branch: No, LB: No, RNABPS: No
chr9	88261351	-	NM_001330701	AGTPBP1	1	1.14	0.74	34	5.57	73.06	20	5.71	Yes	0	2.17	Yes	21	0.87	Yes	-19	0.76	Yes	51	87.68	Yes	BPP: Yes, SVM: Yes, Branch: Yes, LB: Yes, RNABPS: Yes
chr9	88269751	-	NM_001330701	AGTPBP1	1	0.27	0.19	12	1.22	0	20	5.03	No	28	0.73	No	0	0	No	-40	0.85	Yes	30	92.22	Yes	BPP: No, SVM: No, Branch: No, LB: Yes, RNABPS: Yes
chr9	88270116	-	NM_001330701	AGTPBP1	1	25.84	14.96	72	8.16	90.69	21	4.97	No	8	0.22	No	20	0.59	Yes	-20	0.52	No	50	44.34	No	BPP: No, SVM: No, Branch: Yes, LB: No, RNABPS: No
chr9	88281136	-	NM_001330701	AGTPBP1	1	0.19	0.11	8	7.78	0	14	4.47	No	15	1	Yes	0	0	No	-27	0.86	Yes	43	77.26	Yes	BPP: No, SVM: Yes, Branch: No, LB: Yes, RNABPS: Yes
chr9	88282918	-	NM_001330701	AGTPBP1	1	0.25	0.14	10	8.94	83.99	21	4.92	No	8	0.53	No	0	0	No	-20	0.6	No	50	61.36	No	BPP: No, SVM: No, Branch: No, LB: No, RNABPS: No
chr9	88283006	-	NM_001330701	AGTPBP1	1	0.26	0.19	14	9.73	83.96	36	8.28	Yes	67	1.58	Yes	0	0	No	-35	0.7	Yes	35	68.95	No	BPP: Yes, SVM: Yes, Branch: No, LB: Yes, RNABPS: No
chr1	247015299	-	NM_001323343	AHCTF1	1	0.6	0.58	29	6.81	82.48	40	6.32	Yes	72	0.79	Yes	0	0	No	-34	0.6	No	31	66.71	No	BPP: Yes, SVM: Yes, Branch: No, LB: No, RNABPS: No
chr1	247015341	-	NM_001323343	AHCTF1	1	0.85	0.79	35	8.8	77.06	43	7.85	Yes	65	1.51	Yes	42	0.56	Yes	-42	0.55	No	28	89.01	Yes	BPP: Yes, SVM: Yes, Branch: Yes, LB: No, RNABPS: Yes
chr1	247028636	-	NM_001323343	AHCTF1	1	0.28	0.15	10	-2.25	0	28	5.66	Yes	15	0.71	No	27	0.85	Yes	-27	0.86	Yes	43	86.7	Yes	BPP: Yes, SVM: No, Branch: Yes, LB: Yes, RNABPS: Yes
chr1	247028640	-	NM_001323343	AHCTF1	1	0.74	0.36	21	3.6	78.59	24	5.29	No	11	0.72	No	27	0.85	Yes	-23	0.86	Yes	47	87.86	Yes	BPP: No, SVM: No, Branch: Yes, LB: Yes, RNABPS: Yes
chr1	247053348	-	NM_001323343	AHCTF1	1	0.55	0.39	21	1.67	78.45	24	4.64	No	34	0.6	No	0	0	No	-24	0.59	No	24	39	No	BPP: No, SVM: No, Branch: No, LB: No, RNABPS: No
chr1	247069713	-	NM_001323343	AHCTF1	1	0.23	0.18	9	9.45	88.27	29	5.48	No	21	1.16	Yes	0	0	No	-24	0.59	No	46	76.96	Yes	BPP: No, SVM: Yes, Branch: No, LB: No, RNABPS: Yes
chr1	247081624	-	NM_001323343	AHCTF1	1	0.74	0.21	13	8.22	84.91	26	5.39	No	70	1.1	Yes	0	0	No	-25	0.77	Yes	45	80.47	Yes	BPP: No, SVM: Yes, Branch: No, LB: Yes, RNABPS: Yes
chr20	32873318	-	NM_000687	AHCY	1	0.84	4.38	70	6.87	83.17	18	4.67	No	5	1.5	Yes	0	0	No	-21	0.49	No	46	77.3	Yes	BPP: No, SVM: Yes, Branch: No, LB: No, RNABPS: Yes
chr20	32878274	-	NM_000687	AHCY	1	0.07	0.28	17	-1.28	0	15	6	Yes	2	0.58	No	32	0.84	Yes	-31	0.51	No	NA	NA	NA	BPP: Yes, SVM: No, Branch: Yes, LB: No, RNABPS: No
chr20	32880312	-	NM_000687	AHCY	1	0.02	0.1	7	-15.26	0	23	6.08	Yes	10	1.59	Yes	0	0	No	-22	0.9	Yes	NA	NA	NA	BPP: Yes, SVM: Yes, Branch: No, LB: Yes, RNABPS: No
chr20	32880360	-	NM_000687	AHCY	1	0.39	1.42	52	2.7	79.59	21	5	No	66	-2.97	No	0	0	No	-22	0.65	No	52	37.28	No	BPP: No, SVM: No, Branch: No, LB: No, RNABPS: No
chr1	110554756	+	NM_001242675	AHCYL1	1	0.09	0.13	8	8.36	86.23	19	5.04	No	36	1.81	Yes	0	0	No	-25	0.72	Yes	45	71.68	Yes	BPP: No, SVM: Yes, Branch: No, LB: Yes, RNABPS: Yes
chr1	110554907	+	NM_001242675	AHCYL1	1	0.17	0.25	15	8.16	79.98	36	5.77	Yes	23	0.27	No	0	0	No	-36	0.81	Yes	34	87.03	Yes	BPP: Yes, SVM: No, Branch: No, LB: Yes, RNABPS: Yes
chr1	110555008	+	NM_001242675	AHCYL1	1	0.57	0.86	36	7.83	86.17	30	5.82	Yes	34	0.45	No	29	0.88	Yes	-29	0.83	Yes	41	89.03	Yes	BPP: Yes, SVM: No, Branch: Yes, LB: Yes, RNABPS: Yes
chr1	110561496	+	NM_001242675	AHCYL1	1	0.67	1.07	44	7.61	90.08	28	5.2	No	15	1.7	Yes	0	0	No	-27	0.78	Yes	43	92.18	Yes	BPP: No, SVM: Yes, Branch: No, LB: Yes, RNABPS: Yes
chr1	110563272	+	NM_001242675	AHCYL1	1	0.09	0.17	10	4.56	71.46	32	6.44	Yes	25	0.06	No	0	0	No	-26	0.64	No	39	68.24	No	BPP: Yes, SVM: No, Branch: No, LB: No, RNABPS: No
chr1	27871833	-	NM_001029882	AHDC1	1	3.13	0.38	22	6.92	80.73	40	7.11	Yes	13	0.33	No	0	0	No	-25	0.82	Yes	45	72.13	Yes	BPP: Yes, SVM: No, Branch: No, LB: Yes, RNABPS: Yes
chr1	27884880	-	NM_001029882	AHDC1	1	1.23	0.19	10	3.29	76.55	11	4.95	No	-2	0.72	No	0	0	No	-24	0.45	No	45	48.77	No	BPP: No, SVM: No, Branch: No, LB: No, RNABPS: No
chr1	27917171	-	NM_001029882	AHDC1	1	7.78	1.22	49	6.1	79.01	24	6.66	Yes	-1	1.77	Yes	0	0	No	-24	0.66	No	46	78.67	Yes	BPP: Yes, SVM: Yes, Branch: No, LB: No, RNABPS: Yes
chr6	135667935	-	NM_001134831	AHI1	1	5.56	0.44	24	5.58	68.84	28	6.36	Yes	58	-4.52	No	0	0	No	-25	0.71	Yes	45	51.87	No	BPP: Yes, SVM: No, Branch: No, LB: Yes, RNABPS: No
chr6	135709172	-	NM_001134831	AHI1	1	13.78	1.21	42	4.44	89.06	23	4.79	No	65	0.48	No	22	0.83	Yes	-22	0.95	Yes	48	91.34	Yes	BPP: No, SVM: No, Branch: Yes, LB: Yes, RNABPS: Yes
chr6	135726995	-	NM_001134831	AHI1	1	2.2	0.29	18	-0.27	81.99	62	8.25	Yes	71	1.83	Yes	0	0	No	-61	0.59	No	12	47.77	No	BPP: Yes, SVM: Yes, Branch: No, LB: No, RNABPS: No
chr6	135768263	-	NM_001134831	AHI1	1	3.19	0.51	26	5.3	84.94	24	5.12	No	11	1.04	Yes	0	0	No	-23	0.92	Yes	47	91.38	Yes	BPP: No, SVM: Yes, Branch: No, LB: Yes, RNABPS: Yes
chr11	62303760	-	NM_001620	AHNAK	1	0.62	0.35	14	-3.49	0	21	4.47	No	70	-1.11	No	35	0.16	Yes	-35	0.48	No	35	73.26	Yes	BPP: No, SVM: No, Branch: Yes, LB: No, RNABPS: Yes
chr7	17382550	+	NM_001621	AHR	1	0.29	0.29	15	5.43	0	9	3.87	No	64	1.04	Yes	0	0	No	-26	0.71	Yes	44	72.43	Yes	BPP: No, SVM: Yes, Branch: No, LB: Yes, RNABPS: Yes
chr5	346037	+	NM_001242412	AHRR	1	0.54	0.35	22	5.02	85.57	22	5	No	52	0.38	No	0	0	No	-22	0.54	No	48	74.28	Yes	BPP: No, SVM: No, Branch: No, LB: No, RNABPS: Yes
chr5	346671	+	NM_001242412	AHRR	1	1.65	1.11	41	1.83	66.83	63	8.06	Yes	50	0.78	Yes	0	0	No	-31	0.76	Yes	39	56.56	No	BPP: Yes, SVM: Yes, Branch: No, LB: Yes, RNABPS: No
chr5	346855	+	NM_001242412	AHRR	1	1.3	0.75	30	2.18	71.77	29	5.83	Yes	26	1.14	Yes	0	0	No	-31	0.42	No	39	47.63	No	BPP: Yes, SVM: Yes, Branch: No, LB: No, RNABPS: No
chr5	355688	+	NM_001242412	AHRR	1	2.71	1.18	44	9.73	88.8	18	5.39	No	41	1.7	Yes	0	0	No	-17	0.38	No	53	62.72	No	BPP: No, SVM: Yes, Branch: No, LB: No, RNABPS: No
chr5	356555	+	NM_001242412	AHRR	1	0.44	0.19	13	6.31	87.06	32	6.16	Yes	49	0.01	No	0	0	No	-25	0.41	No	41	71.85	Yes	BPP: Yes, SVM: No, Branch: No, LB: No, RNABPS: Yes
chr5	360972	+	NM_001242412	AHRR	1	6.2	2.89	67	5.01	78.93	30	5.83	Yes	17	0.86	Yes	0	0	No	-29	0.81	Yes	41	50.78	No	BPP: Yes, SVM: Yes, Branch: No, LB: Yes, RNABPS: No
chr5	367866	+	NM_001242412	AHRR	1	2.04	0.86	38	7.93	78.48	34	6.39	Yes	21	2.3	Yes	0	0	No	-33	0.81	Yes	37	93.49	Yes	BPP: Yes, SVM: Yes, Branch: No, LB: Yes, RNABPS: Yes
chr5	367922	+	NM_001242412	AHRR	1	9.78	4.44	72	7.46	85.67	51	8.03	Yes	38	1.21	Yes	24	0.08	Yes	-51	0.75	Yes	19	83.98	Yes	BPP: Yes, SVM: Yes, Branch: Yes, LB: Yes, RNABPS: Yes
chr5	367927	+	NM_001242412	AHRR	1	1.87	0.74	29	-0.01	0	56	8.34	Yes	43	1.19	Yes	0	0	No	-56	0.76	Yes	15	77.65	Yes	BPP: Yes, SVM: Yes, Branch: No, LB: Yes, RNABPS: Yes
chr5	372616	+	NM_001242412	AHRR	1	0.6	0.32	17	8.76	85.35	19	8.72	Yes	6	0.59	No	0	0	No	-18	0.79	Yes	52	78.21	Yes	BPP: Yes, SVM: No, Branch: No, LB: Yes, RNABPS: Yes
chr5	376559	+	NM_001242412	AHRR	1	0.22	0.11	8	6.33	85.53	31	6.08	Yes	36	1.2	Yes	0	0	No	-30	0.94	Yes	40	97.02	Yes	BPP: Yes, SVM: Yes, Branch: No, LB: Yes, RNABPS: Yes
chr5	385314	+	NM_001242412	AHRR	1	0.23	0.11	7	4.24	0	43	7.22	Yes	30	1.78	Yes	0	0	No	-27	0.92	Yes	43	94.98	Yes	BPP: Yes, SVM: Yes, Branch: No, LB: Yes, RNABPS: Yes
chr5	396723	+	NM_001242412	AHRR	1	0.31	0.18	10	9.23	71.93	32	5.88	Yes	65	1.06	Yes	0	0	No	-31	0.77	Yes	39	86.62	Yes	BPP: Yes, SVM: Yes, Branch: No, LB: Yes, RNABPS: Yes
chr5	399719	+	NM_001242412	AHRR	1	7.48	4.39	70	9.51	87.87	26	5.88	Yes	13	1.98	Yes	0	0	No	-25	0.97	Yes	45	96.15	Yes	BPP: Yes, SVM: Yes, Branch: No, LB: Yes, RNABPS: Yes
chr5	404108	+	NM_001242412	AHRR	1	0.3	0.21	9	9.67	90.33	31	8.37	Yes	18	2.27	Yes	0	0	No	-30	0.8	Yes	40	88.69	Yes	BPP: Yes, SVM: Yes, Branch: No, LB: Yes, RNABPS: Yes
chr5	411765	+	NM_001242412	AHRR	1	0.87	0.44	24	8.99	92.55	17	6.29	Yes	4	0.49	No	0	0	No	-28	0.72	Yes	42	75.57	Yes	BPP: Yes, SVM: No, Branch: No, LB: Yes, RNABPS: Yes
chr5	416000	+	NM_001242412	AHRR	1	1.14	0.54	22	10.88	90.08	16	4.53	No	47	0.52	No	0	0	No	-31	0.54	No	42	50.52	No	BPP: No, SVM: No, Branch: No, LB: No, RNABPS: No
chr5	418522	+	NM_001242412	AHRR	1	1.66	1.11	46	7.54	75.82	34	5.82	Yes	28	0.58	No	0	0	No	-33	0.67	Yes	37	41.93	No	BPP: Yes, SVM: No, Branch: No, LB: Yes, RNABPS: No
chr5	418808	+	NM_001242412	AHRR	1	4.9	2.85	61	4.87	80.93	24	5	No	55	-3.65	No	0	0	No	-23	0.94	Yes	47	96.28	Yes	BPP: No, SVM: No, Branch: No, LB: Yes, RNABPS: Yes
chr5	420143	+	NM_001242412	AHRR	1	5.55	3.64	69	4.21	79.71	27	7.34	Yes	6	1.02	Yes	0	0	No	-26	0.67	Yes	52	55.79	No	BPP: Yes, SVM: Yes, Branch: No, LB: Yes, RNABPS: No
chr5	425756	+	NM_001242412	AHRR	1	7.78	2.33	61	8.5	86.07	22	7.07	Yes	69	0.74	No	0	0	No	-21	0.84	Yes	49	79.74	Yes	BPP: Yes, SVM: No, Branch: No, LB: Yes, RNABPS: Yes
chr5	425942	+	NM_001242412	AHRR	1	1.24	0.36	21	6.74	82.03	36	7.76	Yes	23	1.44	Yes	0	0	No	-35	0.86	Yes	35	83.27	Yes	BPP: Yes, SVM: Yes, Branch: No, LB: Yes, RNABPS: Yes
chr5	427751	+	NM_001242412	AHRR	1	4.01	1.25	45	6.57	82.58	28	5.31	No	70	-4.62	No	23	0.75	Yes	-23	0.85	Yes	47	48.04	No	BPP: No, SVM: No, Branch: Yes, LB: Yes, RNABPS: No
chr5	428370	+	NM_001242412	AHRR	1	0.68	0.32	18	5.93	87.37	84	9.62	Yes	4	1.03	Yes	0	0	No	-23	0.86	Yes	47	93.18	Yes	BPP: Yes, SVM: Yes, Branch: No, LB: Yes, RNABPS: Yes
chr5	430301	+	NM_001242412	AHRR	1	1.06	0.5	27	3.54	72.17	32	4.82	No	47	0.77	Yes	0	0	No	-25	0.69	Yes	45	67.41	No	BPP: No, SVM: Yes, Branch: No, LB: Yes, RNABPS: No
chr5	430321	+	NM_001242412	AHRR	1	4.69	2.29	66	9.25	84.7	16	5.33	No	67	0.78	Yes	0	0	No	-27	0.37	No	39	39.42	No	BPP: No, SVM: Yes, Branch: No, LB: No, RNABPS: No
chr14	77931908	+	NM_012111	AHSA1	1	0.02	0.19	11	3.3	73.94	24	5.48	No	11	1.16	Yes	31	0.8	Yes	-23	0.71	Yes	47	80.61	Yes	BPP: No, SVM: Yes, Branch: Yes, LB: Yes, RNABPS: Yes
chr14	77934776	+	NM_012111	AHSA1	1	0.02	0.17	8	-0.93	0	21	4.58	No	69	-5.13	No	19	0.79	Yes	-19	0.91	Yes	51	86.84	Yes	BPP: No, SVM: No, Branch: Yes, LB: Yes, RNABPS: Yes
chr14	77934932	+	NM_012111	AHSA1	1	2.93	23.65	72	7.96	88.17	29	7.55	Yes	16	1.1	Yes	29	0.78	Yes	-29	0.87	Yes	41	90.57	Yes	BPP: Yes, SVM: Yes, Branch: Yes, LB: Yes, RNABPS: Yes
chr2	61410681	+	NM_001321305	AHSA2	1	17.66	11.65	72	9.06	88.48	42	6.42	Yes	-4	0.35	No	34	0.07	Yes	-34	0.34	No	36	44.11	No	BPP: Yes, SVM: No, Branch: Yes, LB: No, RNABPS: No
chr2	61412973	+	NM_001321305	AHSA2	1	0.36	0.14	9	9.16	89.87	17	3.75	No	4	0.62	No	22	0.78	Yes	-20	0.83	Yes	50	88.16	Yes	BPP: No, SVM: No, Branch: Yes, LB: Yes, RNABPS: Yes
chr2	61413114	+	NM_001321305	AHSA2	1	1.4	0.6	27	3.7	77.74	20	6.48	Yes	7	0.98	Yes	28	0.56	Yes	-23	0.62	No	51	47.47	No	BPP: Yes, SVM: Yes, Branch: Yes, LB: No, RNABPS: No
chr12	8760326	-	NM_001330343	AICDA	1	0.36	0.33	20	-10.15	81.52	27	5.57	Yes	14	0.33	No	0	0	No	-26	0.88	Yes	44	95.04	Yes	BPP: Yes, SVM: No, Branch: No, LB: Yes, RNABPS: Yes
chr1	222843587	-	NM_022831	AIDA	1	0.14	0.22	14	0.02	0	16	3.87	No	62	-3.39	No	0	0	No	-30	0.87	Yes	40	85.99	Yes	BPP: No, SVM: No, Branch: No, LB: Yes, RNABPS: Yes
chr1	222859123	-	NM_022831	AIDA	1	0.12	0.14	10	11.34	84.17	34	7.11	Yes	21	0.73	No	0	0	No	-33	0.72	Yes	37	78.7	Yes	BPP: Yes, SVM: No, Branch: No, LB: Yes, RNABPS: Yes
chr1	222860376	-	NM_022831	AIDA	1	0.35	0.5	24	1.55	78.27	20	6.45	Yes	52	-1	No	0	0	No	-37	0.82	Yes	33	87.5	Yes	BPP: Yes, SVM: No, Branch: No, LB: Yes, RNABPS: Yes
chr1	222860411	-	NM_022831	AIDA	1	1.13	1.4	52	0.02	0	11	4.12	No	17	-1.7	No	34	0.52	Yes	-22	0.92	Yes	48	81.77	Yes	BPP: No, SVM: No, Branch: Yes, LB: Yes, RNABPS: Yes
chr1	222867177	-	NM_022831	AIDA	1	0.16	0.18	12	-0.43	0	17	4.18	No	18	0.49	No	0	0	No	-30	0.47	No	40	57.96	No	BPP: No, SVM: No, Branch: No, LB: No, RNABPS: No
chr1	222884888	-	NM_022831	AIDA	1	0.54	0.31	17	3.19	82.31	50	6.84	Yes	49	0.57	No	35	0.12	Yes	-41	0.49	No	35	67.55	No	BPP: Yes, SVM: No, Branch: Yes, LB: No, RNABPS: No
chrX	129263632	-	NR_132647	AIFM1	1	0.06	0.14	8	-11.08	0	15	4.12	No	53	-0.8	No	22	0.76	Yes	-45	0.24	No	62	25.32	No	BPP: No, SVM: No, Branch: Yes, LB: No, RNABPS: No
chrX	129264078	-	NR_132647	AIFM1	1	0.32	0.75	34	2.87	84.85	15	5.08	No	2	0.23	No	0	0	No	-21	0.85	Yes	49	92.65	Yes	BPP: No, SVM: No, Branch: No, LB: Yes, RNABPS: Yes
chrX	129281911	-	NR_132647	AIFM1	1	0.13	0.29	18	5.91	91.96	16	5.2	No	3	0.46	No	28	0.48	Yes	-21	0.66	No	49	72.13	Yes	BPP: No, SVM: No, Branch: Yes, LB: No, RNABPS: Yes
chr10	71879564	-	NM_032797	AIFM2	1	0.08	0.15	10	4.27	81.35	21	4.33	No	8	0.47	No	0	0	No	-20	0.9	Yes	50	81.5	Yes	BPP: No, SVM: No, Branch: No, LB: Yes, RNABPS: Yes
chr10	71883857	-	NM_032797	AIFM2	1	32.68	11.29	72	8.09	88.42	31	6.29	Yes	18	1.91	Yes	28	0.88	Yes	-30	0.66	Yes	40	72.59	Yes	BPP: Yes, SVM: Yes, Branch: Yes, LB: Yes, RNABPS: Yes
chr10	71886162	-	NM_032797	AIFM2	1	0.43	0.15	11	6.57	83.16	17	5.62	Yes	4	0.95	Yes	0	0	No	-25	0.85	Yes	45	90.16	Yes	BPP: Yes, SVM: Yes, Branch: No, LB: Yes, RNABPS: Yes
chr10	71888719	-	NM_032797	AIFM2	1	2.63	0.88	40	2.53	0	35	8.18	Yes	22	2.24	Yes	0	0	No	-34	0.74	Yes	36	86.26	Yes	BPP: Yes, SVM: Yes, Branch: No, LB: Yes, RNABPS: Yes
chr10	71889773	-	NM_032797	AIFM2	1	0.32	0.13	8	6.53	86.16	20	7.14	Yes	7	1.22	Yes	0	0	No	-19	0.8	Yes	51	91.59	Yes	BPP: Yes, SVM: Yes, Branch: No, LB: Yes, RNABPS: Yes
chr6	143382350	+	NM_001286587	AIG1	1	25.49	12.78	72	8.62	79.92	26	6.24	Yes	NA	NA	NA	25	0.67	Yes	-29	0.68	Yes	41	70.54	Yes	BPP: Yes, SVM: No, Branch: Yes, LB: Yes, RNABPS: Yes
chr6	143417065	+	NM_001286587	AIG1	1	0.59	0.29	17	4.74	84.41	45	4.99	No	29	0.95	Yes	0	0	No	-30	0.85	Yes	40	91.35	Yes	BPP: No, SVM: Yes, Branch: No, LB: Yes, RNABPS: Yes
chr6	143486629	+	NM_001286587	AIG1	1	0.41	0.22	11	4.24	76.38	42	4.81	No	4	0.09	No	0	0	No	-25	0.2	No	44	48.88	No	BPP: No, SVM: No, Branch: No, LB: No, RNABPS: No
chr6	143507806	+	NM_001286587	AIG1	1	0.13	0.13	8	7.44	85.1	38	9.74	Yes	59	1.57	Yes	37	0.78	Yes	-37	0.9	Yes	33	94.64	Yes	BPP: Yes, SVM: Yes, Branch: Yes, LB: Yes, RNABPS: Yes
chr6	143508524	+	NM_001286587	AIG1	1	2.28	1.54	47	8.5	87.87	22	7.45	Yes	9	0.76	No	21	0.83	Yes	-21	0.9	Yes	49	92.75	Yes	BPP: Yes, SVM: No, Branch: Yes, LB: Yes, RNABPS: Yes
chr6	143508765	+	NM_001286587	AIG1	1	20.94	14.15	72	10.09	91.3	29	5.71	Yes	58	-3.45	No	28	0.61	Yes	-28	0.5	No	42	64.59	No	BPP: Yes, SVM: No, Branch: Yes, LB: No, RNABPS: No
chr6	143609197	+	NM_001286587	AIG1	1	0.43	0.14	8	9.17	79.77	30	5.75	Yes	-3	0.89	Yes	0	0	No	-29	0.87	Yes	41	90.16	Yes	BPP: Yes, SVM: Yes, Branch: No, LB: Yes, RNABPS: Yes
chr6	143655214	+	NM_001286587	AIG1	1	1.1	0.83	38	6.76	82.18	41	7.83	Yes	28	1.22	Yes	28	0.8	Yes	-28	0.7	Yes	30	57.35	No	BPP: Yes, SVM: Yes, Branch: Yes, LB: Yes, RNABPS: No
chr6	143656187	+	NM_001286587	AIG1	1	1.73	1.47	46	7.76	68.01	25	4.74	No	12	1.78	Yes	24	0.94	Yes	-28	0.69	Yes	42	72.99	Yes	BPP: No, SVM: Yes, Branch: Yes, LB: Yes, RNABPS: Yes
chr6	143659114	+	NM_001286587	AIG1	1	0.19	0.17	11	9.45	84.44	23	5.26	No	10	1.31	Yes	0	0	No	-33	0.84	Yes	37	79.88	Yes	BPP: No, SVM: Yes, Branch: No, LB: Yes, RNABPS: Yes
chr6	106973009	+	NM_001624	AIM1	1	0.03	0.1	7	-11.49	0	37	6.6	Yes	24	0.77	Yes	0	0	No	-36	0.4	No	NA	NA	NA	BPP: Yes, SVM: Yes, Branch: No, LB: No, RNABPS: No
chr6	107001345	+	NM_001624	AIM1	1	0.13	0.39	21	5.14	88.42	13	4.97	No	0	0.82	Yes	0	0	No	-47	0.32	No	50	38.61	No	BPP: No, SVM: Yes, Branch: No, LB: No, RNABPS: No
chr6	107009219	+	NM_001624	AIM1	1	0.22	0.42	21	0.9	77.47	31	7.2	Yes	61	1.22	Yes	0	0	No	-28	0.53	No	40	64.35	No	BPP: Yes, SVM: Yes, Branch: No, LB: No, RNABPS: No
chr6	107014559	+	NM_001624	AIM1	1	0.05	0.14	8	4.55	90.66	17	6.1	Yes	4	0.78	Yes	0	0	No	-32	0.71	Yes	38	58.13	No	BPP: Yes, SVM: Yes, Branch: No, LB: Yes, RNABPS: No
chr1	159043080	-	NM_004833	AIM2	1	0.54	0.4	24	7.3	90.58	25	5.06	No	12	0.61	No	26	0.84	Yes	-24	0.64	No	46	75.38	Yes	BPP: No, SVM: No, Branch: Yes, LB: No, RNABPS: Yes
chr1	159043178	-	NM_004833	AIM2	1	2.57	1.74	52	4.96	83.08	24	4.73	No	45	0.22	No	0	0	No	-23	0.75	Yes	47	75.85	Yes	BPP: No, SVM: No, Branch: No, LB: Yes, RNABPS: Yes
chr1	159044081	-	NM_004833	AIM2	1	0.72	0.4	22	5.22	84.57	24	6.66	Yes	73	0.32	No	0	0	No	-23	0.43	No	47	42.05	No	BPP: Yes, SVM: No, Branch: No, LB: No, RNABPS: No
chr1	159044333	-	NM_004833	AIM2	1	0.6	0.44	27	-1.39	64.24	71	7.04	Yes	58	0.73	No	0	0	No	-20	0.64	No	26	37.25	No	BPP: Yes, SVM: No, Branch: No, LB: No, RNABPS: No
chr4	107241904	+	NM_001142416	AIMP1	1	0.11	0.15	9	-10.21	0	18	3.62	No	13	0.43	No	0	0	No	-12	0.49	No	40	25.79	No	BPP: No, SVM: No, Branch: No, LB: No, RNABPS: No
chr4	107242022	+	NM_001142416	AIMP1	1	1.83	2.22	62	4.44	83.64	35	7.52	Yes	3	1.45	Yes	0	0	No	-34	0.78	Yes	36	84.3	Yes	BPP: Yes, SVM: Yes, Branch: No, LB: Yes, RNABPS: Yes
chr11	67256647	+	NM_001302959	AIP	1	0.05	0.13	8	9.77	86.7	30	6.56	Yes	62	0.41	No	0	0	No	-29	0.93	Yes	41	93.4	Yes	BPP: Yes, SVM: No, Branch: No, LB: Yes, RNABPS: Yes
chr1	33487063	-	NM_001319143	AK2	1	4320.41	747.75	72	7.31	87.57	26	5.6	Yes	55	0.56	No	25	0.91	Yes	-25	0.89	Yes	45	95.35	Yes	BPP: Yes, SVM: No, Branch: Yes, LB: Yes, RNABPS: Yes
chr1	33487063	-	NM_001319143	AK2	1	1.52	0.29	16	7.31	87.57	26	5.6	Yes	55	0.56	No	25	0.91	Yes	-25	0.89	Yes	45	95.35	Yes	BPP: Yes, SVM: No, Branch: Yes, LB: Yes, RNABPS: Yes
chr1	33487063	-	NM_001319143	AK2	1	0.61	0.15	8	7.31	87.57	26	5.6	Yes	55	0.56	No	25	0.91	Yes	-25	0.89	Yes	45	95.35	Yes	BPP: Yes, SVM: No, Branch: Yes, LB: Yes, RNABPS: Yes
chr1	33497263	-	NM_001319143	AK2	1	0.97	5.07	70	10.24	86.05	31	5.83	Yes	18	1.2	Yes	30	0.76	Yes	-30	0.69	Yes	46	63.96	No	BPP: Yes, SVM: Yes, Branch: Yes, LB: Yes, RNABPS: No
chr9	4722260	-	NM_001199853	AK3	1	0.12	0.19	10	5.03	76.25	29	5.48	No	16	1.45	Yes	0	0	No	-28	0.78	Yes	42	89.63	Yes	BPP: No, SVM: Yes, Branch: No, LB: Yes, RNABPS: Yes
chr1	65661591	+	NM_001330616	AK4	1	0.14	0.17	9	10.97	87.87	27	5.81	Yes	66	-3.98	No	0	0	No	-26	0.64	No	44	80.29	Yes	BPP: Yes, SVM: No, Branch: No, LB: No, RNABPS: Yes
chr5	68662553	-	NM_016283	AK6	1	0.1	0.38	19	3.62	91.63	23	5.1	No	10	0.71	No	0	0	No	-22	0.85	Yes	48	95.21	Yes	BPP: No, SVM: No, Branch: No, LB: Yes, RNABPS: Yes
chr5	68663819	-	NM_016283	AK6	1	0.05	0.19	11	2.23	0	45	6.93	Yes	37	0.79	Yes	0	0	No	-49	0.61	No	27	50.65	No	BPP: Yes, SVM: Yes, Branch: No, LB: No, RNABPS: No
chr5	68664815	-	NM_016283	AK6	1	0.11	0.36	22	1.84	66.33	32	7.44	Yes	62	0.82	Yes	0	0	No	-31	0.6	No	39	77.14	Yes	BPP: Yes, SVM: Yes, Branch: No, LB: No, RNABPS: Yes
chr17	55185306	+	NM_001242902	AKAP1	1	1.48	0.79	33	9.06	90.48	22	5.29	No	9	1.14	Yes	21	0.91	Yes	-21	0.94	Yes	49	94.24	Yes	BPP: No, SVM: Yes, Branch: Yes, LB: Yes, RNABPS: Yes
chr17	55189165	+	NM_001242902	AKAP1	1	0.17	0.14	8	-5.05	0	15	4	No	26	1.83	Yes	0	0	No	-38	0.64	No	32	87.36	Yes	BPP: No, SVM: Yes, Branch: No, LB: No, RNABPS: Yes
chr17	55194248	+	NM_001242902	AKAP1	1	0.24	0.24	13	9.11	88.14	24	6.08	Yes	11	1.85	Yes	0	0	No	-23	0.85	Yes	47	90.83	Yes	BPP: Yes, SVM: Yes, Branch: No, LB: Yes, RNABPS: Yes
chr17	55198639	+	NM_001242902	AKAP1	1	0.28	0.17	10	9.26	84.35	32	5.65	Yes	0	0.66	No	31	0.69	Yes	-31	0.81	Yes	39	74.62	Yes	BPP: Yes, SVM: No, Branch: Yes, LB: Yes, RNABPS: Yes
chr17	19812609	-	NM_007202	AKAP10	1	0.32	0.17	11	2.84	73.12	22	5.66	Yes	2	1.37	Yes	24	0.91	Yes	-21	0.85	Yes	49	78.55	Yes	BPP: Yes, SVM: Yes, Branch: Yes, LB: Yes, RNABPS: Yes
chr17	19822989	-	NM_007202	AKAP10	1	6.38	3.24	68	4.19	0	41	6.89	Yes	28	0.71	No	0	0	No	-44	0.58	No	26	45.37	No	BPP: Yes, SVM: No, Branch: No, LB: No, RNABPS: No
chr17	19826705	-	NM_007202	AKAP10	1	0.85	0.36	22	6.36	0	21	4.58	No	8	0.72	No	0	0	No	-20	0.78	Yes	50	91.91	Yes	BPP: No, SVM: No, Branch: No, LB: Yes, RNABPS: Yes
chr17	19834440	-	NM_007202	AKAP10	1	1.75	0.9	39	4.03	0	40	6.21	Yes	27	0.17	No	0	0	No	-32	0.93	Yes	38	95.86	Yes	BPP: Yes, SVM: No, Branch: No, LB: Yes, RNABPS: Yes
chr17	19834444	-	NM_007202	AKAP10	1	1.27	0.67	34	0.44	82.44	36	5.89	Yes	23	0.18	No	0	0	No	-28	0.93	Yes	42	95.93	Yes	BPP: Yes, SVM: No, Branch: No, LB: Yes, RNABPS: Yes
chr17	19839187	-	NM_007202	AKAP10	1	0.72	0.17	9	7.78	72.36	55	6.41	Yes	24	0.82	Yes	0	0	No	-30	0.92	Yes	40	94.07	Yes	BPP: Yes, SVM: Yes, Branch: No, LB: Yes, RNABPS: Yes
chr17	19850813	-	NM_007202	AKAP10	1	0.22	0.18	11	0.09	0	16	3.5	No	75	1	Yes	24	0.43	Yes	-28	0.69	Yes	42	75.07	Yes	BPP: No, SVM: Yes, Branch: Yes, LB: Yes, RNABPS: Yes
chr17	19861881	-	NM_007202	AKAP10	1	2.39	1.32	48	2.89	0	28	7.77	Yes	15	1.79	Yes	23	0.89	Yes	-27	0.62	No	43	86.61	Yes	BPP: Yes, SVM: Yes, Branch: Yes, LB: No, RNABPS: Yes
chr17	19866273	-	NM_007202	AKAP10	1	0.24	0.11	7	-1.66	0	14	4	No	73	0.48	No	0	0	No	-27	0.8	Yes	43	49.24	No	BPP: No, SVM: No, Branch: No, LB: Yes, RNABPS: No
chr17	19866280	-	NM_007202	AKAP10	1	0.41	0.18	10	-4.58	74.85	21	5.81	Yes	66	0.48	No	20	0.52	Yes	-20	0.74	Yes	50	54.61	No	BPP: Yes, SVM: No, Branch: Yes, LB: Yes, RNABPS: No
chr17	19866305	-	NM_007202	AKAP10	1	3.59	1.54	53	-1.98	57.62	36	5.94	Yes	41	0.49	No	27	0.68	Yes	-27	0.8	Yes	37	48.05	No	BPP: Yes, SVM: No, Branch: Yes, LB: Yes, RNABPS: No
chr17	19871348	-	NM_007202	AKAP10	1	0.96	0.4	23	6.67	83.82	19	7.07	Yes	6	1.26	Yes	18	0.71	Yes	-18	0.72	Yes	52	84.57	Yes	BPP: Yes, SVM: Yes, Branch: Yes, LB: Yes, RNABPS: Yes
chr13	42850566	+	NM_016248	AKAP11	1	0.54	0.39	19	6.97	86.24	19	5.48	No	6	1.1	Yes	0	0	No	-18	0.62	No	52	73.28	Yes	BPP: No, SVM: Yes, Branch: No, LB: No, RNABPS: Yes
chr13	42859364	+	NM_016248	AKAP11	1	0.72	0.56	27	11.96	94.25	35	4.81	No	22	1.06	Yes	0	0	No	-26	0.79	Yes	44	81.95	Yes	BPP: No, SVM: Yes, Branch: No, LB: Yes, RNABPS: Yes
chr13	42865409	+	NM_016248	AKAP11	1	0.13	0.25	13	4.08	83.86	33	4.05	No	58	0.62	No	0	0	No	-23	0.36	No	43	51.51	No	BPP: No, SVM: No, Branch: No, LB: No, RNABPS: No
chr13	42866522	+	NM_016248	AKAP11	1	0.1	0.15	10	-1.42	72.3	37	6.11	Yes	46	1.3	Yes	0	0	No	-40	0.36	No	44	45.4	No	BPP: Yes, SVM: Yes, Branch: No, LB: No, RNABPS: No
chr13	42869153	+	NM_016248	AKAP11	1	0.44	0.76	37	0.44	73.74	22	4.9	No	63	1.04	Yes	0	0	No	-21	0.55	No	49	52.44	No	BPP: No, SVM: Yes, Branch: No, LB: No, RNABPS: No
chr13	42869210	+	NM_016248	AKAP11	1	1.15	1.89	55	1.84	75.18	17	3.94	No	53	-4.92	No	0	0	No	-25	0.83	Yes	45	66.33	No	BPP: No, SVM: No, Branch: No, LB: Yes, RNABPS: No
chr13	42871214	+	NM_016248	AKAP11	1	0.3	0.4	22	5.03	82.19	27	5.2	No	68	0.36	No	0	0	No	-26	0.87	Yes	44	80.83	Yes	BPP: No, SVM: No, Branch: No, LB: Yes, RNABPS: Yes
chr13	42872670	+	NM_016248	AKAP11	1	0.05	0.1	7	-9.43	74.16	36	8.33	Yes	74	0.75	No	0	0	No	-35	0.67	Yes	35	68.75	No	BPP: Yes, SVM: No, Branch: No, LB: Yes, RNABPS: No
chr13	42872670	+	NM_016248	AKAP11	1	0.3	0.58	23	-9.43	74.16	36	8.33	Yes	74	0.75	No	0	0	No	-35	0.67	Yes	35	68.75	No	BPP: Yes, SVM: No, Branch: No, LB: Yes, RNABPS: No
chr15	85958342	+	NM_006738	AKAP13	1	0.32	0.14	9	3.83	76.47	27	4.43	No	4	0.32	No	0	0	No	-26	0.55	No	38	52.03	No	BPP: No, SVM: No, Branch: No, LB: No, RNABPS: No
chr15	86030510	+	NM_006738	AKAP13	1	5.46	2.29	54	-0.67	63.78	74	8.59	Yes	61	0.33	No	0	0	No	-41	0.34	No	29	80.76	Yes	BPP: Yes, SVM: No, Branch: No, LB: No, RNABPS: Yes
chr15	86069515	+	NM_006738	AKAP13	1	0.9	0.5	24	2.15	0	57	7.78	Yes	51	0.82	Yes	0	0	No	-57	0.53	No	14	63.86	No	BPP: Yes, SVM: Yes, Branch: No, LB: No, RNABPS: No
chr15	86094615	+	NM_006738	AKAP13	1	0.56	0.25	14	9.17	84.33	22	5.88	Yes	9	1.12	Yes	0	0	No	-21	0.58	No	49	61.66	No	BPP: Yes, SVM: Yes, Branch: No, LB: No, RNABPS: No
chr15	86120993	+	NM_006738	AKAP13	1	2.83	2.69	67	7.44	76.05	40	6.37	Yes	1	1.01	Yes	0	0	No	-39	0.7	Yes	31	61.89	No	BPP: Yes, SVM: Yes, Branch: No, LB: Yes, RNABPS: No
chr15	86146508	+	NM_006738	AKAP13	1	0.28	0.31	17	7.76	85.75	30	6.48	Yes	72	0.43	No	0	0	No	-29	0.76	Yes	41	70.83	Yes	BPP: Yes, SVM: No, Branch: No, LB: Yes, RNABPS: Yes
chr15	86196501	+	NM_006738	AKAP13	1	0.12	0.11	7	10.01	97.67	24	6.81	Yes	11	1.41	Yes	0	0	No	-23	0.61	No	47	86.1	Yes	BPP: Yes, SVM: Yes, Branch: No, LB: No, RNABPS: Yes
chr15	86198758	+	NM_006738	AKAP13	1	0.21	0.18	12	10.14	87.99	18	5.01	No	5	1.3	Yes	0	0	No	-26	0.96	Yes	44	96.76	Yes	BPP: No, SVM: Yes, Branch: No, LB: Yes, RNABPS: Yes
chr15	86217434	+	NM_006738	AKAP13	1	0.1	0.11	8	9.05	86.96	44	6.62	Yes	31	0.61	No	0	0	No	-33	0.48	No	37	70.91	Yes	BPP: Yes, SVM: No, Branch: No, LB: No, RNABPS: Yes
chr15	86220206	+	NM_006738	AKAP13	1	0.79	0.81	37	6.52	80.2	27	6.3	Yes	14	1.76	Yes	0	0	No	-26	0.86	Yes	44	91.79	Yes	BPP: Yes, SVM: Yes, Branch: No, LB: Yes, RNABPS: Yes
chr15	86228007	+	NM_006738	AKAP13	1	0.59	0.53	22	5.62	74.18	33	5.59	Yes	4	0.36	No	0	0	No	-32	0.37	No	38	40.08	No	BPP: Yes, SVM: No, Branch: No, LB: No, RNABPS: No
chr15	86251479	+	NM_006738	AKAP13	1	0.12	0.31	15	5.82	82.73	22	5.65	Yes	9	0.43	No	0	0	No	-26	0.6	No	45	76.33	Yes	BPP: Yes, SVM: No, Branch: No, LB: No, RNABPS: Yes
chr15	86251986	+	NM_006738	AKAP13	1	0.09	0.21	13	4.26	80.11	26	5.63	Yes	13	0.8	Yes	0	0	No	-25	0.65	No	44	80.36	Yes	BPP: Yes, SVM: Yes, Branch: No, LB: No, RNABPS: Yes
chr15	86253812	+	NM_006738	AKAP13	1	7.07	16.81	72	7.92	88.97	21	6.74	Yes	72	1.33	Yes	26	0.75	Yes	-20	0.65	No	50	83.09	Yes	BPP: Yes, SVM: Yes, Branch: Yes, LB: No, RNABPS: Yes
chr15	86261240	+	NM_006738	AKAP13	1	15.07	16.21	72	-15.82	56.43	34	5.83	Yes	15	1.08	Yes	24	0.91	Yes	-27	0.71	Yes	43	66.7	No	BPP: Yes, SVM: Yes, Branch: Yes, LB: Yes, RNABPS: No
chr15	86261243	+	NM_006738	AKAP13	1	85.72	92.36	72	-5.65	0	9	3.87	No	18	1.07	Yes	24	0.91	Yes	-30	0.63	No	40	61.13	No	BPP: No, SVM: Yes, Branch: Yes, LB: No, RNABPS: No
chr15	86262308	+	NM_006738	AKAP13	1	0.09	0.17	10	-1.95	75.58	29	6.63	Yes	16	2.18	Yes	0	0	No	-28	0.86	Yes	42	95.41	Yes	BPP: Yes, SVM: Yes, Branch: No, LB: Yes, RNABPS: Yes
chr15	86265441	+	NM_006738	AKAP13	1	0.07	0.18	11	7.73	80.95	32	5.74	Yes	19	0.15	No	23	0.96	Yes	-28	0.36	No	44	63.73	No	BPP: Yes, SVM: No, Branch: Yes, LB: No, RNABPS: No
chr15	86265463	+	NM_006738	AKAP13	1	0.32	0.74	31	-2.61	71.18	27	5.57	Yes	14	1.13	Yes	0	0	No	-26	0.94	Yes	44	98.07	Yes	BPP: Yes, SVM: Yes, Branch: No, LB: Yes, RNABPS: Yes
chr15	86273722	+	NM_006738	AKAP13	1	2.16	4.06	71	3.38	70.42	20	5.02	No	27	0.12	No	25	0.8	Yes	-26	0.34	No	44	39.93	No	BPP: No, SVM: No, Branch: Yes, LB: No, RNABPS: No
chr15	86283455	+	NM_006738	AKAP13	1	8.38	12	72	5.03	87.21	36	6.9	Yes	23	1.17	Yes	0	0	No	-30	0.53	No	40	53.07	No	BPP: Yes, SVM: Yes, Branch: No, LB: No, RNABPS: No
chr15	86286529	+	NM_006738	AKAP13	1	0.23	0.35	18	5.32	72.07	28	5.61	Yes	0	0.65	No	0	0	No	-27	0.75	Yes	43	56.73	No	BPP: Yes, SVM: No, Branch: No, LB: Yes, RNABPS: No
chr15	86287195	+	NM_006738	AKAP13	1	0.23	0.33	19	6.98	84.23	30	5.72	Yes	17	0.11	No	0	0	No	-29	0.82	Yes	41	74.81	Yes	BPP: Yes, SVM: No, Branch: No, LB: Yes, RNABPS: Yes
chr19	15479988	-	NM_005858	AKAP8	1	0.18	0.1	7	-11.88	0	15	3.87	No	55	0.76	No	0	0	No	-14	0.54	No	56	36.24	No	BPP: No, SVM: No, Branch: No, LB: No, RNABPS: No
chr19	15480036	-	NM_005858	AKAP8	1	10.06	5.68	72	8.11	87.32	20	4.53	No	7	0.76	No	30	0.72	Yes	-30	0.51	No	40	64.92	No	BPP: No, SVM: No, Branch: Yes, LB: No, RNABPS: No
chr19	15492861	-	NM_014371	AKAP8L	1	0.25	0.29	19	10.02	89.37	9	5.66	Yes	67	0.71	No	27	0.48	Yes	-27	0.48	No	43	75.05	Yes	BPP: Yes, SVM: No, Branch: Yes, LB: No, RNABPS: Yes
chr19	15504708	-	NM_014371	AKAP8L	1	0.16	0.18	12	2.87	0	30	6.63	Yes	17	2.16	Yes	0	0	No	-29	0.8	Yes	41	86.7	Yes	BPP: Yes, SVM: Yes, Branch: No, LB: Yes, RNABPS: Yes
chr19	15508015	-	NM_014371	AKAP8L	1	0.78	0.76	39	8.24	85.11	21	4.52	No	42	-1.94	No	0	0	No	-28	0.74	Yes	42	76.58	Yes	BPP: No, SVM: No, Branch: No, LB: Yes, RNABPS: Yes
chr19	15508132	-	NM_014371	AKAP8L	1	0.49	0.49	24	5.93	74.91	49	7	Yes	66	-2.21	No	21	0.86	Yes	-20	0.55	No	50	60.24	No	BPP: Yes, SVM: No, Branch: Yes, LB: No, RNABPS: No
chr19	15509515	-	NM_014371	AKAP8L	1	1.04	0.94	39	3.57	77.42	31	6.08	Yes	18	0.79	Yes	30	0.85	Yes	-30	0.92	Yes	40	94.56	Yes	BPP: Yes, SVM: Yes, Branch: Yes, LB: Yes, RNABPS: Yes
chr19	15509543	-	NM_014371	AKAP8L	1	0.25	0.24	16	6.04	81.91	38	6.63	Yes	62	1.24	Yes	30	0.85	Yes	-26	0.4	No	44	58.19	No	BPP: Yes, SVM: Yes, Branch: Yes, LB: No, RNABPS: No
chr19	15509578	-	NM_014371	AKAP8L	1	8.91	7.93	72	10.57	89.54	32	6.73	Yes	27	1.24	Yes	31	0.74	Yes	-31	0.86	Yes	39	95.69	Yes	BPP: Yes, SVM: Yes, Branch: Yes, LB: Yes, RNABPS: Yes
chr19	15510703	-	NM_014371	AKAP8L	1	0.18	0.15	8	6.03	74.78	32	6.71	Yes	59	-1.28	No	0	0	No	-31	0.93	Yes	39	79.69	Yes	BPP: Yes, SVM: No, Branch: No, LB: Yes, RNABPS: Yes
chr19	15514367	-	NM_014371	AKAP8L	1	0.52	0.81	35	5.57	88.14	17	5.48	No	72	-3.8	No	23	0.67	Yes	-23	0.57	No	47	66.85	No	BPP: No, SVM: No, Branch: Yes, LB: No, RNABPS: No
chr19	15518941	-	NM_014371	AKAP8L	1	0.14	0.19	11	6.23	85.02	28	5.57	Yes	52	1.08	Yes	0	0	No	-24	0.82	Yes	49	74.25	Yes	BPP: Yes, SVM: Yes, Branch: No, LB: Yes, RNABPS: Yes
chr7	91599786	+	NM_147185	AKAP9	1	2.12	0.85	38	11.02	95.65	24	4.99	No	11	0.3	No	23	0.88	Yes	-23	0.9	Yes	47	95.43	Yes	BPP: No, SVM: No, Branch: Yes, LB: Yes, RNABPS: Yes
chr7	91608749	+	NM_147185	AKAP9	1	1.84	0.78	39	10.33	92.05	21	4.89	No	11	1.02	Yes	0	0	No	-23	0.96	Yes	47	95.76	Yes	BPP: No, SVM: Yes, Branch: No, LB: Yes, RNABPS: Yes
chr7	91610186	+	NM_147185	AKAP9	1	1.65	0.81	39	10.81	85.95	30	5.08	No	29	0.55	No	0	0	No	-29	0.85	Yes	41	87.09	Yes	BPP: No, SVM: No, Branch: No, LB: Yes, RNABPS: Yes
chr7	91625701	+	NM_147185	AKAP9	1	0.33	0.15	10	7.82	86.92	13	5.83	Yes	23	0.75	No	0	0	No	-35	0.81	Yes	35	70.65	Yes	BPP: Yes, SVM: No, Branch: No, LB: Yes, RNABPS: Yes
chr7	91635491	+	NM_147185	AKAP9	1	0.25	0.17	10	3.52	0	36	7.2	Yes	23	1.74	Yes	0	0	No	-35	0.88	Yes	35	92.63	Yes	BPP: Yes, SVM: Yes, Branch: No, LB: Yes, RNABPS: Yes
chr7	91641814	+	NM_147185	AKAP9	1	1.58	1.15	43	2.13	75.36	44	7.47	Yes	-1	0.11	No	0	0	No	-39	0.38	No	27	61.11	No	BPP: Yes, SVM: No, Branch: No, LB: No, RNABPS: No
chr7	91655693	+	NM_147185	AKAP9	1	0.2	0.15	9	-0.45	76.61	79	9.17	Yes	66	1.28	Yes	0	0	No	-22	0.49	No	48	24.64	No	BPP: Yes, SVM: Yes, Branch: No, LB: No, RNABPS: No
chr7	91672595	+	NM_147185	AKAP9	1	0.65	0.49	28	6.57	81.26	80	11.75	Yes	2	2.3	Yes	0	0	No	-40	0.52	No	36	65.29	No	BPP: Yes, SVM: Yes, Branch: No, LB: No, RNABPS: No
chr7	91679592	+	NM_147185	AKAP9	1	0.22	0.11	8	7.27	83.82	49	7.67	Yes	19	1.12	Yes	0	0	No	-31	0.63	No	39	66.94	No	BPP: Yes, SVM: Yes, Branch: No, LB: No, RNABPS: No
chr7	91682045	+	NM_147185	AKAP9	1	1.03	0.56	32	1.7	0	14	3.87	No	66	0.67	No	0	0	No	-32	0.48	No	34	55.79	No	BPP: No, SVM: No, Branch: No, LB: No, RNABPS: No
chr7	91715137	+	NM_147185	AKAP9	1	0.47	0.22	12	0.92	69	82	7.23	Yes	22	0.33	No	0	0	No	-34	0.51	No	41	57.8	No	BPP: Yes, SVM: No, Branch: No, LB: No, RNABPS: No
chr7	91722433	+	NM_147185	AKAP9	1	0.78	0.31	15	0.74	69.46	9	5.66	Yes	27	0.49	No	0	0	No	-39	0.71	Yes	31	34.81	No	BPP: Yes, SVM: No, Branch: No, LB: Yes, RNABPS: No
chr7	91732000	+	NM_147185	AKAP9	1	0.14	0.1	7	6.7	76.87	42	6.48	Yes	74	-2.66	No	29	0.36	Yes	-41	0.58	No	41	61.58	No	BPP: Yes, SVM: No, Branch: Yes, LB: No, RNABPS: No
chr7	91736585	+	NM_147185	AKAP9	1	0.22	0.14	8	7.99	87.49	31	5.67	Yes	41	0.67	No	26	0.88	Yes	-31	0.7	Yes	40	76.81	Yes	BPP: Yes, SVM: No, Branch: Yes, LB: Yes, RNABPS: Yes
chr6	88385709	-	NM_018064	AKIRIN2	1	0.04	0.1	7	8.88	92.4	23	5.22	No	34	0.32	No	0	0	No	-22	0.59	No	48	54.87	No	BPP: No, SVM: No, Branch: No, LB: No, RNABPS: No
chr6	88410402	-	NM_018064	AKIRIN2	1	0.15	0.19	11	0.93	67.4	46	6.63	Yes	33	0.27	No	0	0	No	-32	0.69	Yes	38	69.44	No	BPP: Yes, SVM: No, Branch: No, LB: Yes, RNABPS: No
chr6	88410562	-	NM_018064	AKIRIN2	1	0.17	0.19	13	5.49	94.08	25	4.89	No	12	0.67	No	0	0	No	-24	0.82	Yes	46	86.98	Yes	BPP: No, SVM: No, Branch: No, LB: Yes, RNABPS: Yes
chr9	117100038	-	NM_001317950	AKNA	1	0.81	1.35	45	7.04	87.58	26	5.76	Yes	6	0.61	No	0	0	No	-25	0.93	Yes	45	81.23	Yes	BPP: Yes, SVM: No, Branch: No, LB: Yes, RNABPS: Yes
chr9	117104010	-	NM_001317950	AKNA	1	0.23	0.44	24	2.43	0	33	6.12	Yes	20	0.17	No	36	0.66	Yes	-32	0.84	Yes	NA	NA	NA	BPP: Yes, SVM: No, Branch: Yes, LB: Yes, RNABPS: No
chr9	117106648	-	NM_001317950	AKNA	1	0.28	0.6	28	5.91	91.23	26	6.32	Yes	13	0.55	No	0	0	No	-28	0.61	No	42	82.29	Yes	BPP: Yes, SVM: No, Branch: No, LB: No, RNABPS: Yes
chr9	117107253	-	NM_001317950	AKNA	1	0.18	0.33	16	4.26	85.14	20	4.78	No	7	0.08	No	0	0	No	-23	0.47	No	47	71.99	Yes	BPP: No, SVM: No, Branch: No, LB: No, RNABPS: Yes
chr9	117109054	-	NM_001317950	AKNA	1	0.08	0.14	8	1.67	0	10	4.47	No	25	1.34	Yes	0	0	No	-37	0.41	No	35	47.15	No	BPP: No, SVM: Yes, Branch: No, LB: No, RNABPS: No
chr9	117110177	-	NM_001317950	AKNA	1	0.23	0.29	19	0.24	0	45	8	Yes	32	1.8	Yes	0	0	No	-44	0.97	Yes	26	97.48	Yes	BPP: Yes, SVM: Yes, Branch: No, LB: Yes, RNABPS: Yes
chr9	117114800	-	NM_001317950	AKNA	1	0.12	0.13	8	4.64	83.52	22	5.74	Yes	52	1.51	Yes	0	0	No	-21	0.84	Yes	49	88.18	Yes	BPP: Yes, SVM: Yes, Branch: No, LB: Yes, RNABPS: Yes
chr9	117114850	-	NM_001317950	AKNA	1	0.36	0.36	18	7.07	88.21	15	5.13	No	2	1.55	Yes	0	0	No	-45	0.62	No	25	72.51	Yes	BPP: No, SVM: Yes, Branch: No, LB: No, RNABPS: Yes
chr9	117114874	-	NM_001317950	AKNA	1	0.18	0.19	11	3.32	84.41	22	5.35	No	5	0.67	No	0	0	No	-21	0.8	Yes	49	68.52	No	BPP: No, SVM: No, Branch: No, LB: Yes, RNABPS: No
chr9	117118081	-	NM_001317950	AKNA	1	0.09	0.1	7	3.49	78.58	17	5.82	Yes	64	-5.53	No	0	0	No	-25	0.93	Yes	45	84.98	Yes	BPP: Yes, SVM: No, Branch: No, LB: Yes, RNABPS: Yes
chr9	117118372	-	NM_001317950	AKNA	1	0.36	0.64	38	7.34	80.74	31	5.57	Yes	67	1.75	Yes	0	0	No	-30	0.53	No	45	72.48	Yes	BPP: Yes, SVM: Yes, Branch: No, LB: No, RNABPS: Yes
chr9	117118409	-	NM_001317950	AKNA	1	0.11	0.18	9	-3.03	0	11	4.12	No	30	1.75	Yes	0	0	No	-42	0.83	Yes	18	84.56	Yes	BPP: No, SVM: Yes, Branch: No, LB: Yes, RNABPS: Yes
chr9	117118412	-	NM_001317950	AKNA	1	1.59	2.97	65	-0.12	0	40	7.24	Yes	27	1.77	Yes	0	0	No	-39	0.81	Yes	21	82.79	Yes	BPP: Yes, SVM: Yes, Branch: No, LB: Yes, RNABPS: Yes
chr9	117119247	-	NM_001317950	AKNA	1	0.66	0.99	44	-10.41	73.43	25	5.48	No	73	-4.14	No	0	0	No	-24	0.55	No	39	53.11	No	BPP: No, SVM: No, Branch: No, LB: No, RNABPS: No
chr9	117120493	-	NM_001317950	AKNA	1	0.16	0.31	19	-0.03	74.88	14	5.08	No	47	1.39	Yes	0	0	No	-21	0.49	No	11	35.7	No	BPP: No, SVM: Yes, Branch: No, LB: No, RNABPS: No
chr9	117121000	-	NM_001317950	AKNA	1	0.07	0.13	9	6.79	73.02	38	6.6	Yes	43	0.12	No	0	0	No	-38	0.3	No	38	60.79	No	BPP: Yes, SVM: No, Branch: No, LB: No, RNABPS: No
chr9	117129966	-	NM_001317950	AKNA	1	0.33	0.24	13	-2.99	0	15	4.58	No	73	0.96	Yes	0	0	No	-30	0.9	Yes	40	85.01	Yes	BPP: No, SVM: Yes, Branch: No, LB: Yes, RNABPS: Yes
chr9	117129991	-	NM_001317950	AKNA	1	0.31	0.22	12	-1.75	0	13	4.36	No	48	0.97	Yes	18	0.8	Yes	-31	0.68	Yes	39	68.14	No	BPP: No, SVM: Yes, Branch: Yes, LB: Yes, RNABPS: No
chr9	117130530	-	NM_001317950	AKNA	1	0.4	0.26	16	7.85	81.79	9	5.39	No	22	-1.06	No	27	0.45	Yes	-24	0.78	Yes	46	80.1	Yes	BPP: No, SVM: No, Branch: Yes, LB: Yes, RNABPS: Yes
chr9	117131066	-	NM_001317950	AKNA	1	0.06	0.13	9	12.54	96.04	56	7.47	Yes	58	1.9	Yes	0	0	No	-37	0.48	No	33	60.22	No	BPP: Yes, SVM: Yes, Branch: No, LB: No, RNABPS: No
chr9	117139811	-	NM_001317950	AKNA	1	0.43	0.56	28	2.07	80.8	28	4.21	No	8	0.18	No	0	0	No	-27	0.76	Yes	43	90.63	Yes	BPP: No, SVM: No, Branch: No, LB: Yes, RNABPS: Yes
chr9	117148230	-	NM_001317950	AKNA	1	0.44	0.24	14	8.55	88.69	32	5.62	Yes	37	0.63	No	0	0	No	-28	0.38	No	42	46.3	No	BPP: Yes, SVM: No, Branch: No, LB: No, RNABPS: No
chr1	46018087	+	NM_006066	AKR1A1	1	0.22	0.29	20	-7.93	0	14	3.61	No	59	-4.77	No	22	0.52	Yes	-32	0.86	Yes	38	65.9	No	BPP: No, SVM: No, Branch: Yes, LB: Yes, RNABPS: No
chr1	46033654	+	NM_006066	AKR1A1	1	0.06	0.18	10	-4.63	0	30	7.35	Yes	NA	NA	NA	0	0	No	-29	0.61	No	NA	NA	NA	BPP: Yes, SVM: No, Branch: No, LB: No, RNABPS: No
chr1	46033678	+	NM_006066	AKR1A1	1	0.09	0.28	16	0.34	70.49	15	5.1	No	19	0.49	No	0	0	No	-31	0.76	Yes	39	60.66	No	BPP: No, SVM: No, Branch: No, LB: Yes, RNABPS: No
chr1	46033720	+	NM_006066	AKR1A1	1	0.3	0.94	41	1.9	68.14	36	7.14	Yes	23	0.53	No	0	0	No	-35	0.58	No	35	72.4	Yes	BPP: Yes, SVM: No, Branch: No, LB: No, RNABPS: Yes
chr1	46034208	+	NM_006066	AKR1A1	1	0.04	0.17	9	-3.39	63.85	17	5.23	No	4	1.12	Yes	0	0	No	-27	0.56	No	43	50.91	No	BPP: No, SVM: Yes, Branch: No, LB: No, RNABPS: No
chr1	46034834	+	NM_006066	AKR1A1	1	0.04	0.17	10	6.79	73.61	14	5.3	No	1	1.04	Yes	0	0	No	-22	0.76	Yes	48	72.29	Yes	BPP: No, SVM: Yes, Branch: No, LB: Yes, RNABPS: Yes
chr7	134133219	-	NM_001346142	AKR1B1	1	0.11	0.33	19	4.57	84.41	24	5.47	No	11	0.43	No	0	0	No	-23	0.7	Yes	47	60.52	No	BPP: No, SVM: No, Branch: No, LB: Yes, RNABPS: No
chr7	134133803	-	NM_001346142	AKR1B1	1	0.09	0.18	12	7.15	84.11	37	6.14	Yes	35	-1.4	No	0	0	No	-30	0.6	No	46	57.81	No	BPP: Yes, SVM: No, Branch: No, LB: No, RNABPS: No
chr7	134133888	-	NM_001346142	AKR1B1	1	0.25	0.53	29	4.93	78.67	38	8.83	Yes	25	1.58	Yes	37	0.47	Yes	-37	0.88	Yes	33	93.85	Yes	BPP: Yes, SVM: Yes, Branch: Yes, LB: Yes, RNABPS: Yes
chr1	19630187	-	NM_001320979	AKR7A2	1	1.36	1.01	45	5.95	72.69	29	5.37	No	71	1.54	Yes	0	0	No	-28	0.84	Yes	42	95.4	Yes	BPP: No, SVM: Yes, Branch: No, LB: Yes, RNABPS: Yes
chr14	105237161	-	NM_001014431	AKT1	1	0.09	0.22	8	1.75	0	10	3.87	No	38	1.23	Yes	0	0	No	-53	0.69	Yes	17	84.37	Yes	BPP: No, SVM: Yes, Branch: No, LB: Yes, RNABPS: Yes
chr14	105237167	-	NM_001014431	AKT1	1	0.15	0.4	19	0.1	68.78	16	4.69	No	32	1.24	Yes	0	0	No	-47	0.72	Yes	23	84.97	Yes	BPP: No, SVM: Yes, Branch: No, LB: Yes, RNABPS: Yes
chr14	105238154	-	NM_001014431	AKT1	1	0.16	0.35	17	9.08	92.44	30	6	Yes	-3	0.37	No	22	0.67	Yes	-32	0.8	Yes	48	68.57	No	BPP: Yes, SVM: No, Branch: Yes, LB: Yes, RNABPS: No
chr14	105238937	-	NM_001014431	AKT1	1	0.06	0.13	8	7.49	85.33	28	5.83	Yes	15	0.24	No	0	0	No	-27	0.84	Yes	43	85.3	Yes	BPP: Yes, SVM: No, Branch: No, LB: Yes, RNABPS: Yes
chr14	105239331	-	NM_001014431	AKT1	1	0.08	0.19	13	9.5	85.07	31	6.48	Yes	18	0.14	No	30	0.49	Yes	-30	0.51	No	47	42.64	No	BPP: Yes, SVM: No, Branch: Yes, LB: No, RNABPS: No
chr14	105239693	-	NM_001014431	AKT1	1	0.14	0.38	20	-1.4	65.44	13	5.19	No	35	1.9	Yes	23	0.83	Yes	-47	0.73	Yes	23	68.16	No	BPP: No, SVM: Yes, Branch: Yes, LB: Yes, RNABPS: No
chr14	105241577	-	NM_001014431	AKT1	1	0.12	0.19	11	0.72	70.23	23	5.1	No	30	1.35	Yes	20	0.95	Yes	-22	0.77	Yes	48	62.55	No	BPP: No, SVM: Yes, Branch: Yes, LB: Yes, RNABPS: No
chr14	105243100	-	NM_001014431	AKT1	1	0.18	0.33	21	-9.64	0	16	3.87	No	52	-2.21	No	0	0	No	-29	0.47	No	39	30.49	No	BPP: No, SVM: No, Branch: No, LB: No, RNABPS: No
chr14	105244029	-	NM_001014431	AKT1	1	0.84	1.53	54	8.62	88.11	23	5.39	No	10	1.33	Yes	35	0.4	Yes	-22	0.93	Yes	48	93.29	Yes	BPP: No, SVM: Yes, Branch: Yes, LB: Yes, RNABPS: Yes
chr14	105259058	-	NM_001014431	AKT1	1	1.04	0.15	9	0.28	80.24	30	5.47	No	17	1.48	Yes	0	0	No	-29	0.74	Yes	41	88.37	Yes	BPP: No, SVM: Yes, Branch: No, LB: Yes, RNABPS: Yes
chr14	105260599	-	NM_001014431	AKT1	1	4.96	0.51	26	7.5	89.7	22	4.8	No	9	0.47	No	21	0.87	Yes	-21	0.83	Yes	49	69.73	Yes	BPP: No, SVM: No, Branch: Yes, LB: Yes, RNABPS: Yes
chr19	50374408	-	NM_001278159	AKT1S1	1	0.39	0.17	11	7.93	77.42	31	6.89	Yes	68	0.45	No	0	0	No	-30	0.6	No	40	69.3	No	BPP: Yes, SVM: No, Branch: No, LB: No, RNABPS: No
chr19	40740479	-	NM_001330511	AKT2	1	0.49	1.03	44	5.43	73.51	14	5.64	Yes	53	-4.52	No	27	0.54	Yes	-27	0.41	No	52	26.28	No	BPP: Yes, SVM: No, Branch: Yes, LB: No, RNABPS: No
chr19	40741031	-	NM_001330511	AKT2	1	0.4	0.94	36	7.98	83.24	17	5.73	Yes	30	1.28	Yes	0	0	No	-48	0.47	No	44	56.18	No	BPP: Yes, SVM: Yes, Branch: No, LB: No, RNABPS: No
chr19	40741375	-	NM_001330511	AKT2	1	0.19	0.44	25	4.37	72.35	26	5.66	Yes	54	2.18	Yes	25	0.93	Yes	-25	0.89	Yes	45	90.81	Yes	BPP: Yes, SVM: Yes, Branch: Yes, LB: Yes, RNABPS: Yes
chr19	40746029	-	NM_001330511	AKT2	1	0.24	0.6	36	5.85	77.35	20	4.78	No	-4	1.2	Yes	19	0.77	Yes	-19	0.59	No	51	71.18	Yes	BPP: No, SVM: Yes, Branch: Yes, LB: No, RNABPS: Yes
chr19	40758299	-	NM_001330511	AKT2	1	0.06	0.14	9	4.34	77.92	31	5.77	Yes	64	0.91	Yes	0	0	No	-30	0.61	No	40	67.33	No	BPP: Yes, SVM: Yes, Branch: No, LB: No, RNABPS: No
chr19	40761207	-	NM_001330511	AKT2	1	0.13	0.32	16	1.05	78.42	20	4.8	No	NA	NA	NA	24	0.75	Yes	-19	0.6	No	51	66.4	No	BPP: No, SVM: No, Branch: Yes, LB: No, RNABPS: No
chr1	243706262	-	NM_181690	AKT3	1	0.33	0.1	7	5.36	66.13	21	6.52	Yes	8	1.12	Yes	0	0	No	-20	0.65	No	50	36.07	No	BPP: Yes, SVM: Yes, Branch: No, LB: No, RNABPS: No
chr1	243727690	-	NM_181690	AKT3	1	3.78	1.35	48	7.03	80.74	35	8.52	Yes	22	0.86	Yes	0	0	No	-34	0.76	Yes	36	72.91	Yes	BPP: Yes, SVM: Yes, Branch: No, LB: Yes, RNABPS: Yes
chr1	243776337	-	NM_181690	AKT3	1	4.05	1.13	48	4.74	84.41	24	12.25	Yes	11	0.5	No	24	0.56	Yes	-24	0.17	No	44	34.73	No	BPP: Yes, SVM: No, Branch: Yes, LB: No, RNABPS: No
chr1	243799212	-	NM_181690	AKT3	1	0.39	0.19	9	3.37	79	54	7.48	Yes	45	0.87	Yes	0	0	No	-28	0.5	No	43	61.64	No	BPP: Yes, SVM: Yes, Branch: No, LB: No, RNABPS: No
chr1	243801011	-	NM_181690	AKT3	1	0.32	0.15	10	3.91	72.34	29	4.99	No	37	0.35	No	0	0	No	-24	0.53	No	46	43.02	No	BPP: No, SVM: No, Branch: No, LB: No, RNABPS: No
chr1	243823698	-	NM_181690	AKT3	1	0.74	0.28	16	3.05	68.79	73	8.59	Yes	18	0.36	No	0	0	No	-24	0.62	No	46	52.21	No	BPP: Yes, SVM: No, Branch: No, LB: No, RNABPS: No
chr1	243846613	-	NM_181690	AKT3	1	2.64	1.26	53	5.98	74.38	31	5.42	No	60	-3.45	No	0	0	No	-30	0.83	Yes	40	82.75	Yes	BPP: No, SVM: No, Branch: No, LB: Yes, RNABPS: Yes
chr1	243851028	-	NM_181690	AKT3	1	0.27	0.11	7	9.11	95.4	27	6.18	Yes	14	0.33	No	0	0	No	-26	0.73	Yes	44	81.68	Yes	BPP: Yes, SVM: No, Branch: No, LB: Yes, RNABPS: Yes
chr1	243905346	-	NM_181690	AKT3	1	0.92	0.24	14	7.8	83.88	39	8.98	Yes	59	1.37	Yes	0	0	No	-38	0.84	Yes	32	72.06	Yes	BPP: Yes, SVM: Yes, Branch: No, LB: Yes, RNABPS: Yes
chr16	53526435	-	NM_001012398	AKTIP	1	136.65	19.78	72	6.35	72.73	33	5.01	No	70	1.11	Yes	24	0.61	Yes	-39	0.54	No	31	65.32	No	BPP: No, SVM: Yes, Branch: Yes, LB: No, RNABPS: No
chr16	53528868	-	NM_001012398	AKTIP	1	0.32	0.13	8	0.71	71.54	58	7.8	Yes	21	1.77	Yes	33	0.74	Yes	-33	0.81	Yes	37	87.72	Yes	BPP: Yes, SVM: Yes, Branch: Yes, LB: Yes, RNABPS: Yes
chr9	116151591	-	NM_001317745	ALAD	1	0.84	0.28	11	10.42	88.24	34	5.19	No	21	0.5	No	0	0	No	-34	0.56	No	36	78	Yes	BPP: No, SVM: No, Branch: No, LB: No, RNABPS: Yes
chr3	52233236	+	NM_000688	ALAS1	1	50.47	14.01	72	6.3	0	17	4.44	No	16	1.24	Yes	27	0.87	Yes	-38	0.65	No	32	84.24	Yes	BPP: No, SVM: Yes, Branch: Yes, LB: No, RNABPS: Yes
chr3	52233236	+	NM_000688	ALAS1	1	10.1	2.72	64	6.3	0	17	4.44	No	16	1.24	Yes	27	0.87	Yes	-38	0.65	No	32	84.24	Yes	BPP: No, SVM: Yes, Branch: Yes, LB: No, RNABPS: Yes
chr3	52236525	+	NM_000688	ALAS1	1	0.77	1.63	54	2.08	73.29	34	6.77	Yes	21	1.95	Yes	0	0	No	-33	0.8	Yes	37	80.68	Yes	BPP: Yes, SVM: Yes, Branch: No, LB: Yes, RNABPS: Yes
chr3	52248037	+	NM_000688	ALAS1	1	0.34	0.53	34	-0.35	78.52	28	8.66	Yes	43	0.05	No	0	0	No	-27	0.69	Yes	43	78.41	Yes	BPP: Yes, SVM: No, Branch: No, LB: Yes, RNABPS: Yes
chr3	105146655	+	NM_001627	ALCAM	1	0.08	0.11	7	10.02	84.4	42	5.99	Yes	29	1.79	Yes	0	0	No	-37	0.76	Yes	33	87.17	Yes	BPP: Yes, SVM: Yes, Branch: No, LB: Yes, RNABPS: Yes
chr3	105245720	+	NM_001627	ALCAM	1	0.56	1.44	50	3.1	64.18	37	4.11	No	32	0.89	Yes	0	0	No	-32	0.62	No	38	70.07	Yes	BPP: No, SVM: Yes, Branch: No, LB: No, RNABPS: Yes
chr3	105264032	+	NM_001627	ALCAM	1	0.08	0.21	12	8.38	85.32	53	7.29	Yes	5	0.88	Yes	42	0.41	Yes	-28	0.4	No	42	27.32	No	BPP: Yes, SVM: Yes, Branch: Yes, LB: No, RNABPS: No
chr3	105278242	+	NM_001627	ALCAM	1	0.22	0.42	19	7.42	89.33	32	13.78	Yes	50	-3.55	No	0	0	No	-32	0.56	No	38	48.6	No	BPP: Yes, SVM: No, Branch: No, LB: No, RNABPS: No
chr3	105293322	+	NM_001627	ALCAM	1	0.05	0.15	9	-2.04	80.27	25	5.46	No	12	0.91	Yes	0	0	No	-29	0.75	Yes	41	84.61	Yes	BPP: No, SVM: Yes, Branch: No, LB: Yes, RNABPS: Yes
chr19	49958907	+	NM_153329	ALDH16A1	1	0.24	0.14	7	3.89	75.81	20	5.83	Yes	66	0.51	No	0	0	No	-19	0.92	Yes	51	90.29	Yes	BPP: Yes, SVM: No, Branch: No, LB: Yes, RNABPS: Yes
chr19	49959830	+	NM_153329	ALDH16A1	1	0.24	0.18	10	8.57	87.44	32	7.25	Yes	19	0.81	Yes	0	0	No	-31	0.73	Yes	39	60.97	No	BPP: Yes, SVM: Yes, Branch: No, LB: Yes, RNABPS: No
chr19	49960072	+	NM_153329	ALDH16A1	1	0.54	0.29	15	4.72	84.5	18	5.24	No	61	1.91	Yes	0	0	No	-21	0.6	No	49	68.39	No	BPP: No, SVM: Yes, Branch: No, LB: No, RNABPS: No
chr19	49960074	+	NM_153329	ALDH16A1	1	2.52	1.47	52	-10.73	73.73	20	5.42	No	63	1.9	Yes	0	0	No	-23	0.51	No	47	69.63	Yes	BPP: No, SVM: Yes, Branch: No, LB: No, RNABPS: Yes
chr19	49965144	+	NM_153329	ALDH16A1	1	1.12	0.53	29	-5.29	0	24	5.38	No	11	-0.54	No	0	0	No	-23	0.65	No	47	58.92	No	BPP: No, SVM: No, Branch: No, LB: No, RNABPS: No
chr19	49969037	+	NM_153329	ALDH16A1	1	0.95	0.56	28	4.15	77.52	30	4.79	No	50	1.3	Yes	0	0	No	-29	0.67	Yes	41	62.4	No	BPP: No, SVM: Yes, Branch: No, LB: Yes, RNABPS: No
chr10	97370049	-	NM_001323419	ALDH18A1	1	0.06	0.13	9	-14.42	0	30	7.87	Yes	17	1.97	Yes	0	0	No	-29	0.85	Yes	NA	NA	NA	BPP: Yes, SVM: Yes, Branch: No, LB: Yes, RNABPS: No
chr10	97371153	-	NM_001323419	ALDH18A1	1	0.13	0.39	21	6.6	82.24	38	6.32	Yes	-4	1.97	Yes	0	0	No	-37	0.79	Yes	33	66.21	No	BPP: Yes, SVM: Yes, Branch: No, LB: Yes, RNABPS: No
chr9	38394473	+	NM_000692	ALDH1B1	1	1.41	1.38	46	9.52	87.15	19	7.33	Yes	73	0.68	No	0	0	No	-18	0.39	No	52	63.02	No	BPP: Yes, SVM: No, Branch: No, LB: No, RNABPS: No
chr12	105422244	-	NM_001034173	ALDH1L2	1	0.64	0.14	8	6.77	90.14	28	5.34	No	51	-2.88	No	0	0	No	-22	0.85	Yes	48	86.3	Yes	BPP: No, SVM: No, Branch: No, LB: Yes, RNABPS: Yes
chr12	105425669	-	NM_001034173	ALDH1L2	1	3.08	0.72	27	5.46	75.62	32	5.23	No	70	0.68	No	31	0.41	Yes	-31	0.64	No	39	26.73	No	BPP: No, SVM: No, Branch: Yes, LB: No, RNABPS: No
chr12	105444486	-	NM_001034173	ALDH1L2	1	8.43	1.75	52	3.11	84.35	21	5.19	No	76	0.39	No	20	0.65	Yes	-20	0.86	Yes	50	84.11	Yes	BPP: No, SVM: No, Branch: Yes, LB: Yes, RNABPS: Yes
chr12	105460444	-	NM_001034173	ALDH1L2	1	0.95	0.29	16	-1.87	0	30	5.63	Yes	17	0.89	Yes	25	0.9	Yes	-30	0.71	Yes	40	64.56	No	BPP: Yes, SVM: Yes, Branch: Yes, LB: Yes, RNABPS: No
chr12	105464133	-	NM_001034173	ALDH1L2	1	4.46	0.68	27	11.3	88.76	33	5.17	No	56	0.45	No	0	0	No	-32	0.65	No	38	65.12	No	BPP: No, SVM: No, Branch: No, LB: No, RNABPS: No
chr12	112213408	+	NM_000690	ALDH2	1	0.48	0.31	15	8.66	90.67	29	5.74	Yes	16	0.16	No	28	0.75	Yes	-28	0.75	Yes	42	86.73	Yes	BPP: Yes, SVM: No, Branch: Yes, LB: Yes, RNABPS: Yes
chr17	19556378	+	NM_001031806	ALDH3A2	1	0.31	0.21	13	4.39	84.41	31	4.08	No	76	1.74	Yes	0	0	No	-28	0.69	Yes	42	83.31	Yes	BPP: No, SVM: Yes, Branch: No, LB: Yes, RNABPS: Yes
chr17	19558591	+	NM_001031806	ALDH3A2	1	0.37	0.22	14	6.34	83.43	20	6.71	Yes	65	0.97	Yes	25	0.34	Yes	-23	0.68	Yes	51	50.47	No	BPP: Yes, SVM: Yes, Branch: Yes, LB: Yes, RNABPS: No
chr17	19559711	+	NM_001031806	ALDH3A2	1	0.22	0.14	9	-1.57	65.07	36	6.02	Yes	6	-2.2	No	27	0.53	Yes	-24	0.39	No	46	74.7	Yes	BPP: Yes, SVM: No, Branch: Yes, LB: No, RNABPS: Yes
chr17	19576512	+	NM_001031806	ALDH3A2	1	4.27	0.42	24	5.73	77.93	32	5.55	No	1	0.73	No	31	0.58	Yes	-31	0.61	No	39	60.83	No	BPP: No, SVM: No, Branch: Yes, LB: No, RNABPS: No
chr17	19578874	+	NM_001031806	ALDH3A2	1	7.78	0.43	22	6.63	0	27	5.67	Yes	14	1.23	Yes	22	0.82	Yes	-31	0.35	No	39	54.3	No	BPP: Yes, SVM: Yes, Branch: Yes, LB: No, RNABPS: No
chr17	19576716	+	NM_001031806	ALDH3A2	1	1.66	0.14	7	9.17	92.67	25	8.48	Yes	58	0.73	No	0	0	No	-24	0.73	Yes	46	60.85	No	BPP: Yes, SVM: No, Branch: No, LB: Yes, RNABPS: No
chr1	19207988	-	NM_001161504	ALDH4A1	1	1.02	0.29	18	8.66	89.56	19	5.37	No	37	1.36	Yes	0	0	No	-26	0.59	No	52	74.97	Yes	BPP: No, SVM: Yes, Branch: No, LB: No, RNABPS: Yes
chr1	19209167	-	NM_001161504	ALDH4A1	1	7.43	1.36	47	5.91	81.28	24	5.73	Yes	49	1.35	Yes	18	0.58	Yes	-23	0.51	No	47	60.27	No	BPP: Yes, SVM: Yes, Branch: Yes, LB: No, RNABPS: No
chr1	19209170	-	NM_001161504	ALDH4A1	1	1	0.24	14	6.07	86.98	21	5.48	No	46	1.34	Yes	18	0.58	Yes	-25	0.45	No	50	53.56	No	BPP: No, SVM: Yes, Branch: Yes, LB: No, RNABPS: No
chr6	24503545	+	NM_170740	ALDH5A1	1	0.26	0.11	8	6.9	78.2	19	6	Yes	73	0.44	No	0	0	No	-27	0.32	No	41	41.37	No	BPP: Yes, SVM: No, Branch: No, LB: No, RNABPS: No
chr6	24503547	+	NM_170740	ALDH5A1	1	0.93	0.39	22	-10.76	78.9	21	6.16	Yes	75	0.43	No	0	0	No	-20	0.44	No	39	43.17	No	BPP: Yes, SVM: No, Branch: No, LB: No, RNABPS: No
chr6	24523832	+	NM_170740	ALDH5A1	1	0.58	0.26	16	4.62	78.64	29	4.88	No	31	1.02	Yes	0	0	No	-28	0.5	No	42	69.65	Yes	BPP: No, SVM: Yes, Branch: No, LB: No, RNABPS: Yes
chr1	165636455	-	NM_000696	ALDH9A1	1	0.08	0.14	8	7.95	79.96	21	5.52	No	8	1	Yes	0	0	No	-25	0.52	No	45	60.83	No	BPP: No, SVM: Yes, Branch: No, LB: No, RNABPS: No
chr1	165649851	-	NM_000696	ALDH9A1	1	0.09	0.14	7	2.05	71.54	68	8.58	Yes	40	0.79	Yes	0	0	No	-38	0.63	No	32	84.84	Yes	BPP: Yes, SVM: Yes, Branch: No, LB: No, RNABPS: Yes
chr16	30081090	+	NM_001243177	ALDOA	1	0.02	0.38	23	3.05	72.47	58	7.92	Yes	69	1.23	Yes	0	0	No	-27	0.48	No	43	70.16	Yes	BPP: Yes, SVM: Yes, Branch: No, LB: No, RNABPS: Yes
chr16	30081445	+	NM_001243177	ALDOA	1	0.01	0.33	18	-1.75	0	11	4.12	No	19	1.72	Yes	0	0	No	-31	0.97	Yes	39	96.63	Yes	BPP: No, SVM: Yes, Branch: No, LB: Yes, RNABPS: Yes
chr17	26900977	-	NM_005165	ALDOC	1	0.31	0.46	24	-9.78	0	10	4.47	No	61	0.91	Yes	26	0.77	Yes	-9	0.72	Yes	61	48.31	No	BPP: No, SVM: Yes, Branch: Yes, LB: Yes, RNABPS: No
chr17	26903036	-	NM_005165	ALDOC	1	1.31	1.75	55	2.46	78.16	18	6.72	Yes	46	1.13	Yes	27	0.65	Yes	-34	0.49	No	33	61.39	No	BPP: Yes, SVM: Yes, Branch: Yes, LB: No, RNABPS: No
chr17	26903039	-	NM_005165	ALDOC	1	12.09	16.32	72	8.68	82.18	15	6.58	Yes	43	1.13	Yes	27	0.65	Yes	-31	0.53	No	43	62.45	No	BPP: Yes, SVM: Yes, Branch: Yes, LB: No, RNABPS: No
chr16	5125398	+	NM_019109	ALG1	1	0.18	0.11	8	1.91	0	13	4.36	No	68	1.07	Yes	19	0.52	Yes	-29	0.89	Yes	41	92.17	Yes	BPP: No, SVM: Yes, Branch: Yes, LB: Yes, RNABPS: Yes
chr16	5132556	+	NM_019109	ALG1	1	1.71	1.35	49	3.99	71.92	20	5.92	Yes	7	2.37	Yes	22	0.9	Yes	-19	0.85	Yes	51	87.45	Yes	BPP: Yes, SVM: Yes, Branch: Yes, LB: Yes, RNABPS: Yes
chr12	38717714	+	NM_001013620	ALG10B	1	11.47	4.08	71	4.47	81.52	22	4.8	No	30	1.1	Yes	21	0.89	Yes	-21	0.89	Yes	49	91.77	Yes	BPP: No, SVM: Yes, Branch: Yes, LB: Yes, RNABPS: Yes
chr12	38717854	+	NM_001013620	ALG10B	1	1.74	0.6	30	5.03	88.13	40	7.28	Yes	27	0.79	Yes	0	0	No	-29	0.8	Yes	41	81.54	Yes	BPP: Yes, SVM: Yes, Branch: No, LB: Yes, RNABPS: Yes
chr12	38717857	+	NM_001013620	ALG10B	1	0.25	0.1	7	-7.14	73.93	43	7.48	Yes	30	0.77	Yes	0	0	No	-32	0.79	Yes	38	81.18	Yes	BPP: Yes, SVM: Yes, Branch: No, LB: Yes, RNABPS: Yes
chr13	52589918	+	NM_001004127	ALG11	1	6.53	2.67	61	6.34	90.1	20	6.74	Yes	7	0.74	No	0	0	No	-24	0.53	No	46	67.51	No	BPP: Yes, SVM: No, Branch: No, LB: No, RNABPS: No
chr13	52598721	+	NM_001004127	ALG11	1	0.33	0.15	9	4.25	81.13	30	7.28	Yes	17	1.78	Yes	0	0	No	-29	0.89	Yes	41	96.03	Yes	BPP: Yes, SVM: Yes, Branch: No, LB: Yes, RNABPS: Yes
chr13	52596854	+	NM_001004127	ALG11	1	0.63	0.33	21	13.03	95.65	30	5.68	Yes	61	1.16	Yes	0	0	No	-30	0.84	Yes	40	81.19	Yes	BPP: Yes, SVM: Yes, Branch: No, LB: Yes, RNABPS: Yes
chr13	52597848	+	NM_001004127	ALG11	1	5.09	2.67	65	3.26	83	40	8.23	Yes	32	1.48	Yes	0	0	No	-44	0.52	No	31	79.56	Yes	BPP: Yes, SVM: Yes, Branch: No, LB: No, RNABPS: Yes
chr13	52598721	+	NM_001004127	ALG11	1	3.58	1.86	56	4.25	81.13	30	7.28	Yes	17	1.78	Yes	0	0	No	-29	0.89	Yes	41	96.03	Yes	BPP: Yes, SVM: Yes, Branch: No, LB: Yes, RNABPS: Yes
chr22	50297528	-	NM_024105	ALG12	1	0.58	0.22	15	7.87	80.04	34	7.11	Yes	21	1.63	Yes	33	0.85	Yes	-33	0.58	No	37	75.07	Yes	BPP: Yes, SVM: Yes, Branch: Yes, LB: No, RNABPS: Yes
chr22	50298033	-	NM_024105	ALG12	1	9.07	3.54	67	6.26	85.37	39	6.67	Yes	40	0.52	No	24	0.32	Yes	-38	0.91	Yes	32	94.46	Yes	BPP: Yes, SVM: No, Branch: Yes, LB: Yes, RNABPS: Yes
chr22	50304252	-	NM_024105	ALG12	1	0.24	0.11	8	-0.32	0	20	5.14	No	7	0.78	Yes	0	0	No	-29	0.82	Yes	41	86.49	Yes	BPP: No, SVM: Yes, Branch: No, LB: Yes, RNABPS: Yes
chrX	110928198	+	NM_001257230	ALG13	1	0.09	0.13	7	0.17	0	14	3.01	No	38	1.12	Yes	0	0	No	-30	0.6	No	40	64.99	No	BPP: No, SVM: Yes, Branch: No, LB: No, RNABPS: No
chrX	110929364	+	NM_001257230	ALG13	1	129.13	7.82	72	7.22	82.59	21	4.28	No	8	0.47	No	20	0.47	Yes	-20	0.44	No	50	48.76	No	BPP: No, SVM: No, Branch: Yes, LB: No, RNABPS: No
chrX	110931114	+	NM_001257230	ALG13	1	2198.64	125.71	72	11.41	85.24	24	7.6	Yes	11	1.31	Yes	23	0.83	Yes	-23	0.5	No	47	74.06	Yes	BPP: Yes, SVM: Yes, Branch: Yes, LB: No, RNABPS: Yes
chrX	110932314	+	NM_001257230	ALG13	1	7.92	0.49	27	8.75	85.26	17	6.07	Yes	4	1.37	Yes	25	0.84	Yes	-33	0.73	Yes	37	54.27	No	BPP: Yes, SVM: Yes, Branch: Yes, LB: Yes, RNABPS: No
chrX	110960180	+	NM_001257230	ALG13	1	8.19	1.1	45	8.65	84.59	34	5.37	No	21	0.25	No	0	0	No	-33	0.45	No	37	60.46	No	BPP: No, SVM: No, Branch: No, LB: No, RNABPS: No
chrX	110967485	+	NM_001257230	ALG13	1	1	0.19	11	1.03	74.8	34	6	Yes	21	1.33	Yes	0	0	No	-33	0.86	Yes	37	96.85	Yes	BPP: Yes, SVM: Yes, Branch: No, LB: Yes, RNABPS: Yes
chrX	110970045	+	NM_001257230	ALG13	1	0.84	0.19	10	-3.36	0	14	4.24	No	62	0.61	No	22	0.36	Yes	-37	0.83	Yes	33	92.11	Yes	BPP: No, SVM: No, Branch: Yes, LB: Yes, RNABPS: Yes
chrX	110970583	+	NM_001257230	ALG13	1	3.74	0.79	35	6.55	79.29	33	4.31	No	67	0.31	No	0	0	No	-26	0.89	Yes	44	83.79	Yes	BPP: No, SVM: No, Branch: No, LB: Yes, RNABPS: Yes
chrX	110977595	+	NM_001257230	ALG13	1	1.76	0.42	23	5.51	93.92	30	5.65	Yes	71	1.1	Yes	0	0	No	-29	0.7	Yes	41	73.94	Yes	BPP: Yes, SVM: Yes, Branch: No, LB: Yes, RNABPS: Yes
chrX	110978317	+	NM_001257230	ALG13	1	3.15	0.79	37	11.44	90.83	20	5.48	No	71	1.31	Yes	0	0	No	-19	0.76	Yes	51	93.53	Yes	BPP: No, SVM: Yes, Branch: No, LB: Yes, RNABPS: Yes
chrX	111000860	+	NM_001257230	ALG13	1	0.63	0.17	9	6.04	82.42	39	6.29	Yes	70	0.71	No	0	0	No	-18	0.33	No	45	61.89	No	BPP: Yes, SVM: No, Branch: No, LB: No, RNABPS: No
chr1	95449190	-	NM_001305242	ALG14	1	1.12	0.5	27	5.25	70.18	35	5.72	Yes	22	0.58	No	34	0.7	Yes	-39	0.68	Yes	31	91.39	Yes	BPP: Yes, SVM: No, Branch: Yes, LB: Yes, RNABPS: Yes
chr1	95487924	-	NM_001305242	ALG14	1	1.08	0.47	24	4.57	83.63	19	8.46	Yes	6	1.31	Yes	0	0	No	-18	0.58	No	52	82.3	Yes	BPP: Yes, SVM: Yes, Branch: No, LB: No, RNABPS: Yes
chr3	183961414	-	NM_001006941	ALG3	1	0.28	0.36	19	2.55	0	30	6.32	Yes	9	0.88	Yes	28	0.21	Yes	-29	0.62	No	41	76.19	Yes	BPP: Yes, SVM: Yes, Branch: Yes, LB: No, RNABPS: Yes
chr3	183961668	-	NM_001006941	ALG3	1	0.16	0.22	15	0.79	78.42	22	5.66	Yes	44	0.66	No	0	0	No	-21	0.57	No	49	70.04	Yes	BPP: Yes, SVM: No, Branch: No, LB: No, RNABPS: Yes
chr3	183961670	-	NM_001006941	ALG3	1	0.74	1.11	47	4.99	83.37	20	5.48	No	42	0.66	No	0	0	No	-25	0.58	No	51	71.55	Yes	BPP: No, SVM: No, Branch: No, LB: No, RNABPS: Yes
chr3	183962440	-	NM_001006941	ALG3	1	0.25	0.43	26	8.01	83.52	23	7.73	Yes	10	0.54	No	0	0	No	-22	0.9	Yes	48	78.97	Yes	BPP: Yes, SVM: No, Branch: No, LB: Yes, RNABPS: Yes
chr13	37541945	-	NM_013338	ALG5	1	1.59	2.18	62	6.22	74.97	75	6.19	Yes	34	1.09	Yes	25	0.54	Yes	-25	0.43	No	24	53.62	No	BPP: Yes, SVM: Yes, Branch: Yes, LB: No, RNABPS: No
chr13	37549991	-	NM_013338	ALG5	1	0.5	0.56	25	5.24	80.12	20	7.12	Yes	NA	NA	NA	0	0	No	-30	0.67	Yes	40	72.51	Yes	BPP: Yes, SVM: No, Branch: No, LB: Yes, RNABPS: Yes
chr13	37557705	-	NM_013338	ALG5	1	0.82	0.94	36	8.27	89.4	26	5.48	No	13	1.14	Yes	0	0	No	-25	0.77	Yes	45	85.24	Yes	BPP: No, SVM: Yes, Branch: No, LB: Yes, RNABPS: Yes
chr13	37563693	-	NM_013338	ALG5	1	1.75	3.14	68	1.88	75.04	26	5.1	No	29	1.05	Yes	25	0.85	Yes	-25	0.73	Yes	45	87.98	Yes	BPP: No, SVM: Yes, Branch: Yes, LB: Yes, RNABPS: Yes
chr13	37563710	-	NM_013338	ALG5	1	0.07	0.13	7	-0.66	0	36	5.47	No	12	1.07	Yes	25	0.85	Yes	-35	0.58	No	35	76.37	Yes	BPP: No, SVM: Yes, Branch: Yes, LB: No, RNABPS: Yes
chr1	63842659	+	NM_013339	ALG6	1	0.14	0.1	7	3.72	83.95	31	5.74	Yes	18	0.25	No	0	0	No	-26	0.85	Yes	44	90.9	Yes	BPP: Yes, SVM: No, Branch: No, LB: Yes, RNABPS: Yes
chr1	63863996	+	NM_013339	ALG6	1	0.2	0.11	8	10.49	87.76	33	4.13	No	-1	0.94	Yes	0	0	No	-36	0.53	No	51	54.75	No	BPP: No, SVM: Yes, Branch: No, LB: No, RNABPS: No
chr1	63876831	+	NM_013339	ALG6	1	0.19	0.1	7	-7.51	66.35	28	5.48	No	69	0.52	No	0	0	No	-27	0.91	Yes	43	84.99	Yes	BPP: No, SVM: No, Branch: No, LB: Yes, RNABPS: Yes
chr1	63876925	+	NM_013339	ALG6	1	0.83	0.46	22	3.09	69.57	20	4.59	No	22	0.38	No	0	0	No	-19	0.82	Yes	51	86.39	Yes	BPP: No, SVM: No, Branch: No, LB: Yes, RNABPS: Yes
chr1	63877352	+	NM_013339	ALG6	1	0.28	0.11	7	9.86	89.15	39	7.99	Yes	26	0.37	No	0	0	No	-26	0.91	Yes	44	94.56	Yes	BPP: Yes, SVM: No, Branch: No, LB: Yes, RNABPS: Yes
chr1	63879738	+	NM_013339	ALG6	1	0.7	0.28	16	-9.52	0	10	3.58	No	11	1.03	Yes	0	0	No	-23	0.34	No	47	78.18	Yes	BPP: No, SVM: Yes, Branch: No, LB: No, RNABPS: Yes
chr1	63881564	+	NM_013339	ALG6	1	1.72	0.99	41	0.97	75.55	31	5.48	No	18	0.91	Yes	0	0	No	-30	0.8	Yes	40	88.73	Yes	BPP: No, SVM: Yes, Branch: No, LB: Yes, RNABPS: Yes
chr1	63894620	+	NM_013339	ALG6	1	0.14	0.11	7	7.69	83.85	27	5.57	Yes	45	0.65	No	0	0	No	-26	0.73	Yes	44	83.06	Yes	BPP: Yes, SVM: No, Branch: No, LB: Yes, RNABPS: Yes
chr1	63895186	+	NM_013339	ALG6	1	0.4	0.26	16	6.29	92.03	23	5.1	No	53	-2.97	No	23	0.9	Yes	-23	0.78	Yes	48	60.15	No	BPP: No, SVM: No, Branch: Yes, LB: Yes, RNABPS: No
chr11	77813995	-	NM_024079	ALG8	1	10.98	12.11	72	3.97	84.41	29	8.17	Yes	16	1.15	Yes	28	0.89	Yes	-28	0.71	Yes	42	84.43	Yes	BPP: Yes, SVM: Yes, Branch: Yes, LB: Yes, RNABPS: Yes
chr11	77817959	-	NM_024079	ALG8	1	2.3	2.4	61	3.53	73.11	29	6.41	Yes	49	1.48	Yes	28	0.46	Yes	-36	0.78	Yes	34	84.64	Yes	BPP: Yes, SVM: Yes, Branch: Yes, LB: Yes, RNABPS: Yes
chr11	77817959	-	NM_024079	ALG8	1	0.62	0.72	35	3.53	73.11	29	6.41	Yes	49	1.48	Yes	28	0.46	Yes	-36	0.78	Yes	34	84.64	Yes	BPP: Yes, SVM: Yes, Branch: Yes, LB: Yes, RNABPS: Yes
chr11	77817972	-	NM_024079	ALG8	1	0.13	0.14	9	1.47	0	16	5.34	No	36	1.5	Yes	28	0.46	Yes	-23	0.79	Yes	NA	NA	NA	BPP: No, SVM: Yes, Branch: Yes, LB: Yes, RNABPS: No
chr11	77818811	-	NM_024079	ALG8	1	0.48	0.49	27	6.14	88.68	22	5.74	Yes	9	0.99	Yes	21	0.93	Yes	-21	0.91	Yes	49	89.87	Yes	BPP: Yes, SVM: Yes, Branch: Yes, LB: Yes, RNABPS: Yes
chr11	77820587	-	NM_024079	ALG8	1	0.09	0.13	9	2.14	68.97	46	6.26	Yes	18	0.16	No	29	0.21	Yes	-30	0.58	No	50	39.1	No	BPP: Yes, SVM: No, Branch: Yes, LB: No, RNABPS: No
chr11	77825845	-	NM_024079	ALG8	1	0.17	0.26	15	8.16	87.15	29	6.28	Yes	70	1.72	Yes	28	0.87	Yes	-28	0.85	Yes	42	92.14	Yes	BPP: Yes, SVM: Yes, Branch: Yes, LB: Yes, RNABPS: Yes
chr11	77838486	-	NM_024079	ALG8	1	0.55	0.39	19	-5.28	72.38	45	7.29	Yes	-1	1.11	Yes	0	0	No	-25	0.95	Yes	45	92.19	Yes	BPP: Yes, SVM: Yes, Branch: No, LB: Yes, RNABPS: Yes
chr11	77848692	-	NM_024079	ALG8	1	0.45	0.33	20	12.28	87.77	21	5.65	Yes	35	1.96	Yes	23	0.8	Yes	-36	0.52	No	47	57.71	No	BPP: Yes, SVM: Yes, Branch: Yes, LB: No, RNABPS: No
chr11	111659294	-	NM_001077691	ALG9	1	3.63	1.94	55	4.24	85.93	28	6.31	Yes	15	1.04	Yes	27	0.85	Yes	-27	0.9	Yes	43	95.51	Yes	BPP: Yes, SVM: Yes, Branch: Yes, LB: Yes, RNABPS: Yes
chr11	111667524	-	NM_001077691	ALG9	1	0.96	0.49	25	3.91	64.22	52	7.28	Yes	39	0.88	Yes	0	0	No	-52	0.39	No	19	85.27	Yes	BPP: Yes, SVM: Yes, Branch: No, LB: No, RNABPS: Yes
chr11	111676040	-	NM_001077691	ALG9	1	3.93	1.86	56	4.87	87.46	26	7.37	Yes	56	-3.24	No	26	0.76	Yes	-26	0.75	Yes	44	86.17	Yes	BPP: Yes, SVM: No, Branch: Yes, LB: Yes, RNABPS: Yes
chr11	111709102	-	NM_001077691	ALG9	1	233.88	48.22	72	7.27	91	24	5	No	57	1.06	Yes	0	0	No	-23	0.75	Yes	47	67.49	No	BPP: No, SVM: Yes, Branch: No, LB: Yes, RNABPS: No
chr11	111709102	-	NM_001077691	ALG9	1	3.17	0.65	31	7.27	91	24	5	No	57	1.06	Yes	0	0	No	-23	0.75	Yes	47	67.49	No	BPP: No, SVM: Yes, Branch: No, LB: Yes, RNABPS: No
chr11	111709118	-	NM_001077691	ALG9	1	1.1	0.21	11	1.98	0	94	9.37	Yes	41	1.06	Yes	0	0	No	-27	0.66	No	43	54.5	No	BPP: Yes, SVM: Yes, Branch: No, LB: No, RNABPS: No
chr11	111724636	-	NM_001077691	ALG9	1	0.21	0.13	7	4.29	82.28	22	5.62	Yes	9	1.12	Yes	0	0	No	-25	0.64	No	45	70.51	Yes	BPP: Yes, SVM: Yes, Branch: No, LB: No, RNABPS: Yes
chr11	111731029	-	NM_001077691	ALG9	1	0.36	0.22	14	12.37	93.09	27	5.31	No	-2	0.39	No	0	0	No	-26	0.53	No	44	57.71	No	BPP: No, SVM: No, Branch: No, LB: No, RNABPS: No
chr14	78140290	-	NM_006020	ALKBH1	1	0.18	0.11	7	8.38	81.18	18	6.16	Yes	21	-2.63	No	0	0	No	-17	0.74	Yes	53	63.1	No	BPP: Yes, SVM: No, Branch: No, LB: Yes, RNABPS: No
chr14	78142138	-	NM_006020	ALKBH1	1	2.9	1.82	62	8.63	84.14	19	7.06	Yes	6	1.81	Yes	18	0.81	Yes	-34	0.54	No	36	72.33	Yes	BPP: Yes, SVM: Yes, Branch: Yes, LB: No, RNABPS: Yes
chr14	78154161	-	NM_006020	ALKBH1	1	0.48	0.26	14	10.51	83.64	57	7.47	Yes	44	1.11	Yes	0	0	No	-21	0.63	No	21	57.55	No	BPP: Yes, SVM: Yes, Branch: No, LB: No, RNABPS: No
chr14	78158326	-	NM_006020	ALKBH1	1	1.72	0.99	42	6.99	80.11	36	5.96	Yes	65	0.65	No	29	0.79	Yes	-29	0.8	Yes	41	91.87	Yes	BPP: Yes, SVM: No, Branch: Yes, LB: Yes, RNABPS: Yes
chr14	78169484	-	NM_006020	ALKBH1	1	0.33	0.18	12	7.18	94.37	18	5.8	Yes	34	0.57	No	0	0	No	-23	0.8	Yes	47	81.07	Yes	BPP: Yes, SVM: No, Branch: No, LB: Yes, RNABPS: Yes
chr14	78170565	-	NM_006020	ALKBH1	1	0.5	0.28	15	5.51	66.78	39	4.72	No	15	0.06	No	0	0	No	-35	0.59	No	35	44.43	No	BPP: No, SVM: No, Branch: No, LB: No, RNABPS: No
chr11	43908158	+	NM_139178	ALKBH3	1	4.66	2.6	66	6.95	91.57	31	5.83	Yes	18	1.33	Yes	27	0.95	Yes	-30	0.91	Yes	40	96.77	Yes	BPP: Yes, SVM: Yes, Branch: Yes, LB: Yes, RNABPS: Yes
chr7	102100158	-	NM_017621	ALKBH4	1	4.83	0.75	33	9.33	89.75	31	5.56	Yes	18	0.93	Yes	30	0.77	Yes	-30	0.79	Yes	40	71.45	Yes	BPP: Yes, SVM: Yes, Branch: Yes, LB: Yes, RNABPS: Yes
chr17	18089024	+	NM_017758	ALKBH5	1	0.12	0.28	13	8.33	84.77	18	6.08	Yes	50	-1.95	No	0	0	No	-30	0.9	Yes	40	87.08	Yes	BPP: Yes, SVM: No, Branch: No, LB: Yes, RNABPS: Yes
chr17	18089072	+	NM_017758	ALKBH5	1	0.23	0.56	30	6.94	84.48	29	5.92	Yes	53	-1.16	No	0	0	No	-28	0.96	Yes	42	96.91	Yes	BPP: Yes, SVM: No, Branch: No, LB: Yes, RNABPS: Yes
chr19	36501586	-	NM_198867	ALKBH6	1	566.53	64.18	72	5.02	71.19	23	5.38	No	47	0.11	No	22	0.67	Yes	-25	0.54	No	48	62.52	No	BPP: No, SVM: No, Branch: Yes, LB: No, RNABPS: No
chr19	36501586	-	NM_198867	ALKBH6	1	13.56	1.53	50	5.02	71.19	23	5.38	No	47	0.11	No	22	0.67	Yes	-25	0.54	No	48	62.52	No	BPP: No, SVM: No, Branch: Yes, LB: No, RNABPS: No
chr19	36501606	-	NM_198867	ALKBH6	1	2.96	0.38	17	5.09	78.78	40	6.21	Yes	62	1.45	Yes	22	0.67	Yes	-39	0.93	Yes	31	95.01	Yes	BPP: Yes, SVM: Yes, Branch: Yes, LB: Yes, RNABPS: Yes
chr19	36501980	-	NM_198867	ALKBH6	1	8.72	6.31	71	4.44	81.93	22	6.86	Yes	9	1.25	Yes	0	0	No	-21	0.88	Yes	49	87.48	Yes	BPP: Yes, SVM: Yes, Branch: No, LB: Yes, RNABPS: Yes
chr19	36501980	-	NM_198867	ALKBH6	1	0.2	0.15	9	4.44	81.93	22	6.86	Yes	9	1.25	Yes	0	0	No	-21	0.88	Yes	49	87.48	Yes	BPP: Yes, SVM: Yes, Branch: No, LB: Yes, RNABPS: Yes
chr19	36504468	-	NM_198867	ALKBH6	1	0.57	0.17	9	5.34	65.16	19	4.82	No	58	0.64	No	0	0	No	-25	0.75	Yes	45	31.74	No	BPP: No, SVM: No, Branch: No, LB: Yes, RNABPS: No
chr19	36504491	-	NM_198867	ALKBH6	1	6.11	2.38	62	2.12	59.05	48	7.61	Yes	35	0.63	No	24	0.96	Yes	-24	0.44	No	46	71.99	Yes	BPP: Yes, SVM: No, Branch: Yes, LB: No, RNABPS: Yes
chr11	107393305	-	NM_138775	ALKBH8	1	0.76	0.19	12	-6.68	0	27	5.36	No	49	0.91	Yes	27	0.34	Yes	-26	0.73	Yes	44	33.04	No	BPP: No, SVM: Yes, Branch: Yes, LB: Yes, RNABPS: No
chr11	107406639	-	NM_138775	ALKBH8	1	0.24	0.11	8	7.2	81.31	26	4.31	No	13	0.57	No	0	0	No	-25	0.69	Yes	45	83.91	Yes	BPP: No, SVM: No, Branch: No, LB: Yes, RNABPS: Yes
chr11	107424700	-	NM_138775	ALKBH8	1	6.66	2.39	58	0.06	0	31	6.99	Yes	18	0.8	Yes	25	0.79	Yes	-27	0.63	No	40	73.72	Yes	BPP: Yes, SVM: Yes, Branch: Yes, LB: No, RNABPS: Yes
chr2	73651549	+	NM_015120	ALMS1	1	0.5	0.14	8	-0.52	0	32	7.09	Yes	19	0.95	Yes	26	0.68	Yes	-31	0.49	No	NA	NA	NA	BPP: Yes, SVM: Yes, Branch: Yes, LB: No, RNABPS: No
chr2	73659256	+	NM_015120	ALMS1	1	3.81	1.15	43	10.11	87.05	29	6.86	Yes	16	0.88	Yes	0	0	No	-28	0.73	Yes	42	86.91	Yes	BPP: Yes, SVM: Yes, Branch: No, LB: Yes, RNABPS: Yes
chr2	73682339	+	NM_015120	ALMS1	1	2.16	0.75	39	6.15	82.1	22	5.99	Yes	60	0.17	No	0	0	No	-26	0.53	No	44	72.31	Yes	BPP: Yes, SVM: No, Branch: No, LB: No, RNABPS: Yes
chr2	73820875	+	NM_015120	ALMS1	1	1.16	0.21	13	5.5	85.42	24	8.37	Yes	11	0.8	Yes	0	0	No	-23	0.78	Yes	47	86.74	Yes	BPP: Yes, SVM: Yes, Branch: No, LB: Yes, RNABPS: Yes
chr10	45882730	+	NM_001256153	ALOX5	1	0.05	0.1	7	6.75	78.68	21	5.57	Yes	8	0.85	Yes	0	0	No	-20	0.92	Yes	50	95.24	Yes	BPP: Yes, SVM: Yes, Branch: No, LB: Yes, RNABPS: Yes
chr10	45898064	+	NM_001256153	ALOX5	1	0.17	0.19	10	6.36	92.52	14	4.99	No	1	0.32	No	0	0	No	-20	0.62	No	52	78.21	Yes	BPP: No, SVM: No, Branch: No, LB: No, RNABPS: Yes
chr10	45908073	+	NM_001256153	ALOX5	1	0.24	0.32	19	4.4	72.43	25	7.14	Yes	12	1.18	Yes	0	0	No	-24	0.93	Yes	46	86.58	Yes	BPP: Yes, SVM: Yes, Branch: No, LB: Yes, RNABPS: Yes
chr10	45913119	+	NM_001256153	ALOX5	1	6.74	9.22	70	6.9	82.77	38	4.8	No	46	0.15	No	0	0	No	-37	0.56	No	33	41.55	No	BPP: No, SVM: No, Branch: No, LB: No, RNABPS: No
chr10	45919025	+	NM_001256153	ALOX5	1	0.09	0.11	7	8.55	85.86	44	6.21	Yes	72	1.43	Yes	0	0	No	-43	0.52	No	30	58.83	No	BPP: Yes, SVM: Yes, Branch: No, LB: No, RNABPS: No
chr10	45920430	+	NM_001256153	ALOX5	1	0.42	0.44	23	2.66	77.4	16	5.06	No	3	-1.06	No	0	0	No	-23	0.61	No	19	69.58	No	BPP: No, SVM: No, Branch: No, LB: No, RNABPS: No
chr10	45921045	+	NM_001256153	ALOX5	1	0.16	0.11	7	4.12	78.92	14	4.66	No	1	0.52	No	0	0	No	-26	0.41	No	45	75.22	Yes	BPP: No, SVM: No, Branch: No, LB: No, RNABPS: Yes
chr10	45921098	+	NM_001256153	ALOX5	1	0.49	0.42	18	9.21	82.05	40	7.76	Yes	-4	1.12	Yes	0	0	No	-42	0.64	No	31	72.33	Yes	BPP: Yes, SVM: Yes, Branch: No, LB: No, RNABPS: Yes
chr10	45923119	+	NM_001256153	ALOX5	1	0.91	0.49	24	9.46	88.18	22	6.4	Yes	32	2.17	Yes	0	0	No	-21	0.86	Yes	49	90.01	Yes	BPP: Yes, SVM: Yes, Branch: No, LB: Yes, RNABPS: Yes
chr10	45923768	+	NM_001256153	ALOX5	1	3.47	2.25	62	6.29	80.46	17	8.15	Yes	4	2.04	Yes	33	0.65	Yes	-21	0.83	Yes	49	63.84	No	BPP: Yes, SVM: Yes, Branch: Yes, LB: Yes, RNABPS: No
chr10	45923808	+	NM_001256153	ALOX5	1	2.13	1.29	53	7.84	82.18	34	6.99	Yes	44	2.01	Yes	33	0.65	Yes	-33	0.89	Yes	37	91.98	Yes	BPP: Yes, SVM: Yes, Branch: Yes, LB: Yes, RNABPS: Yes
chr10	45924006	+	NM_001256153	ALOX5	1	1.35	0.94	35	8.59	89.6	17	4.3	No	1	0.5	No	0	0	No	-23	0.6	No	54	72.59	Yes	BPP: No, SVM: No, Branch: No, LB: No, RNABPS: Yes
chr10	45925488	+	NM_001256153	ALOX5	1	0.11	0.13	7	7.11	83.68	26	5.2	No	60	1.34	Yes	0	0	No	-25	0.92	Yes	45	93.54	Yes	BPP: No, SVM: Yes, Branch: No, LB: Yes, RNABPS: Yes
chr10	45935850	+	NM_001256153	ALOX5	1	0.16	0.18	10	-4.44	61.82	17	4.69	No	66	-5.76	No	29	0.47	Yes	-22	0.46	No	40	21.83	No	BPP: No, SVM: No, Branch: Yes, LB: No, RNABPS: No
chr13	31318954	+	NM_001629	ALOX5AP	1	0.09	0.14	8	9.19	91.97	36	8.28	Yes	13	0.22	No	0	0	No	-25	0.78	Yes	45	68.8	No	BPP: Yes, SVM: No, Branch: No, LB: Yes, RNABPS: No
chr13	31320761	+	NM_001629	ALOX5AP	1	0.28	0.29	19	6.78	80.49	30	6.63	Yes	NA	NA	NA	0	0	No	-23	0.52	No	41	66.04	No	BPP: Yes, SVM: No, Branch: No, LB: No, RNABPS: No
chr13	31326192	+	NM_001629	ALOX5AP	1	0.39	0.46	27	0.44	0	49	8.29	Yes	36	1.9	Yes	0	0	No	-36	0.81	Yes	34	84.69	Yes	BPP: Yes, SVM: Yes, Branch: No, LB: Yes, RNABPS: Yes
chr4	113223494	+	NM_001253884	ALPK1	1	10.67	1.78	54	3.57	73.29	29	5.38	No	67	-5.27	No	22	0.67	Yes	-28	0.37	No	42	70.61	Yes	BPP: No, SVM: No, Branch: Yes, LB: No, RNABPS: Yes
chr4	113298833	+	NM_001253884	ALPK1	1	2	0.11	7	10.85	94.69	30	6.1	Yes	17	0.9	Yes	0	0	No	-26	0.6	No	41	81.23	Yes	BPP: Yes, SVM: Yes, Branch: No, LB: No, RNABPS: Yes
chr4	113239659	+	NM_001253884	ALPK1	1	2.68	0.15	10	11.2	94.45	22	4.58	No	15	1.3	Yes	0	0	No	-21	0.8	Yes	49	93.41	Yes	BPP: No, SVM: Yes, Branch: No, LB: Yes, RNABPS: Yes
chr4	113245654	+	NM_001253884	ALPK1	1	7.73	0.38	21	10.36	94.82	73	8.6	Yes	75	0.33	No	0	0	No	-31	0.12	No	39	53.46	No	BPP: Yes, SVM: No, Branch: No, LB: No, RNABPS: No
chr4	113245824	+	NM_001253884	ALPK1	1	25.7	1.33	44	7.44	85.52	27	6.24	Yes	14	1.5	Yes	0	0	No	-26	0.85	Yes	44	90.28	Yes	BPP: Yes, SVM: Yes, Branch: No, LB: Yes, RNABPS: Yes
chr4	113264167	+	NM_001253884	ALPK1	1	21.97	1.15	45	10.77	85.48	36	6	Yes	23	0.77	Yes	29	0.54	Yes	-29	0.46	No	41	59.81	No	BPP: Yes, SVM: Yes, Branch: Yes, LB: No, RNABPS: No
chr4	113282180	+	NM_001253884	ALPK1	1	1.59	0.11	7	4.59	79.17	52	7.63	Yes	27	0.7	No	0	0	No	-39	0.48	No	31	63.89	No	BPP: Yes, SVM: No, Branch: No, LB: No, RNABPS: No
chr4	113282272	+	NM_001253884	ALPK1	1	4.88	0.26	12	0.23	0	20	4.47	No	7	1.28	Yes	0	0	No	-19	0.95	Yes	51	90.96	Yes	BPP: No, SVM: Yes, Branch: No, LB: Yes, RNABPS: Yes
chr4	113298833	+	NM_001253884	ALPK1	1	218.84	11.67	72	10.85	94.69	30	6.1	Yes	17	0.9	Yes	0	0	No	-26	0.6	No	41	81.23	Yes	BPP: Yes, SVM: Yes, Branch: No, LB: No, RNABPS: Yes
chr4	113335420	+	NM_001253884	ALPK1	1	23.18	2.54	64	8.03	80.99	29	5.57	Yes	25	-2.71	No	28	0.92	Yes	-28	0.73	Yes	42	82.67	Yes	BPP: Yes, SVM: No, Branch: Yes, LB: Yes, RNABPS: Yes
chr4	113350286	+	NM_001253884	ALPK1	1	1.34	0.26	16	2.78	68.81	50	6.52	Yes	19	0.7	No	20	0.83	Yes	-31	0.63	No	39	82.03	Yes	BPP: Yes, SVM: No, Branch: Yes, LB: No, RNABPS: Yes
chr18	56187875	-	NM_052947	ALPK2	1	1.6	0.17	8	5.5	70.2	32	5.97	Yes	19	0.94	Yes	0	0	No	-34	0.73	Yes	36	80.99	Yes	BPP: Yes, SVM: Yes, Branch: No, LB: Yes, RNABPS: Yes
chr18	56189884	-	NM_052947	ALPK2	1	1.83	0.18	13	9.91	90.22	38	6.02	Yes	62	0.68	No	0	0	No	-32	0.76	Yes	38	89.96	Yes	BPP: Yes, SVM: No, Branch: No, LB: Yes, RNABPS: Yes
chr18	56195600	-	NM_052947	ALPK2	1	2.98	0.22	14	6.91	85.02	21	7	Yes	8	1.32	Yes	0	0	No	-20	0.84	Yes	50	89.38	Yes	BPP: Yes, SVM: Yes, Branch: No, LB: Yes, RNABPS: Yes
chr2	202569307	-	NM_020919	ALS2	1	3.19	0.56	31	3.95	82.78	25	5.38	No	12	0.77	Yes	0	0	No	-25	0.81	Yes	45	68.95	No	BPP: No, SVM: Yes, Branch: No, LB: Yes, RNABPS: No
chr2	202579902	-	NM_020919	ALS2	1	5.13	0.6	31	1.85	70.99	43	7	Yes	30	1.31	Yes	0	0	No	-42	0.86	Yes	28	96.14	Yes	BPP: Yes, SVM: Yes, Branch: No, LB: Yes, RNABPS: Yes
chr2	202580560	-	NM_020919	ALS2	1	13.19	2.22	64	4.54	84.76	30	4.69	No	1	0.57	No	0	0	No	-29	0.82	Yes	41	85.12	Yes	BPP: No, SVM: No, Branch: No, LB: Yes, RNABPS: Yes
chr2	202581435	-	NM_020919	ALS2	1	0.94	0.14	10	2.96	84.41	28	6.28	Yes	48	1.53	Yes	27	0.77	Yes	-27	0.83	Yes	43	81.61	Yes	BPP: Yes, SVM: Yes, Branch: Yes, LB: Yes, RNABPS: Yes
chr2	202584852	-	NM_020919	ALS2	1	1.39	0.31	15	8.37	85.71	27	6.93	Yes	14	1.18	Yes	26	0.75	Yes	-32	0.63	No	44	64.79	No	BPP: Yes, SVM: Yes, Branch: Yes, LB: No, RNABPS: No
chr2	202585259	-	NM_020919	ALS2	1	0.8	0.17	9	10.07	88.27	31	7.87	Yes	18	1.68	Yes	0	0	No	-30	0.95	Yes	40	96.07	Yes	BPP: Yes, SVM: Yes, Branch: No, LB: Yes, RNABPS: Yes
chr2	202630327	-	NM_020919	ALS2	1	1.29	0.33	16	10.56	92	24	6.03	Yes	56	0.8	Yes	27	0.57	Yes	-27	0.69	Yes	43	62.33	No	BPP: Yes, SVM: Yes, Branch: Yes, LB: Yes, RNABPS: No
chr2	202630551	-	NM_020919	ALS2	1	5.27	1.39	48	9.13	99.55	30	6.36	Yes	50	0.58	No	29	0.76	Yes	-29	0.41	No	41	73.3	Yes	BPP: Yes, SVM: No, Branch: Yes, LB: No, RNABPS: Yes
chr2	202645215	-	NM_020919	ALS2	1	0.72	0.1	7	3.12	66.73	29	5.06	No	16	0.58	No	0	0	No	-28	0.9	Yes	42	69.85	Yes	BPP: No, SVM: No, Branch: No, LB: Yes, RNABPS: Yes
chr17	79846286	-	NM_005782	ALYREF	1	1.18	10.97	72	-1.72	0	12	4.24	No	20	0.67	No	0	0	No	-32	0.79	Yes	38	77.82	Yes	BPP: No, SVM: No, Branch: No, LB: Yes, RNABPS: Yes
chr17	79846866	-	NM_005782	ALYREF	1	0.53	5.75	72	4.3	71.14	99	10.23	Yes	35	1.26	Yes	24	0.78	Yes	-23	0.48	No	43	54.93	No	BPP: Yes, SVM: Yes, Branch: Yes, LB: No, RNABPS: No
chr17	79847846	-	NM_005782	ALYREF	1	0.13	1.43	50	6.38	81.64	26	5.46	No	3	0.79	Yes	25	0.97	Yes	-25	0.95	Yes	45	97.12	Yes	BPP: No, SVM: Yes, Branch: Yes, LB: Yes, RNABPS: Yes
chr11	46452638	-	NM_017749	AMBRA1	1	0.54	0.29	16	6.9	95.5	25	5	No	30	0.13	No	0	0	No	-22	0.83	Yes	48	86.9	Yes	BPP: No, SVM: No, Branch: No, LB: Yes, RNABPS: Yes
chr11	46460654	-	NM_017749	AMBRA1	1	0.23	0.18	11	8.36	87.82	23	7.32	Yes	10	1.02	Yes	0	0	No	-22	0.83	Yes	48	90.94	Yes	BPP: Yes, SVM: Yes, Branch: No, LB: Yes, RNABPS: Yes
chr11	46515773	-	NM_017749	AMBRA1	1	0.27	0.19	9	4.13	79.27	17	5.19	No	4	1.41	Yes	26	0.89	Yes	-20	0.62	No	50	79.7	Yes	BPP: No, SVM: Yes, Branch: Yes, LB: No, RNABPS: Yes
chr11	46539977	-	NM_017749	AMBRA1	1	1.54	0.57	24	3.97	84.41	33	6.52	Yes	20	1.56	Yes	0	0	No	-32	0.85	Yes	38	87.93	Yes	BPP: Yes, SVM: Yes, Branch: No, LB: Yes, RNABPS: Yes
chr11	46568836	-	NM_017749	AMBRA1	1	0.29	0.24	13	-2.38	0	21	4.47	No	46	0.77	Yes	0	0	No	-34	0.54	No	36	83.86	Yes	BPP: No, SVM: Yes, Branch: No, LB: No, RNABPS: Yes
chr6	111201189	+	NM_001634	AMD1	1	0.04	0.14	8	7.82	91.39	30	5.18	No	37	1.54	Yes	0	0	No	-30	0.63	No	40	90.85	Yes	BPP: No, SVM: Yes, Branch: No, LB: No, RNABPS: Yes
chr6	111210666	+	NM_001634	AMD1	1	0.11	0.32	19	2.91	83	43	6.04	Yes	30	0.5	No	0	0	No	-27	0.85	Yes	43	93.81	Yes	BPP: Yes, SVM: No, Branch: No, LB: Yes, RNABPS: Yes
chr6	111210691	+	NM_001634	AMD1	1	0.11	0.29	17	8.37	93.31	28	5.29	No	55	0.5	No	0	0	No	-52	0.47	No	18	87.01	Yes	BPP: No, SVM: No, Branch: No, LB: No, RNABPS: Yes
chr6	111211477	+	NM_001634	AMD1	1	0.64	2.25	61	2.16	80.08	28	4.12	No	49	1.25	Yes	0	0	No	-27	0.45	No	43	53.54	No	BPP: No, SVM: Yes, Branch: No, LB: No, RNABPS: No
chr6	111213527	+	NM_001634	AMD1	1	0.17	0.28	17	5.28	82.66	21	5.86	Yes	26	0.35	No	0	0	No	-20	0.67	Yes	50	75.39	Yes	BPP: Yes, SVM: No, Branch: No, LB: Yes, RNABPS: Yes
chr6	111214680	+	NM_001634	AMD1	1	0.06	0.26	15	-7.44	77.09	28	9.37	Yes	15	2.15	Yes	0	0	No	-27	0.9	Yes	43	96.55	Yes	BPP: Yes, SVM: Yes, Branch: No, LB: Yes, RNABPS: Yes
chr16	2577865	+	NM_001145815	AMDHD2	1	0.89	0.36	19	3.39	85.36	12	3.57	No	54	-1.88	No	25	0.25	Yes	-38	0.54	No	53	35.92	No	BPP: No, SVM: No, Branch: Yes, LB: No, RNABPS: No
chr16	2578069	+	NM_001145815	AMDHD2	1	1.21	0.32	14	-7.37	0	16	4.24	No	68	-5.37	No	0	0	No	-25	0.55	No	45	32.17	No	BPP: No, SVM: No, Branch: No, LB: No, RNABPS: No
chr16	56397016	-	NM_001323511	AMFR	1	0.35	0.36	23	8.38	80.3	29	5.35	No	16	0.12	No	0	0	No	-23	0.69	Yes	47	63.63	No	BPP: No, SVM: No, Branch: No, LB: Yes, RNABPS: No
chr16	56403210	-	NM_001323511	AMFR	1	0.1	0.18	10	2.2	0	18	4.58	No	54	0.87	Yes	0	0	No	-17	0.75	Yes	53	75.65	Yes	BPP: No, SVM: Yes, Branch: No, LB: Yes, RNABPS: Yes
chr16	56408943	-	NM_001323511	AMFR	1	0.07	0.14	7	7.96	92.02	17	6.93	Yes	4	1.29	Yes	0	0	No	-29	0.32	No	49	38.13	No	BPP: Yes, SVM: Yes, Branch: No, LB: No, RNABPS: No
chr16	56422766	-	NM_001323511	AMFR	1	0.5	0.75	38	4.36	86.14	18	4.89	No	75	-3.65	No	23	0.68	Yes	-23	0.68	Yes	47	56.81	No	BPP: No, SVM: No, Branch: Yes, LB: Yes, RNABPS: No
chr16	56442051	-	NM_001323511	AMFR	1	0.08	0.13	7	-13.35	0	16	4.24	No	14	0.97	Yes	27	0.71	Yes	-37	0.61	No	33	27.39	No	BPP: No, SVM: Yes, Branch: Yes, LB: No, RNABPS: No
chr16	56443429	-	NM_001323511	AMFR	1	0.86	0.58	29	2.24	75.27	31	6.47	Yes	-3	0.44	No	0	0	No	-30	0.51	No	40	62.62	No	BPP: Yes, SVM: No, Branch: No, LB: No, RNABPS: No
chr16	56443462	-	NM_001323511	AMFR	1	0.19	0.13	9	1.59	79.37	34	6.15	Yes	54	1.21	Yes	0	0	No	-29	0.49	No	37	44.4	No	BPP: Yes, SVM: Yes, Branch: No, LB: No, RNABPS: No
chrX	109453478	-	NM_015365	AMMECR1	1	0.31	0.13	7	8.74	82.63	35	6.31	Yes	22	1.06	Yes	0	0	No	-27	0.47	No	43	63.41	No	BPP: Yes, SVM: Yes, Branch: No, LB: No, RNABPS: No
chrX	109552766	-	NM_015365	AMMECR1	1	6.93	1.83	59	11.79	92.08	36	5.26	No	63	1.42	Yes	38	0.49	Yes	-35	0.48	No	41	58.8	No	BPP: No, SVM: Yes, Branch: Yes, LB: No, RNABPS: No
chr2	128623385	-	NM_001199140	AMMECR1L	1	1.33	0.58	32	6.62	84.09	19	7.14	Yes	28	1.5	Yes	0	0	No	-18	0.61	No	52	75.05	Yes	BPP: Yes, SVM: Yes, Branch: No, LB: No, RNABPS: Yes
chr2	128623534	-	NM_001199140	AMMECR1L	1	0.21	0.1	7	7.06	77.75	28	5.57	Yes	24	0.22	No	0	0	No	-27	0.73	Yes	43	43.47	No	BPP: Yes, SVM: No, Branch: No, LB: Yes, RNABPS: No
chr2	128624854	-	NM_001199140	AMMECR1L	1	14.92	4.9	71	5.12	79.19	25	5.57	Yes	12	0.25	No	0	0	No	-24	0.9	Yes	46	90.77	Yes	BPP: Yes, SVM: No, Branch: No, LB: Yes, RNABPS: Yes
chr2	128628532	-	NM_001199140	AMMECR1L	1	0.52	0.19	11	-4.4	0	26	8.04	Yes	0	0.92	Yes	25	0.95	Yes	-25	0.32	No	45	38.17	No	BPP: Yes, SVM: Yes, Branch: Yes, LB: No, RNABPS: No
chr2	128630652	-	NM_001199140	AMMECR1L	1	2.6	1.01	40	4.57	85.67	24	4.99	No	11	0.5	No	0	0	No	-23	0.9	Yes	47	80.93	Yes	BPP: No, SVM: No, Branch: No, LB: Yes, RNABPS: Yes
chr2	128641881	-	NM_001199140	AMMECR1L	1	0.51	0.11	7	0.21	0	9	3.87	No	18	0.97	Yes	0	0	No	-30	0.85	Yes	40	91.85	Yes	BPP: No, SVM: Yes, Branch: No, LB: Yes, RNABPS: Yes
chr12	31845624	-	NM_001278412	AMN1	1	1.92	0.26	12	5.75	82.29	25	5.19	No	37	1.05	Yes	0	0	No	-24	0.81	Yes	46	88.55	Yes	BPP: No, SVM: Yes, Branch: No, LB: Yes, RNABPS: Yes
chr12	31862102	-	NM_001278412	AMN1	1	12.96	1.58	53	9.44	99.52	31	5.91	Yes	18	1.39	Yes	30	0.71	Yes	-27	0.86	Yes	43	81.62	Yes	BPP: Yes, SVM: Yes, Branch: Yes, LB: Yes, RNABPS: Yes
chr1	110163535	+	NM_139156	AMPD2	1	6.79	2.11	56	8.31	81.6	40	7.74	Yes	73	-1.28	No	27	0.78	Yes	-26	0.64	No	31	82.7	Yes	BPP: Yes, SVM: No, Branch: Yes, LB: No, RNABPS: Yes
chr1	110170034	+	NM_139156	AMPD2	1	0.26	0.14	8	3.97	71.86	31	5.92	Yes	NA	NA	NA	23	0.97	Yes	-28	0.65	No	42	74.88	Yes	BPP: Yes, SVM: No, Branch: Yes, LB: No, RNABPS: Yes
chr1	110170399	+	NM_139156	AMPD2	1	0.26	0.18	10	-3.29	0	34	6.32	Yes	65	1.47	Yes	0	0	No	-33	0.87	Yes	37	87.03	Yes	BPP: Yes, SVM: Yes, Branch: No, LB: Yes, RNABPS: Yes
chr1	110170990	+	NM_139156	AMPD2	1	0.36	0.28	15	3.07	0	31	5.57	Yes	18	1.24	Yes	25	0.94	Yes	-30	0.81	Yes	40	91.29	Yes	BPP: Yes, SVM: Yes, Branch: Yes, LB: Yes, RNABPS: Yes
chr1	110172421	+	NM_139156	AMPD2	1	0.61	0.46	26	2.28	0	27	6.16	Yes	14	1.66	Yes	22	0.96	Yes	-26	0.89	Yes	44	95.51	Yes	BPP: Yes, SVM: Yes, Branch: Yes, LB: Yes, RNABPS: Yes
chr11	10485354	+	NM_001172430	AMPD3	1	2.41	0.58	25	10.51	81.43	26	5.63	Yes	60	-1.34	No	0	0	No	-26	0.69	Yes	44	49.24	No	BPP: Yes, SVM: No, Branch: No, LB: Yes, RNABPS: No
chr11	10516454	+	NM_001172430	AMPD3	1	0.3	0.14	9	-1.15	0	12	4.24	No	20	0.57	No	0	0	No	-32	0.92	Yes	38	90.42	Yes	BPP: No, SVM: No, Branch: No, LB: Yes, RNABPS: Yes
chr11	10518307	+	NM_001172430	AMPD3	1	0.62	0.28	18	6.17	86.04	22	5.61	Yes	51	-3.97	No	21	0.9	Yes	-21	0.9	Yes	49	83.92	Yes	BPP: Yes, SVM: No, Branch: Yes, LB: Yes, RNABPS: Yes
chr11	10519856	+	NM_001172430	AMPD3	1	1.04	0.46	27	5.84	86.78	19	5	No	40	-2.66	No	0	0	No	-21	0.7	Yes	52	31.85	No	BPP: No, SVM: No, Branch: No, LB: Yes, RNABPS: No
chr11	10520791	+	NM_001172430	AMPD3	1	0.31	0.13	7	11.87	86.87	50	4.92	No	NA	NA	NA	40	0.16	Yes	-40	0.41	No	30	40.84	No	BPP: No, SVM: No, Branch: Yes, LB: No, RNABPS: No
chr11	10521616	+	NM_001172430	AMPD3	1	3.22	1.24	41	5.14	74.28	32	6.16	Yes	19	1.08	Yes	18	0.73	Yes	-31	0.87	Yes	39	82.74	Yes	BPP: Yes, SVM: Yes, Branch: Yes, LB: Yes, RNABPS: Yes
chr11	10524329	+	NM_001172430	AMPD3	1	0.43	0.19	12	5.91	77.78	29	5.9	Yes	16	0.61	No	28	0.88	Yes	-28	0.86	Yes	42	94.36	Yes	BPP: Yes, SVM: No, Branch: Yes, LB: Yes, RNABPS: Yes
chr11	10526076	+	NM_001172430	AMPD3	1	0.37	0.21	14	0.99	0	30	7.79	Yes	17	0.92	Yes	27	0.79	Yes	-8	0.44	No	NA	NA	NA	BPP: Yes, SVM: Yes, Branch: Yes, LB: No, RNABPS: No
chr11	10526088	+	NM_001172430	AMPD3	1	1.12	0.57	26	-3.2	66.32	42	8.51	Yes	29	0.88	Yes	27	0.79	Yes	-20	0.77	Yes	29	72.09	Yes	BPP: Yes, SVM: Yes, Branch: Yes, LB: Yes, RNABPS: Yes
chr11	10526126	+	NM_001172430	AMPD3	1	4.35	2.26	57	1.01	78.09	23	4.9	No	67	0.86	Yes	22	0.92	Yes	-22	0.96	Yes	48	94.06	Yes	BPP: No, SVM: Yes, Branch: Yes, LB: Yes, RNABPS: Yes
chr1	104115742	+	NM_020978	AMY2B	1	2.07	0.22	12	-1.38	0	31	7.4	Yes	68	0.64	No	0	0	No	-30	0.78	Yes	40	61.31	No	BPP: Yes, SVM: No, Branch: No, LB: Yes, RNABPS: No
chr17	66245151	+	NR_144443	AMZ2	1	0.21	0.58	32	2.12	65.21	24	6.01	Yes	11	0.66	No	23	0.78	Yes	-23	0.88	Yes	47	50.43	No	BPP: Yes, SVM: No, Branch: Yes, LB: Yes, RNABPS: No
chr17	66246500	+	NR_144443	AMZ2	1	0.14	0.43	23	7.51	81.49	37	6.7	Yes	24	1.02	Yes	26	0.68	Yes	-36	0.53	No	48	56.77	No	BPP: Yes, SVM: Yes, Branch: Yes, LB: No, RNABPS: No
chr17	66252930	+	NR_144443	AMZ2	1	0.1	0.18	8	4.35	69.91	58	7.3	Yes	15	1.35	Yes	27	0.74	Yes	-27	0.82	Yes	43	89.51	Yes	BPP: Yes, SVM: Yes, Branch: Yes, LB: Yes, RNABPS: Yes
chr17	62967282	-	NR_026903	AMZ2P1	1	7.75	1.29	48	8.9	96.4	35	7.84	Yes	22	0.81	Yes	0	0	No	-34	0.7	Yes	36	72.68	Yes	BPP: Yes, SVM: Yes, Branch: No, LB: Yes, RNABPS: Yes
chr2	112530095	-	NM_022662	ANAPC1	1	0.15	0.21	13	7.14	84.42	28	5.39	No	15	0.36	No	35	0.39	Yes	-27	0.65	No	43	88.75	Yes	BPP: No, SVM: No, Branch: Yes, LB: No, RNABPS: Yes
chr2	112536317	-	NM_022662	ANAPC1	1	0.08	0.13	8	6.04	89.97	20	4.42	No	30	1.07	Yes	0	0	No	-24	0.51	No	46	60.68	No	BPP: No, SVM: Yes, Branch: No, LB: No, RNABPS: No
chr2	112536342	-	NM_022662	ANAPC1	1	0.38	0.63	32	-0.89	0	10	3.61	No	5	1.02	Yes	0	0	No	-27	0.81	Yes	43	67.82	No	BPP: No, SVM: Yes, Branch: No, LB: Yes, RNABPS: No
chr2	112537959	-	NM_022662	ANAPC1	1	0.08	0.14	7	2	0	33	5.99	Yes	35	0.81	Yes	0	0	No	-32	0.94	Yes	38	91.67	Yes	BPP: Yes, SVM: Yes, Branch: No, LB: Yes, RNABPS: Yes
chr2	112547659	-	NM_022662	ANAPC1	1	0.19	0.35	17	7.89	77.69	21	5.74	Yes	8	1.37	Yes	0	0	No	-20	0.83	Yes	50	92	Yes	BPP: Yes, SVM: Yes, Branch: No, LB: Yes, RNABPS: Yes
chr2	112550129	-	NM_022662	ANAPC1	1	0.07	0.13	8	2.45	0	27	5.83	Yes	14	1.13	Yes	0	0	No	-30	0.64	No	38	66.46	No	BPP: Yes, SVM: Yes, Branch: No, LB: No, RNABPS: No
chr2	112550129	-	NM_022662	ANAPC1	1	0.18	0.33	15	2.45	0	27	5.83	Yes	14	1.13	Yes	0	0	No	-30	0.64	No	38	66.46	No	BPP: Yes, SVM: Yes, Branch: No, LB: No, RNABPS: No
chr2	112550129	-	NM_022662	ANAPC1	1	0.17	0.29	15	2.45	0	27	5.83	Yes	14	1.13	Yes	0	0	No	-30	0.64	No	38	66.46	No	BPP: Yes, SVM: Yes, Branch: No, LB: No, RNABPS: No
chr2	112551875	-	NM_022662	ANAPC1	1	0.24	0.44	26	5.64	81.87	29	4.93	No	26	0.84	Yes	0	0	No	-28	0.78	Yes	42	56.24	No	BPP: No, SVM: Yes, Branch: No, LB: Yes, RNABPS: No
chr2	112552471	-	NM_022662	ANAPC1	1	0.08	0.15	7	-15.18	0	35	5.66	Yes	15	0.64	No	0	0	No	-27	0.71	Yes	NA	NA	NA	BPP: Yes, SVM: No, Branch: No, LB: Yes, RNABPS: No
chr2	112557277	-	NM_022662	ANAPC1	1	0.17	0.31	15	9	89.09	25	5.34	No	12	0.73	No	0	0	No	-24	0.81	Yes	46	90.26	Yes	BPP: No, SVM: No, Branch: No, LB: Yes, RNABPS: Yes
chr2	112579006	-	NM_022662	ANAPC1	1	0.67	0.6	31	6.26	0	18	4.57	No	55	1.46	Yes	0	0	No	-17	0.76	Yes	53	67.07	No	BPP: No, SVM: Yes, Branch: No, LB: Yes, RNABPS: No
chr2	112579018	-	NM_022662	ANAPC1	1	0.62	0.54	28	4.06	77.64	16	3.5	No	43	1.46	Yes	0	0	No	-55	0.52	No	51	52.79	No	BPP: No, SVM: Yes, Branch: No, LB: No, RNABPS: No
chr2	112579043	-	NM_022662	ANAPC1	1	2.93	2.58	62	-1.67	68.81	31	6.92	Yes	18	1.46	Yes	21	0.62	Yes	-30	0.92	Yes	40	85.54	Yes	BPP: Yes, SVM: Yes, Branch: Yes, LB: Yes, RNABPS: Yes
chr2	112582766	-	NM_022662	ANAPC1	1	0.34	0.44	21	-1.41	60.06	16	5.23	No	59	1.3	Yes	23	0.82	Yes	-42	0.61	No	28	63.09	No	BPP: No, SVM: Yes, Branch: Yes, LB: No, RNABPS: No
chr2	112589003	-	NM_022662	ANAPC1	1	0.06	0.13	9	-1.25	0	19	4.23	No	75	0.9	Yes	0	0	No	-52	0.76	Yes	18	81.69	Yes	BPP: No, SVM: Yes, Branch: No, LB: Yes, RNABPS: Yes
chr2	112598593	-	NM_022662	ANAPC1	1	0.12	0.17	8	5.76	79.47	27	5.57	Yes	15	-1.66	No	0	0	No	-26	0.62	No	44	53.33	No	BPP: Yes, SVM: No, Branch: No, LB: No, RNABPS: No
chr2	112605356	-	NM_022662	ANAPC1	1	0.21	0.21	13	6.3	80.66	24	4.95	No	23	0.5	No	0	0	No	-24	0.83	Yes	46	88.88	Yes	BPP: No, SVM: No, Branch: No, LB: Yes, RNABPS: Yes
chr2	112608131	-	NM_022662	ANAPC1	1	0.45	0.49	27	8.27	89.58	21	6.16	Yes	62	2.27	Yes	0	0	No	-20	0.68	Yes	50	59.27	No	BPP: Yes, SVM: Yes, Branch: No, LB: Yes, RNABPS: No
chr2	112615977	-	NM_022662	ANAPC1	1	0.06	0.11	7	-14.56	73.87	33	6.07	Yes	20	1.64	Yes	0	0	No	-32	0.65	No	38	93.43	Yes	BPP: Yes, SVM: Yes, Branch: No, LB: No, RNABPS: Yes
chr2	112616169	-	NM_022662	ANAPC1	1	0.08	0.18	8	3.43	80.12	23	7.24	Yes	10	1.21	Yes	0	0	No	-22	0.86	Yes	48	88.85	Yes	BPP: Yes, SVM: Yes, Branch: No, LB: Yes, RNABPS: Yes
chr2	112616172	-	NM_022662	ANAPC1	1	0.15	0.26	14	4.96	85.02	20	7.04	Yes	7	1.23	Yes	0	0	No	-19	0.69	Yes	51	82.64	Yes	BPP: Yes, SVM: Yes, Branch: No, LB: Yes, RNABPS: Yes
chr2	112620033	-	NM_022662	ANAPC1	1	0.14	0.24	14	7.04	88.41	22	4.66	No	9	1.49	Yes	0	0	No	-27	0.41	No	43	60.87	No	BPP: No, SVM: Yes, Branch: No, LB: No, RNABPS: No
chr2	112625672	-	NM_022662	ANAPC1	1	0.84	1.71	58	-3.95	77.19	26	5.28	No	13	0.43	No	0	0	No	-25	0.6	No	45	81.44	Yes	BPP: No, SVM: No, Branch: No, LB: No, RNABPS: Yes
chr2	112627609	-	NM_022662	ANAPC1	1	0.1	0.22	11	7.82	84.21	30	5.37	No	1	0.88	Yes	0	0	No	-29	0.76	Yes	40	64.16	No	BPP: No, SVM: Yes, Branch: No, LB: Yes, RNABPS: No
chr2	112630982	-	NM_022662	ANAPC1	1	0.16	0.15	10	1.32	0	31	6.08	Yes	68	-3.82	No	0	0	No	-30	0.43	No	37	54.02	No	BPP: Yes, SVM: No, Branch: No, LB: No, RNABPS: No
chr2	112630982	-	NM_022662	ANAPC1	1	0.14	0.15	9	1.32	0	31	6.08	Yes	68	-3.82	No	0	0	No	-30	0.43	No	37	54.02	No	BPP: Yes, SVM: No, Branch: No, LB: No, RNABPS: No
chr2	112636544	-	NM_022662	ANAPC1	1	0.76	1.13	48	-2.21	0	35	6.67	Yes	2	0.58	No	0	0	No	-34	0.5	No	36	48.52	No	BPP: Yes, SVM: No, Branch: No, LB: No, RNABPS: No
chr2	112638471	-	NM_022662	ANAPC1	1	1.48	1.92	60	6.62	85.14	31	5.85	Yes	18	1.12	Yes	22	0.65	Yes	-33	0.69	Yes	40	55.44	No	BPP: Yes, SVM: Yes, Branch: Yes, LB: Yes, RNABPS: No
chr4	145920447	-	NM_001318367	ANAPC10	1	8.27	9.01	72	8.41	88.97	32	8.33	Yes	19	1.13	Yes	31	0.71	Yes	-31	0.85	Yes	39	81.07	Yes	BPP: Yes, SVM: Yes, Branch: Yes, LB: Yes, RNABPS: Yes
chr4	145920447	-	NM_001318367	ANAPC10	1	0.1	0.14	7	8.41	88.97	32	8.33	Yes	19	1.13	Yes	31	0.71	Yes	-31	0.85	Yes	39	81.07	Yes	BPP: Yes, SVM: Yes, Branch: Yes, LB: Yes, RNABPS: Yes
chr4	145954524	-	NM_001318367	ANAPC10	1	8.2	8.57	71	9.59	92.63	25	5.98	Yes	24	0.93	Yes	24	0.69	Yes	-24	0.82	Yes	46	85.14	Yes	BPP: Yes, SVM: Yes, Branch: Yes, LB: Yes, RNABPS: Yes
chr4	145962568	-	NM_001318367	ANAPC10	1	0.15	0.15	9	9.49	89.22	37	6.18	Yes	24	-0.48	No	0	0	No	-31	0.37	No	45	31.97	No	BPP: Yes, SVM: No, Branch: No, LB: No, RNABPS: No
chr4	145983208	-	NM_001318367	ANAPC10	1	0.1	0.13	7	9.11	93.66	29	7.5	Yes	16	1.11	Yes	0	0	No	-28	0.36	No	39	50.34	No	BPP: Yes, SVM: Yes, Branch: No, LB: No, RNABPS: No
chr4	145985514	-	NM_001318367	ANAPC10	1	0.13	0.14	8	5.4	77.16	49	8.35	Yes	36	1.58	Yes	27	0.55	Yes	-48	0.63	No	22	81.97	Yes	BPP: Yes, SVM: Yes, Branch: Yes, LB: No, RNABPS: Yes
chr4	145985842	-	NM_001318367	ANAPC10	1	0.43	0.58	31	-0.05	74.4	40	5.47	No	73	0.19	No	0	0	No	-30	0.73	Yes	40	70.67	Yes	BPP: No, SVM: No, Branch: No, LB: Yes, RNABPS: Yes
chr11	71820845	-	NM_001278488	ANAPC15	1	0.07	0.14	9	9.05	78.98	22	6.22	Yes	76	-2.64	No	0	0	No	-34	0.42	No	36	53.8	No	BPP: Yes, SVM: No, Branch: No, LB: No, RNABPS: No
chr11	71820987	-	NM_001278488	ANAPC15	1	2.75	5.46	70	3.53	70.68	25	5.57	Yes	12	0.84	Yes	24	0.91	Yes	-24	0.81	Yes	46	61.65	No	BPP: Yes, SVM: Yes, Branch: Yes, LB: Yes, RNABPS: No
chr11	71821308	-	NM_001278488	ANAPC15	1	0.88	1.26	44	5.55	82.51	16	4.75	No	45	-3.74	No	23	0.81	Yes	-23	0.73	Yes	47	54.7	No	BPP: No, SVM: No, Branch: Yes, LB: Yes, RNABPS: No
chr11	71822333	-	NM_001278488	ANAPC15	1	245.69	100.36	72	6.8	81.15	15	5.23	No	2	1.36	Yes	19	0.61	Yes	-19	0.74	Yes	51	58.41	No	BPP: No, SVM: Yes, Branch: Yes, LB: Yes, RNABPS: No
chr10	73979817	+	NM_001242546	ANAPC16	1	1.45	0.51	26	-6.91	0	9	3.87	No	25	1.39	Yes	0	0	No	-37	0.62	No	25	80.35	Yes	BPP: No, SVM: Yes, Branch: No, LB: No, RNABPS: Yes
chr10	73989756	+	NM_001242546	ANAPC16	1	0.05	0.13	8	4.99	91.39	41	5.92	Yes	53	0.99	Yes	0	0	No	-23	0.53	No	46	56.81	No	BPP: Yes, SVM: Yes, Branch: No, LB: No, RNABPS: No
chr10	73983650	+	NM_001242546	ANAPC16	1	0.43	0.4	23	-1.42	0	39	8.46	Yes	41	0.74	No	0	0	No	-30	0.44	No	41	54.31	No	BPP: Yes, SVM: No, Branch: No, LB: No, RNABPS: No
chr10	73989756	+	NM_001242546	ANAPC16	1	0.09	0.21	13	4.99	91.39	41	5.92	Yes	53	0.99	Yes	0	0	No	-23	0.53	No	46	56.81	No	BPP: Yes, SVM: Yes, Branch: No, LB: No, RNABPS: No
chr10	73989756	+	NM_001242546	ANAPC16	1	0.1	0.22	13	4.99	91.39	41	5.92	Yes	53	0.99	Yes	0	0	No	-23	0.53	No	46	56.81	No	BPP: Yes, SVM: Yes, Branch: No, LB: No, RNABPS: No
chr9	140069921	-	NM_013366	ANAPC2	1	0.67	0.43	24	-2.66	0	18	6	Yes	57	0.5	No	25	0.78	Yes	-32	0.5	No	41	38.01	No	BPP: Yes, SVM: No, Branch: Yes, LB: No, RNABPS: No
chr9	140069968	-	NM_013366	ANAPC2	1	0.32	0.22	13	-16.59	0	14	3.57	No	10	0.21	No	25	0.78	Yes	-22	0.53	No	48	63.25	No	BPP: No, SVM: No, Branch: Yes, LB: No, RNABPS: No
chr9	140070167	-	NM_013366	ANAPC2	1	0.12	0.11	8	8.88	90.74	19	5.74	Yes	6	0.71	No	0	0	No	-26	0.57	No	52	65.73	No	BPP: Yes, SVM: No, Branch: No, LB: No, RNABPS: No
chr9	140071722	-	NM_013366	ANAPC2	1	0.2	0.17	10	5.55	87.88	21	5.54	No	-4	0.01	No	0	0	No	-25	0.68	Yes	45	78.64	Yes	BPP: No, SVM: No, Branch: No, LB: Yes, RNABPS: Yes
chr9	140072569	-	NM_013366	ANAPC2	1	1.04	0.93	40	2.82	83.59	23	5.1	No	35	2.31	Yes	0	0	No	-47	0.34	No	47	52.28	No	BPP: No, SVM: Yes, Branch: No, LB: No, RNABPS: No
chr9	140074996	-	NM_013366	ANAPC2	1	0.46	0.31	18	3.14	74.36	20	6.57	Yes	7	0.48	No	21	0.42	Yes	-19	0.92	Yes	51	95.15	Yes	BPP: Yes, SVM: No, Branch: Yes, LB: Yes, RNABPS: Yes
chr9	140076253	-	NM_013366	ANAPC2	1	0.24	0.22	14	-3.74	68.54	23	6.78	Yes	10	0.2	No	0	0	No	-22	0.78	Yes	48	57.77	No	BPP: Yes, SVM: No, Branch: No, LB: Yes, RNABPS: No
chr9	140078235	-	NM_013366	ANAPC2	1	2.31	2.1	62	-0.65	0	17	4.24	No	19	0.78	Yes	0	0	No	-31	0.9	Yes	39	92.61	Yes	BPP: No, SVM: Yes, Branch: No, LB: Yes, RNABPS: Yes
chr9	140079564	-	NM_013366	ANAPC2	1	0.63	0.4	23	8.97	83.09	18	5.99	Yes	5	1.33	Yes	21	0.96	Yes	-29	0.57	No	53	80.37	Yes	BPP: Yes, SVM: Yes, Branch: Yes, LB: No, RNABPS: Yes
chr9	140079799	-	NM_013366	ANAPC2	1	0.25	0.17	10	8.78	74.83	15	6.24	Yes	76	0.21	No	0	0	No	-32	0.47	No	36	66.02	No	BPP: Yes, SVM: No, Branch: No, LB: No, RNABPS: No
chr9	140080458	-	NM_013366	ANAPC2	1	0.58	0.35	19	6.38	75.5	26	5.66	Yes	67	-4.41	No	0	0	No	-25	0.88	Yes	45	76.23	Yes	BPP: Yes, SVM: No, Branch: No, LB: Yes, RNABPS: Yes
chr9	140080748	-	NM_013366	ANAPC2	1	0.27	0.18	11	5.38	78.2	19	5.74	Yes	6	1.42	Yes	0	0	No	-18	0.64	No	52	70.73	Yes	BPP: Yes, SVM: Yes, Branch: No, LB: No, RNABPS: Yes
chr9	140080803	-	NM_013366	ANAPC2	1	2.08	1.26	47	-1.69	0	9	3.87	No	NA	NA	NA	0	0	No	-27	0.57	No	43	59.67	No	BPP: No, SVM: No, Branch: No, LB: No, RNABPS: No
chr4	25385909	+	NM_001286756	ANAPC4	1	0.3	0.18	12	8.86	83.3	29	5.48	No	16	1.61	Yes	0	0	No	-28	0.79	Yes	42	91.12	Yes	BPP: No, SVM: Yes, Branch: No, LB: Yes, RNABPS: Yes
chr4	25393996	+	NM_001286756	ANAPC4	1	0.9	0.74	39	4.01	79.3	28	6.77	Yes	48	1.45	Yes	0	0	No	-27	0.76	Yes	43	93.49	Yes	BPP: Yes, SVM: Yes, Branch: No, LB: Yes, RNABPS: Yes
chr4	25394384	+	NM_001286756	ANAPC4	1	1.2	0.67	33	8.93	80.88	36	4.94	No	5	0.73	No	0	0	No	-38	0.38	No	32	51.36	No	BPP: No, SVM: No, Branch: No, LB: No, RNABPS: No
chr4	25395460	+	NM_001286756	ANAPC4	1	0.66	0.35	22	2.19	65.31	39	6.09	Yes	26	0.67	No	21	0.65	Yes	-38	0.44	No	32	76	Yes	BPP: Yes, SVM: No, Branch: Yes, LB: No, RNABPS: Yes
chr4	25395504	+	NM_001286756	ANAPC4	1	0.25	0.11	8	2.01	69.83	28	5.48	No	15	1.19	Yes	0	0	No	-27	0.91	Yes	43	94.35	Yes	BPP: No, SVM: Yes, Branch: No, LB: Yes, RNABPS: Yes
chr4	25398472	+	NM_001286756	ANAPC4	1	0.51	0.22	12	3.97	75.88	29	6.78	Yes	16	1.52	Yes	0	0	No	-35	0.36	No	42	56.99	No	BPP: Yes, SVM: Yes, Branch: No, LB: No, RNABPS: No
chr4	25403406	+	NM_001286756	ANAPC4	1	0.47	0.24	15	9.49	82.05	27	6.4	Yes	14	1.61	Yes	0	0	No	-26	0.94	Yes	44	93.3	Yes	BPP: Yes, SVM: Yes, Branch: No, LB: Yes, RNABPS: Yes
chr4	25415270	+	NM_001286756	ANAPC4	1	0.15	0.13	7	-6.01	0	35	7.14	Yes	69	1.47	Yes	0	0	No	-44	0.91	Yes	26	95.83	Yes	BPP: Yes, SVM: Yes, Branch: No, LB: Yes, RNABPS: Yes
chr4	25416270	+	NM_001286756	ANAPC4	1	2.63	1.06	46	9.31	85.27	40	7.45	Yes	55	0.52	No	0	0	No	-24	0.82	Yes	46	80.49	Yes	BPP: Yes, SVM: No, Branch: No, LB: Yes, RNABPS: Yes
chr4	25417021	+	NM_001286756	ANAPC4	1	2.53	2.49	68	4.82	77.78	26	5.88	Yes	13	1.46	Yes	0	0	No	-25	0.84	Yes	45	88.76	Yes	BPP: Yes, SVM: Yes, Branch: No, LB: Yes, RNABPS: Yes
chr12	121747815	-	NM_001137559	ANAPC5	1	0.15	0.72	31	11.41	85.43	32	5.11	No	49	1.66	Yes	31	0.55	Yes	-31	0.59	No	52	57.68	No	BPP: No, SVM: Yes, Branch: Yes, LB: No, RNABPS: No
chr12	121755954	-	NM_001137559	ANAPC5	1	0.03	0.13	8	-6.95	0	41	5.21	No	28	0.63	No	0	0	No	-40	0.62	No	30	72.81	Yes	BPP: No, SVM: No, Branch: No, LB: No, RNABPS: Yes
chr12	121755958	-	NM_001137559	ANAPC5	1	0.15	0.68	36	3.04	65.22	37	4.96	No	24	0.63	No	26	0.81	Yes	-36	0.63	No	34	75.16	Yes	BPP: No, SVM: No, Branch: Yes, LB: No, RNABPS: Yes
chr12	121756155	-	NM_001137559	ANAPC5	1	0.13	0.53	30	9.93	89.19	41	7.74	Yes	63	0.48	No	24	0.66	Yes	-24	0.54	No	46	76.75	Yes	BPP: Yes, SVM: No, Branch: Yes, LB: No, RNABPS: Yes
chr12	121756208	-	NM_001137559	ANAPC5	1	0.27	1.06	42	7.62	76.68	29	5.24	No	35	1.3	Yes	22	0.85	Yes	-47	0.82	Yes	42	70.57	Yes	BPP: No, SVM: Yes, Branch: Yes, LB: Yes, RNABPS: Yes
chr12	121756226	-	NM_001137559	ANAPC5	1	0.02	0.1	7	-16.19	0	30	7.56	Yes	17	1.33	Yes	22	0.85	Yes	-29	0.97	Yes	NA	NA	NA	BPP: Yes, SVM: Yes, Branch: Yes, LB: Yes, RNABPS: No
chr12	121766277	-	NM_001137559	ANAPC5	1	3.84	3.24	65	0.39	68.93	27	5.74	Yes	50	0.83	Yes	22	0.59	Yes	-26	0.66	Yes	44	66.88	No	BPP: Yes, SVM: Yes, Branch: Yes, LB: Yes, RNABPS: No
chr12	121766301	-	NM_001137559	ANAPC5	1	309.37	251.72	72	5.78	75.8	39	6.02	Yes	26	0.84	Yes	32	0.35	Yes	-38	0.43	No	32	70.96	Yes	BPP: Yes, SVM: Yes, Branch: Yes, LB: No, RNABPS: Yes
chr12	121766301	-	NM_001137559	ANAPC5	1	0.34	0.29	15	5.78	75.8	39	6.02	Yes	26	0.84	Yes	32	0.35	Yes	-38	0.43	No	32	70.96	Yes	BPP: Yes, SVM: Yes, Branch: Yes, LB: No, RNABPS: Yes
chr12	121766650	-	NM_001137559	ANAPC5	1	0.2	0.17	10	6.35	82.07	47	6.76	Yes	34	0.96	Yes	18	0.71	Yes	-20	0.47	No	50	77.64	Yes	BPP: Yes, SVM: Yes, Branch: Yes, LB: No, RNABPS: Yes
chr12	121769243	-	NM_001137559	ANAPC5	1	0.03	0.13	8	2.14	67.61	60	6.94	Yes	47	0.62	No	19	0.52	Yes	-26	0.47	No	51	56.14	No	BPP: Yes, SVM: No, Branch: Yes, LB: No, RNABPS: No
chr12	110815649	-	NM_001137664	ANAPC7	1	0.56	0.93	37	7.14	73.43	32	6.86	Yes	-4	0.62	No	0	0	No	-31	0.91	Yes	39	96.68	Yes	BPP: Yes, SVM: No, Branch: No, LB: Yes, RNABPS: Yes
chr12	110816456	-	NM_001137664	ANAPC7	1	0.25	0.44	27	-1.56	68.81	35	6.63	Yes	64	0.47	No	0	0	No	-34	0.5	No	28	65.92	No	BPP: Yes, SVM: No, Branch: No, LB: No, RNABPS: No
chr12	110824172	-	NM_001137664	ANAPC7	1	0.65	0.71	33	1.97	73.52	18	5.65	Yes	5	0.12	No	0	0	No	-25	0.66	No	49	55.32	No	BPP: Yes, SVM: No, Branch: No, LB: No, RNABPS: No
chr12	110824172	-	NM_001137664	ANAPC7	1	0.77	0.69	37	1.97	73.52	18	5.65	Yes	5	0.12	No	0	0	No	-25	0.66	No	49	55.32	No	BPP: Yes, SVM: No, Branch: No, LB: No, RNABPS: No
chr12	110824224	-	NM_001137664	ANAPC7	1	1.02	1.15	45	-1.36	57.87	20	5.48	No	70	-3.7	No	0	0	No	-19	0.51	No	51	34.46	No	BPP: No, SVM: No, Branch: No, LB: No, RNABPS: No
chr12	110824267	-	NM_001137664	ANAPC7	1	0.16	0.21	12	-2.3	0	12	3.96	No	65	-4.81	No	0	0	No	-23	0.36	No	47	42.09	No	BPP: No, SVM: No, Branch: No, LB: No, RNABPS: No
chr12	110824267	-	NM_001137664	ANAPC7	1	0.11	0.14	8	-2.3	0	12	3.96	No	65	-4.81	No	0	0	No	-23	0.36	No	47	42.09	No	BPP: No, SVM: No, Branch: No, LB: No, RNABPS: No
chr12	110830951	-	NM_001137664	ANAPC7	1	1	1.54	55	5.97	80.98	36	6	Yes	43	0.43	No	0	0	No	-35	0.88	Yes	35	82.68	Yes	BPP: Yes, SVM: No, Branch: No, LB: Yes, RNABPS: Yes
chr12	110834188	-	NM_001137664	ANAPC7	1	0.43	0.53	25	6.02	77.9	27	5.39	No	56	0.35	No	0	0	No	-26	0.79	Yes	44	90.71	Yes	BPP: No, SVM: No, Branch: No, LB: Yes, RNABPS: Yes
chr12	110839310	-	NM_001137664	ANAPC7	1	0.59	0.72	34	10.13	89.34	26	5.14	No	8	0.93	Yes	0	0	No	-25	0.87	Yes	45	88.18	Yes	BPP: No, SVM: Yes, Branch: No, LB: Yes, RNABPS: Yes
chr14	77270759	-	NM_015305	ANGEL1	1	4.83	1.04	48	9.35	91.63	44	7	Yes	31	1.07	Yes	22	0.47	Yes	-43	0.54	No	27	80.02	Yes	BPP: Yes, SVM: Yes, Branch: Yes, LB: No, RNABPS: Yes
chr14	77271346	-	NM_015305	ANGEL1	1	3.38	0.74	33	1.83	0	35	4.51	No	66	0.63	No	0	0	No	-34	0.23	No	36	41.83	No	BPP: No, SVM: No, Branch: No, LB: No, RNABPS: No
chr14	77276598	-	NM_015305	ANGEL1	1	1.23	0.29	17	6.5	85.67	19	7.62	Yes	6	1.18	Yes	18	0.6	Yes	-18	0.59	No	52	85.82	Yes	BPP: Yes, SVM: Yes, Branch: Yes, LB: No, RNABPS: Yes
chr1	213176253	-	NM_001300755	ANGEL2	1	0.5	0.26	15	4.62	0	36	4.47	No	23	0.82	Yes	0	0	No	-35	0.52	No	39	69.25	No	BPP: No, SVM: Yes, Branch: No, LB: No, RNABPS: No
chr1	213178043	-	NM_001300755	ANGEL2	1	0.76	0.46	26	2.24	80.12	20	7.14	Yes	7	1.16	Yes	0	0	No	-19	0.74	Yes	51	83.98	Yes	BPP: Yes, SVM: Yes, Branch: No, LB: Yes, RNABPS: Yes
chr1	213178046	-	NM_001300755	ANGEL2	1	0.39	0.19	11	3.6	85.02	17	6.93	Yes	4	1.2	Yes	0	0	No	-16	0.42	No	54	65.05	No	BPP: Yes, SVM: Yes, Branch: No, LB: No, RNABPS: No
chr19	10203242	-	NM_001321411	ANGPTL6	1	0.24	0.15	8	12.15	81.23	25	5.01	No	12	1.68	Yes	0	0	No	-24	0.67	Yes	46	72.61	Yes	BPP: No, SVM: Yes, Branch: No, LB: Yes, RNABPS: Yes
chr19	10204140	-	NM_001321411	ANGPTL6	1	0.41	0.14	7	-9.11	61.6	24	6.84	Yes	11	0.58	No	0	0	No	-29	0.72	Yes	41	53.74	No	BPP: Yes, SVM: No, Branch: No, LB: Yes, RNABPS: No
chr19	10204239	-	NM_001321411	ANGPTL6	1	2.16	0.78	39	3.27	66.5	15	6.4	Yes	63	1.75	Yes	0	0	No	-14	0.34	No	56	30.53	No	BPP: Yes, SVM: Yes, Branch: No, LB: No, RNABPS: No
chr8	41529945	-	NM_020476	ANK1	1	34.41	5.71	68	8.42	93.95	19	4.9	No	6	0.29	No	26	0.82	Yes	-26	0.59	No	44	68.63	No	BPP: No, SVM: No, Branch: Yes, LB: No, RNABPS: No
chr17	4067468	-	NM_001257999	ANKFY1	1	2.68	1.51	52	8.81	90.91	20	6.03	Yes	7	1.1	Yes	0	0	No	-22	0.77	Yes	48	83.51	Yes	BPP: Yes, SVM: Yes, Branch: No, LB: Yes, RNABPS: Yes
chr17	4070488	-	NM_001257999	ANKFY1	1	0.6	0.35	15	6.44	94.1	17	4.25	No	42	1.25	Yes	0	0	No	-24	0.73	Yes	46	70.56	Yes	BPP: No, SVM: Yes, Branch: No, LB: Yes, RNABPS: Yes
chr17	4074573	-	NM_001257999	ANKFY1	1	0.27	0.11	7	5.22	70.73	39	5.75	Yes	26	1.5	Yes	0	0	No	-38	0.54	No	32	79.07	Yes	BPP: Yes, SVM: Yes, Branch: No, LB: No, RNABPS: Yes
chr17	4076683	-	NM_001257999	ANKFY1	1	0.4	0.25	13	8.42	84.18	67	7.82	Yes	39	0.31	No	0	0	No	-25	0.85	Yes	45	69.57	No	BPP: Yes, SVM: No, Branch: No, LB: Yes, RNABPS: No
chr17	4085128	-	NM_001257999	ANKFY1	1	0.63	0.29	18	2.34	0	35	5.4	No	22	0.47	No	0	0	No	-28	0.77	Yes	42	75.82	Yes	BPP: No, SVM: No, Branch: No, LB: Yes, RNABPS: Yes
chr17	4085286	-	NM_001257999	ANKFY1	1	1.36	0.63	30	9.51	89.74	16	6.56	Yes	3	2.24	Yes	0	0	No	-31	0.71	Yes	42	63.54	No	BPP: Yes, SVM: Yes, Branch: No, LB: Yes, RNABPS: No
chr17	4085648	-	NM_001257999	ANKFY1	1	24.57	6.26	72	2.28	68.9	36	7.36	Yes	23	-2.05	No	35	0.43	Yes	-35	0.37	No	35	42.97	No	BPP: Yes, SVM: No, Branch: Yes, LB: No, RNABPS: No
chr17	4096156	-	NM_001257999	ANKFY1	1	0.91	0.31	18	8.31	88.85	31	5.27	No	41	1.14	Yes	0	0	No	-30	0.68	Yes	40	71.09	Yes	BPP: No, SVM: Yes, Branch: No, LB: Yes, RNABPS: Yes
chr17	4098081	-	NM_001257999	ANKFY1	1	0.94	0.31	19	-0.38	60.11	52	7.44	Yes	69	0.1	No	0	0	No	-36	0.58	No	34	85.4	Yes	BPP: Yes, SVM: No, Branch: No, LB: No, RNABPS: Yes
chr17	4098134	-	NM_001257999	ANKFY1	1	0.72	0.26	16	3.52	81.37	29	6.31	Yes	64	0.39	No	0	0	No	-28	0.55	No	42	55.62	No	BPP: Yes, SVM: No, Branch: No, LB: No, RNABPS: No
chr17	4110871	-	NM_001257999	ANKFY1	1	2.84	2.11	58	7.46	84.48	28	5.04	No	42	-2.46	No	0	0	No	-28	0.53	No	42	45.19	No	BPP: No, SVM: No, Branch: No, LB: No, RNABPS: No
chr17	4122984	-	NM_001257999	ANKFY1	1	0.28	0.11	8	8.5	82.86	55	8.37	Yes	42	1.12	Yes	0	0	No	-54	0.79	Yes	16	87.15	Yes	BPP: Yes, SVM: Yes, Branch: No, LB: Yes, RNABPS: Yes
chr17	4135225	-	NM_001257999	ANKFY1	1	0.65	0.29	16	11.62	98.16	38	7.26	Yes	29	1.71	Yes	0	0	No	-41	0.9	Yes	29	89.81	Yes	BPP: Yes, SVM: Yes, Branch: No, LB: Yes, RNABPS: Yes
chr5	14741488	-	NM_054027	ANKH	1	4.3	1.15	44	7.36	75.14	37	6.14	Yes	24	1.45	Yes	23	0.96	Yes	-23	0.82	Yes	47	81.67	Yes	BPP: Yes, SVM: Yes, Branch: Yes, LB: Yes, RNABPS: Yes
chr5	14741766	-	NM_054027	ANKH	1	0.42	0.11	8	2	77.76	57	7.65	Yes	5	0.31	No	0	0	No	-24	0.63	No	29	49.57	No	BPP: Yes, SVM: No, Branch: No, LB: No, RNABPS: No
chr5	14747522	-	NM_054027	ANKH	1	1.44	0.58	29	7.39	85.02	22	6.78	Yes	9	0.63	No	0	0	No	-21	0.75	Yes	49	80.38	Yes	BPP: Yes, SVM: No, Branch: No, LB: Yes, RNABPS: Yes
chr5	14753806	-	NM_054027	ANKH	1	0.62	0.36	21	6.93	82.96	40	5.98	Yes	53	0.58	No	0	0	No	-32	0.84	Yes	38	80.1	Yes	BPP: Yes, SVM: No, Branch: No, LB: Yes, RNABPS: Yes
chr5	139790329	+	NM_017747	ANKHD1	1	1.26	1.94	59	10.85	84.06	24	4.92	No	11	0.98	Yes	0	0	No	-23	0.51	No	47	53.34	No	BPP: No, SVM: Yes, Branch: No, LB: No, RNABPS: No
chr5	139818078	+	NM_017747	ANKHD1	1	2.03	3.1	63	-1.17	62.65	37	6.48	Yes	-3	0.87	Yes	0	0	No	-36	0.49	No	38	26.27	No	BPP: Yes, SVM: Yes, Branch: No, LB: No, RNABPS: No
chr5	139818087	+	NM_017747	ANKHD1	1	14.21	21.26	72	0.09	0	19	4.19	No	6	0.32	No	0	0	No	-18	0.84	Yes	52	85.17	Yes	BPP: No, SVM: No, Branch: No, LB: Yes, RNABPS: Yes
chr5	139820568	+	NM_017747	ANKHD1	1	0.07	0.17	10	0.16	0	22	5.84	Yes	9	0.66	No	0	0	No	-21	0.87	Yes	NA	NA	NA	BPP: Yes, SVM: No, Branch: No, LB: Yes, RNABPS: No
chr5	139820970	+	NM_017747	ANKHD1	1	0.13	0.26	17	1.86	70.71	38	4.84	No	25	0.79	Yes	0	0	No	-22	0.44	No	49	56.14	No	BPP: No, SVM: Yes, Branch: No, LB: No, RNABPS: No
chr5	139851823	+	NM_017747	ANKHD1	1	1.33	0.53	30	12.3	95.86	24	5.48	No	11	0.74	No	23	0.59	Yes	-23	0.82	Yes	47	78.26	Yes	BPP: No, SVM: No, Branch: Yes, LB: Yes, RNABPS: Yes
chr5	139851823	+	NM_017747	ANKHD1	1	319.61	124.24	72	12.3	95.86	24	5.48	No	11	0.74	No	23	0.59	Yes	-23	0.82	Yes	47	78.26	Yes	BPP: No, SVM: No, Branch: Yes, LB: Yes, RNABPS: Yes
chr5	139864260	+	NM_017747	ANKHD1	1	0.47	0.72	36	4.39	76.63	26	7.35	Yes	13	1.21	Yes	0	0	No	-25	0.66	No	39	69.85	Yes	BPP: Yes, SVM: Yes, Branch: No, LB: No, RNABPS: Yes
chr5	139870773	+	NM_017747	ANKHD1	1	0.3	0.38	21	4.19	0	174	10.03	Yes	NA	NA	NA	0	0	No	-41	0.25	No	39	35.69	No	BPP: Yes, SVM: No, Branch: No, LB: No, RNABPS: No
chr5	139877622	+	NM_017747	ANKHD1	1	0.12	0.15	10	10.34	88.17	26	6.08	Yes	1	0.25	No	0	0	No	-25	0.92	Yes	45	90.67	Yes	BPP: Yes, SVM: No, Branch: No, LB: Yes, RNABPS: Yes
chr5	139887352	+	NM_017747	ANKHD1	1	0.08	0.11	8	3.51	78.22	31	5.6	Yes	34	1.05	Yes	0	0	No	-24	0.5	No	46	44.85	No	BPP: Yes, SVM: Yes, Branch: No, LB: No, RNABPS: No
chr5	139916922	+	NM_017747	ANKHD1	1	156.07	68.81	72	5.81	91.34	24	5.1	No	44	0.81	Yes	24	0.44	Yes	-24	0.4	No	46	52.04	No	BPP: No, SVM: Yes, Branch: Yes, LB: No, RNABPS: No
chr7	91926480	+	NM_019004	ANKIB1	1	0.47	0.67	30	11.03	88.08	19	3.82	No	29	0.13	No	0	0	No	-27	0.65	No	43	52.8	No	BPP: No, SVM: No, Branch: No, LB: No, RNABPS: No
chr7	91942584	+	NM_019004	ANKIB1	1	1	0.94	43	10.43	91.67	18	5.1	No	9	0.7	No	0	0	No	-21	0.7	Yes	53	64.69	No	BPP: No, SVM: No, Branch: No, LB: Yes, RNABPS: No
chr7	91948650	+	NM_019004	ANKIB1	1	0.21	0.18	12	-0.11	0	10	4	No	43	0.91	Yes	0	0	No	-24	0.75	Yes	37	78.75	Yes	BPP: No, SVM: Yes, Branch: No, LB: Yes, RNABPS: Yes
chr7	91948933	+	NM_019004	ANKIB1	1	0.83	0.97	42	9.94	90.23	30	4.37	No	11	0.67	No	23	0.9	Yes	-23	0.89	Yes	47	91.3	Yes	BPP: No, SVM: No, Branch: Yes, LB: Yes, RNABPS: Yes
chr7	91955241	+	NM_019004	ANKIB1	1	0.58	0.69	33	7.12	88.28	32	5.82	Yes	55	1.79	Yes	31	0.77	Yes	-31	0.6	No	39	79.76	Yes	BPP: Yes, SVM: Yes, Branch: Yes, LB: No, RNABPS: Yes
chr7	91962941	+	NM_019004	ANKIB1	1	0.39	0.49	25	8.48	82.37	20	7.15	Yes	7	1.44	Yes	0	0	No	-36	0.54	No	34	58.16	No	BPP: Yes, SVM: Yes, Branch: No, LB: No, RNABPS: No
chr7	91972311	+	NM_019004	ANKIB1	1	0.4	0.49	27	-3.39	83.57	26	6.38	Yes	47	1.05	Yes	28	0.74	Yes	-26	0.5	No	45	70.34	Yes	BPP: Yes, SVM: Yes, Branch: Yes, LB: No, RNABPS: Yes
chr7	91977260	+	NM_019004	ANKIB1	1	8.48	5.39	71	2.63	68.73	39	5.96	Yes	26	0.21	No	21	0.37	Yes	-31	0.36	No	39	49.23	No	BPP: Yes, SVM: No, Branch: Yes, LB: No, RNABPS: No
chr7	91980286	+	NM_019004	ANKIB1	1	0.26	0.18	11	-2.02	64.49	28	5.65	Yes	25	1.04	Yes	0	0	No	-27	0.8	Yes	43	71.01	Yes	BPP: Yes, SVM: Yes, Branch: No, LB: Yes, RNABPS: Yes
chr7	92020483	+	NM_019004	ANKIB1	1	0.99	1.1	51	0.33	0	33	6.34	Yes	20	0.96	Yes	0	0	No	-32	0.37	No	38	68.86	No	BPP: Yes, SVM: Yes, Branch: No, LB: No, RNABPS: No
chr7	92020735	+	NM_019004	ANKIB1	1	0.18	0.17	10	8.97	82.67	27	5.48	No	-2	-1.53	No	0	0	No	-26	0.85	Yes	44	79.36	Yes	BPP: No, SVM: No, Branch: No, LB: Yes, RNABPS: Yes
chr7	92022527	+	NM_019004	ANKIB1	1	0.4	0.36	18	9.01	91.39	24	4.8	No	26	0.7	No	0	0	No	-24	0.43	No	46	58.55	No	BPP: No, SVM: No, Branch: No, LB: No, RNABPS: No
chr7	92025696	+	NM_019004	ANKIB1	1	5.37	4.9	72	1.6	72.47	25	5.2	No	23	1.25	Yes	0	0	No	-24	0.9	Yes	46	91.39	Yes	BPP: No, SVM: Yes, Branch: No, LB: Yes, RNABPS: Yes
chr19	17392870	+	NM_152363	ANKLE1	1	10.28	1.72	53	-1.03	0	22	7.62	Yes	9	0.71	No	0	0	No	-21	0.91	Yes	49	83.66	Yes	BPP: Yes, SVM: No, Branch: No, LB: Yes, RNABPS: Yes
chr19	17392873	+	NM_152363	ANKLE1	1	1.82	0.33	21	-8.63	0	12	4.12	No	12	0.5	No	26	0.47	Yes	-24	0.89	Yes	46	84.92	Yes	BPP: No, SVM: No, Branch: Yes, LB: Yes, RNABPS: Yes
chr19	17396243	+	NM_152363	ANKLE1	1	0.43	0.14	10	-9.94	0	24	5.48	No	11	1.2	Yes	0	0	No	-23	0.85	Yes	47	70.93	Yes	BPP: No, SVM: Yes, Branch: No, LB: Yes, RNABPS: Yes
chr12	133306878	-	NM_015114	ANKLE2	1	0.09	0.11	7	3.49	70.38	11	6.48	Yes	52	-1.58	No	24	0.91	Yes	-22	0.64	No	35	58.94	No	BPP: Yes, SVM: No, Branch: Yes, LB: No, RNABPS: No
chr12	133310386	-	NM_015114	ANKLE2	1	0.13	0.14	9	5.04	87.62	27	5.1	No	14	1.16	Yes	0	0	No	-26	0.8	Yes	44	74.12	Yes	BPP: No, SVM: Yes, Branch: No, LB: Yes, RNABPS: Yes
chr12	133310658	-	NM_015114	ANKLE2	1	8.76	9.82	72	8.13	85.86	26	7.55	Yes	13	1.47	Yes	25	0.95	Yes	-25	0.94	Yes	45	95.56	Yes	BPP: Yes, SVM: Yes, Branch: Yes, LB: Yes, RNABPS: Yes
chr12	133311079	-	NM_015114	ANKLE2	1	0.94	0.76	40	0.92	0	19	7.99	Yes	6	1.04	Yes	0	0	No	-18	0.23	No	40	61.24	No	BPP: Yes, SVM: Yes, Branch: No, LB: No, RNABPS: No
chr12	133311083	-	NM_015114	ANKLE2	1	7.95	6.67	71	9.57	91.87	15	7.77	Yes	2	1.05	Yes	0	0	No	-35	0.27	No	44	68.6	No	BPP: Yes, SVM: Yes, Branch: No, LB: No, RNABPS: No
chr12	133312936	-	NM_015114	ANKLE2	1	2.73	2.26	61	7.56	93.23	28	5.63	Yes	47	-2.32	No	0	0	No	-26	0.48	No	43	45.59	No	BPP: Yes, SVM: No, Branch: No, LB: No, RNABPS: No
chr12	133313807	-	NM_015114	ANKLE2	1	0.38	0.38	22	2.78	70.65	33	6.34	Yes	20	1.22	Yes	0	0	No	-32	0.91	Yes	38	93.66	Yes	BPP: Yes, SVM: Yes, Branch: No, LB: Yes, RNABPS: Yes
chr12	133316849	-	NM_015114	ANKLE2	1	0.26	0.33	20	5.15	84.37	16	5.47	No	33	1.69	Yes	0	0	No	-24	0.56	No	47	62.37	No	BPP: No, SVM: Yes, Branch: No, LB: No, RNABPS: No
chr12	133317265	-	NM_015114	ANKLE2	1	0.29	0.31	16	10.35	87.12	39	6.6	Yes	41	-1.04	No	0	0	No	-38	0.67	Yes	32	81.18	Yes	BPP: Yes, SVM: No, Branch: No, LB: Yes, RNABPS: Yes
chr12	133318478	-	NM_015114	ANKLE2	1	3.02	4.08	67	6.1	77.03	19	5.82	Yes	35	0.32	No	25	0.43	Yes	-25	0.6	No	45	58.77	No	BPP: Yes, SVM: No, Branch: Yes, LB: No, RNABPS: No
chr12	133319187	-	NM_015114	ANKLE2	1	0.08	0.1	7	2.61	73.64	34	6.32	Yes	-1	0.2	No	32	0.51	Yes	-25	0.91	Yes	45	89.78	Yes	BPP: Yes, SVM: No, Branch: Yes, LB: Yes, RNABPS: Yes
chr12	133319246	-	NM_015114	ANKLE2	1	1.58	2.07	59	1.46	74.76	23	3.91	No	70	-5.31	No	0	0	No	-21	0.75	Yes	48	54.69	No	BPP: No, SVM: No, Branch: No, LB: Yes, RNABPS: No
chr12	133324603	-	NM_015114	ANKLE2	1	0.54	0.74	34	-0.83	0	27	5.57	Yes	27	-2.27	No	0	0	No	-26	0.93	Yes	44	87.29	Yes	BPP: Yes, SVM: No, Branch: No, LB: Yes, RNABPS: Yes
chr12	133324894	-	NM_015114	ANKLE2	1	0.33	0.46	20	4.92	73.12	29	5.73	Yes	16	1.22	Yes	0	0	No	-28	0.76	Yes	42	78.16	Yes	BPP: Yes, SVM: Yes, Branch: No, LB: Yes, RNABPS: Yes
chr12	133327432	-	NM_015114	ANKLE2	1	0.08	0.11	7	-0.38	0	33	6.86	Yes	20	1.46	Yes	0	0	No	-32	0.7	Yes	38	81.04	Yes	BPP: Yes, SVM: Yes, Branch: No, LB: Yes, RNABPS: Yes
chr12	133333345	-	NM_015114	ANKLE2	1	1.25	0.67	34	4.48	87	25	7.48	Yes	12	1.36	Yes	0	0	No	-24	0.94	Yes	46	93.33	Yes	BPP: Yes, SVM: Yes, Branch: No, LB: Yes, RNABPS: Yes
chr12	133333348	-	NM_015114	ANKLE2	1	5.61	2.63	62	7.09	85.23	22	7.28	Yes	9	1.38	Yes	0	0	No	-21	0.94	Yes	49	92.09	Yes	BPP: Yes, SVM: Yes, Branch: No, LB: Yes, RNABPS: Yes
chr2	241456826	-	NM_001282771	ANKMY1	1	1.87	0.15	9	7.27	84.47	22	3.62	No	43	0.46	No	0	0	No	-26	0.51	No	44	65.66	No	BPP: No, SVM: No, Branch: No, LB: No, RNABPS: No
chr2	241459872	-	NM_001282771	ANKMY1	1	2.54	0.19	12	9.51	80.95	24	6.72	Yes	69	-5.44	No	24	0.66	Yes	-23	0.61	No	46	41.27	No	BPP: Yes, SVM: No, Branch: Yes, LB: No, RNABPS: No
chr5	72848670	-	NM_023039	ANKRA2	1	1.24	0.43	22	4.04	0	11	4.12	No	11	0.75	No	0	0	No	-26	0.53	No	37	60.13	No	BPP: No, SVM: No, Branch: No, LB: No, RNABPS: No
chr5	72849331	-	NM_023039	ANKRA2	1	0.18	0.13	8	6.35	80.86	40	6.63	Yes	27	0.82	Yes	25	0.87	Yes	-21	0.49	No	41	56.28	No	BPP: Yes, SVM: Yes, Branch: Yes, LB: No, RNABPS: No
chr5	72852515	-	NM_023039	ANKRA2	1	0.89	0.89	42	6.03	82.92	47	7.19	Yes	47	0.65	No	0	0	No	-23	0.89	Yes	47	73.17	Yes	BPP: Yes, SVM: No, Branch: No, LB: Yes, RNABPS: Yes
chr13	111536159	-	NR_104587	ANKRD10	1	0.42	0.46	25	-1.46	52.77	17	4.69	No	26	1.04	Yes	24	0.85	Yes	-38	0.37	No	32	42.35	No	BPP: No, SVM: Yes, Branch: Yes, LB: No, RNABPS: No
chr13	111546741	-	NR_104587	ANKRD10	1	25.53	1.99	58	7.49	84.1	45	5.98	Yes	52	1.11	Yes	0	0	No	-44	0.64	No	26	82.17	Yes	BPP: Yes, SVM: Yes, Branch: No, LB: No, RNABPS: Yes
chr13	111553009	-	NR_104587	ANKRD10	1	15.98	1	44	2.55	80.02	17	6.12	Yes	4	1.09	Yes	26	0.71	Yes	-26	0.75	Yes	44	83.27	Yes	BPP: Yes, SVM: Yes, Branch: Yes, LB: Yes, RNABPS: Yes
chr13	111553042	-	NR_104587	ANKRD10	1	11.41	1.03	42	6.77	83.28	28	6.4	Yes	59	0.37	No	27	0.4	Yes	-19	0.59	No	51	69.9	Yes	BPP: Yes, SVM: No, Branch: Yes, LB: No, RNABPS: Yes
chr13	111553425	-	NR_104587	ANKRD10	1	5.65	0.47	24	10.06	89.09	53	7.9	Yes	72	1.87	Yes	0	0	No	-32	0.8	Yes	38	65.86	No	BPP: Yes, SVM: Yes, Branch: No, LB: Yes, RNABPS: No
chr13	111555887	-	NR_104587	ANKRD10	1	59.71	4.63	66	5.71	78.18	19	6.32	Yes	6	0.67	No	23	0.66	Yes	-21	0.54	No	49	63.12	No	BPP: Yes, SVM: No, Branch: Yes, LB: No, RNABPS: No
chr13	111556663	-	NR_104587	ANKRD10	1	2.1	0.17	8	9.48	93.34	21	5.1	No	8	0.83	Yes	0	0	No	-20	0.85	Yes	50	86.76	Yes	BPP: No, SVM: Yes, Branch: No, LB: Yes, RNABPS: Yes
chr13	111556690	-	NR_104587	ANKRD10	1	11.71	0.89	39	8.53	88.22	37	4.58	No	32	-1.81	No	22	0.82	Yes	-22	0.94	Yes	48	93.19	Yes	BPP: No, SVM: No, Branch: Yes, LB: Yes, RNABPS: Yes
chr13	111557128	-	NR_104587	ANKRD10	1	39.74	2.86	60	8.56	89.9	45	7.22	Yes	59	-3.19	No	0	0	No	-32	0.65	No	38	59.77	No	BPP: Yes, SVM: No, Branch: No, LB: No, RNABPS: No
chr13	111557581	-	NR_104587	ANKRD10	1	26.14	2.28	55	8.83	92.12	45	8.29	Yes	32	1.25	Yes	26	0.67	Yes	-26	0.72	Yes	44	73.78	Yes	BPP: Yes, SVM: Yes, Branch: Yes, LB: Yes, RNABPS: Yes
chr13	111564119	-	NR_104587	ANKRD10	1	4.25	3.56	67	3.67	0	47	6.19	Yes	48	-1.54	No	29	0.03	Yes	-49	0.9	Yes	21	87.02	Yes	BPP: Yes, SVM: No, Branch: Yes, LB: Yes, RNABPS: Yes
chr16	89337000	-	NM_001256182	ANKRD11	1	2.22	0.54	27	8.56	79.87	28	5.83	Yes	15	1.02	Yes	0	0	No	-27	0.88	Yes	43	95.55	Yes	BPP: Yes, SVM: Yes, Branch: No, LB: Yes, RNABPS: Yes
chr16	89353522	-	NM_001256182	ANKRD11	1	1.45	0.64	30	2.31	77.07	15	5.39	No	47	0.18	No	23	0.61	Yes	-23	0.85	Yes	47	64.52	No	BPP: No, SVM: No, Branch: Yes, LB: Yes, RNABPS: No
chr16	89354771	-	NM_001256182	ANKRD11	1	0.73	0.31	15	10.98	83.35	33	5.65	Yes	20	0.26	No	0	0	No	-32	0.74	Yes	45	73.67	Yes	BPP: Yes, SVM: No, Branch: No, LB: Yes, RNABPS: Yes
chr16	89357269	-	NM_001256182	ANKRD11	1	0.11	0.11	8	-2.93	69.18	20	4.69	No	67	-3.71	No	30	0.72	Yes	-20	0.34	No	58	30.77	No	BPP: No, SVM: No, Branch: Yes, LB: No, RNABPS: No
chr16	89374138	-	NM_001256182	ANKRD11	1	0.99	1.22	45	8.67	92.99	25	4.56	No	68	-1.77	No	0	0	No	-25	0.65	No	45	61.95	No	BPP: No, SVM: No, Branch: No, LB: No, RNABPS: No
chr16	89379998	-	NM_001256182	ANKRD11	1	5.67	6.99	71	3.79	73.09	28	4.58	No	56	1.04	Yes	27	0.67	Yes	-27	0.65	No	48	65.24	No	BPP: No, SVM: Yes, Branch: Yes, LB: No, RNABPS: No
chr18	9191965	+	NM_001204056	ANKRD12	1	0.1	0.18	10	9.96	87.71	29	5.91	Yes	16	1.64	Yes	0	0	No	-28	0.94	Yes	42	93.44	Yes	BPP: Yes, SVM: Yes, Branch: No, LB: Yes, RNABPS: Yes
chr18	9195550	+	NM_001204056	ANKRD12	1	0.06	0.1	7	-12	73.32	41	4.65	No	17	0.87	Yes	0	0	No	-34	0.49	No	36	53.22	No	BPP: No, SVM: Yes, Branch: No, LB: No, RNABPS: No
chr18	9200511	+	NM_001204056	ANKRD12	1	0.76	0.67	33	9.41	79.1	37	7.74	Yes	24	1.86	Yes	30	0.79	Yes	-36	0.61	No	34	84.76	Yes	BPP: Yes, SVM: Yes, Branch: Yes, LB: No, RNABPS: Yes
chr18	9204473	+	NM_001204056	ANKRD12	1	69.11	58.22	72	10.47	82.89	93	8.13	Yes	47	0.64	No	22	0.08	Yes	-51	0.48	No	19	81.87	Yes	BPP: Yes, SVM: No, Branch: Yes, LB: No, RNABPS: Yes
chr18	9204705	+	NM_001204056	ANKRD12	1	0.65	0.54	34	10.68	88.72	30	8.47	Yes	17	1.24	Yes	0	0	No	-29	0.8	Yes	41	91.8	Yes	BPP: Yes, SVM: Yes, Branch: No, LB: Yes, RNABPS: Yes
chr18	9208656	+	NM_001204056	ANKRD12	1	0.12	0.13	8	-6.21	66.83	51	6.66	Yes	12	0.49	No	0	0	No	-24	0.94	Yes	46	92.59	Yes	BPP: Yes, SVM: No, Branch: No, LB: Yes, RNABPS: Yes
chr18	9221853	+	NM_001204056	ANKRD12	1	0.1	0.15	11	-0.76	0	31	6.08	Yes	18	1.29	Yes	0	0	No	-30	0.83	Yes	40	92.12	Yes	BPP: Yes, SVM: Yes, Branch: No, LB: Yes, RNABPS: Yes
chr18	9234101	+	NM_001204056	ANKRD12	1	0.26	0.15	11	6.87	84.51	15	4.17	No	12	0.82	Yes	0	0	No	-24	0.94	Yes	46	92.43	Yes	BPP: No, SVM: Yes, Branch: No, LB: Yes, RNABPS: Yes
chr18	9235635	+	NM_001204056	ANKRD12	1	2.48	1.42	49	8.5	90.72	25	4.58	No	58	0.1	No	24	0.39	Yes	-24	0.38	No	48	38.06	No	BPP: No, SVM: No, Branch: Yes, LB: No, RNABPS: No
chr18	9239474	+	NM_001204056	ANKRD12	1	3.44	1.94	55	6.95	88.61	25	5.26	No	34	1.27	Yes	24	0.91	Yes	-24	0.93	Yes	46	94.78	Yes	BPP: No, SVM: Yes, Branch: Yes, LB: Yes, RNABPS: Yes
chr18	9264814	+	NM_001204056	ANKRD12	1	0.53	0.26	18	7.84	84.15	19	5.98	Yes	6	0.59	No	0	0	No	-24	0.53	No	46	65.47	No	BPP: Yes, SVM: No, Branch: No, LB: No, RNABPS: No
chr18	9271899	+	NM_001204056	ANKRD12	1	1.71	0.96	44	10.29	95.74	32	6.32	Yes	19	1.08	Yes	0	0	No	-31	0.66	No	39	77.23	Yes	BPP: Yes, SVM: Yes, Branch: No, LB: No, RNABPS: Yes
chr18	9283812	+	NM_001204056	ANKRD12	1	0.35	0.19	11	5.31	83.61	32	7.33	Yes	19	2.21	Yes	0	0	No	-31	0.88	Yes	39	96.17	Yes	BPP: Yes, SVM: Yes, Branch: No, LB: Yes, RNABPS: Yes
chr12	110449795	+	NM_033121	ANKRD13A	1	0.75	0.51	30	2.15	68.91	51	6.58	Yes	75	0.02	No	22	0.62	Yes	-30	0.74	Yes	40	59.13	No	BPP: Yes, SVM: No, Branch: Yes, LB: Yes, RNABPS: No
chr12	110458912	+	NM_033121	ANKRD13A	1	2.85	3.92	68	10.91	94.57	30	6	Yes	17	0.74	No	29	0.81	Yes	-29	0.83	Yes	41	88.8	Yes	BPP: Yes, SVM: No, Branch: Yes, LB: Yes, RNABPS: Yes
chr12	110465512	+	NM_033121	ANKRD13A	1	14.47	17.15	72	4.85	80.81	37	4.5	No	11	0.58	No	21	0.34	Yes	-23	0.29	No	34	29.81	No	BPP: No, SVM: No, Branch: Yes, LB: No, RNABPS: No
chr12	110466313	+	NM_033121	ANKRD13A	1	8.85	12.69	72	-0.7	0	14	4.47	No	74	1.08	Yes	25	0.8	Yes	-39	0.37	No	34	47.3	No	BPP: No, SVM: Yes, Branch: Yes, LB: No, RNABPS: No
chr12	110470251	+	NM_033121	ANKRD13A	1	0.41	0.47	25	7.28	72.71	27	8.03	Yes	14	0.62	No	0	0	No	-26	0.64	No	44	48.34	No	BPP: Yes, SVM: No, Branch: No, LB: No, RNABPS: No
chr12	110474075	+	NM_033121	ANKRD13A	1	0.09	0.1	7	0.95	0	13	4.36	No	34	0.69	No	0	0	No	-36	0.89	Yes	34	92.86	Yes	BPP: No, SVM: No, Branch: No, LB: Yes, RNABPS: Yes
chr17	27938945	+	NM_152345	ANKRD13B	1	3.53	0.28	15	6.04	80.5	32	5.62	Yes	19	0.66	No	0	0	No	-31	0.59	No	39	41.8	No	BPP: Yes, SVM: No, Branch: No, LB: No, RNABPS: No
chr17	27939100	+	NM_152345	ANKRD13B	1	2.19	0.19	13	2.29	80.81	15	5.1	No	61	-4.78	No	25	0.9	Yes	-19	0.47	No	51	45.75	No	BPP: No, SVM: No, Branch: Yes, LB: No, RNABPS: No
chr17	27939188	+	NM_152345	ANKRD13B	1	1.91	0.18	11	7.5	79.84	30	5.74	Yes	68	-2.06	No	0	0	No	-26	0.63	No	44	70.36	Yes	BPP: Yes, SVM: No, Branch: No, LB: No, RNABPS: Yes
chr1	70728487	-	NM_030816	ANKRD13C	1	5.47	4.86	72	6.8	89.15	22	5.1	No	47	1.3	Yes	21	0.72	Yes	-21	0.87	Yes	49	79.34	Yes	BPP: No, SVM: Yes, Branch: Yes, LB: Yes, RNABPS: Yes
chr1	70728487	-	NM_030816	ANKRD13C	1	0.92	0.82	37	6.8	89.15	22	5.1	No	47	1.3	Yes	21	0.72	Yes	-21	0.87	Yes	49	79.34	Yes	BPP: No, SVM: Yes, Branch: Yes, LB: Yes, RNABPS: Yes
chr1	70728487	-	NM_030816	ANKRD13C	1	0.42	0.4	19	6.8	89.15	22	5.1	No	47	1.3	Yes	21	0.72	Yes	-21	0.87	Yes	49	79.34	Yes	BPP: No, SVM: Yes, Branch: Yes, LB: Yes, RNABPS: Yes
chr1	70757489	-	NM_030816	ANKRD13C	1	0.42	0.42	21	7.53	81.27	19	4.61	No	36	0.01	No	0	0	No	-22	0.59	No	48	68.77	No	BPP: No, SVM: No, Branch: No, LB: No, RNABPS: No
chr1	70759304	-	NM_030816	ANKRD13C	1	7.12	5.86	72	6.84	82.16	37	5.73	Yes	24	0.42	No	0	0	No	-29	0.9	Yes	41	94.4	Yes	BPP: Yes, SVM: No, Branch: No, LB: Yes, RNABPS: Yes
chr1	70771641	-	NM_030816	ANKRD13C	1	1.67	1.47	54	7.12	88.24	32	5.66	Yes	19	0.49	No	27	0.58	Yes	-31	0.69	Yes	39	70.19	Yes	BPP: Yes, SVM: No, Branch: Yes, LB: Yes, RNABPS: Yes
chr1	70773053	-	NM_030816	ANKRD13C	1	0.18	0.17	12	4.07	74.7	20	5.97	Yes	7	1.03	Yes	0	0	No	-19	0.48	No	51	68.8	No	BPP: Yes, SVM: Yes, Branch: No, LB: No, RNABPS: No
chr1	70774651	-	NM_030816	ANKRD13C	1	0.18	0.17	10	7.86	83.6	28	5.14	No	22	-1.26	No	0	0	No	-28	0.57	No	42	58.64	No	BPP: No, SVM: No, Branch: No, LB: No, RNABPS: No
chr1	70781244	-	NM_030816	ANKRD13C	1	0.18	0.14	8	0.19	0	15	3.7	No	59	0.11	No	0	0	No	-37	0.4	No	42	66	No	BPP: No, SVM: No, Branch: No, LB: No, RNABPS: No
chr1	70782375	-	NM_030816	ANKRD13C	1	0.58	0.47	27	0.11	61.2	22	4.99	No	72	-3.22	No	0	0	No	-21	0.89	Yes	49	94.42	Yes	BPP: No, SVM: No, Branch: No, LB: Yes, RNABPS: Yes
chr1	70799840	-	NM_030816	ANKRD13C	1	1.77	1.71	51	7.97	75.77	21	6.52	Yes	8	1.08	Yes	0	0	No	-24	0.48	No	46	68.61	No	BPP: Yes, SVM: Yes, Branch: No, LB: No, RNABPS: No
chr11	67057299	+	NM_207354	ANKRD13D	1	8.87	1.81	55	8.56	83.85	30	5.48	No	27	1.13	Yes	29	0.76	Yes	-29	0.71	Yes	43	39.9	No	BPP: No, SVM: Yes, Branch: Yes, LB: Yes, RNABPS: No
chr11	67057778	+	NM_207354	ANKRD13D	1	0.77	0.33	20	1.44	79.13	24	4.9	No	53	-3.33	No	19	0.95	Yes	-23	0.93	Yes	47	71.02	Yes	BPP: No, SVM: No, Branch: Yes, LB: Yes, RNABPS: Yes
chr11	67057800	+	NM_207354	ANKRD13D	1	0.53	0.22	13	0.58	0	16	4.12	No	75	-4.72	No	25	0.54	Yes	-27	0.68	Yes	46	61.24	No	BPP: No, SVM: No, Branch: Yes, LB: Yes, RNABPS: No
chr11	67058062	+	NM_207354	ANKRD13D	1	13.53	3.75	71	6.75	80.94	27	5.44	No	NA	NA	NA	27	0.46	Yes	-27	0.45	No	43	60.82	No	BPP: No, SVM: No, Branch: Yes, LB: No, RNABPS: No
chr11	67059090	+	NM_207354	ANKRD13D	1	0.63	0.26	16	3.31	73.95	16	4.82	No	24	0.64	No	0	0	No	-19	0.37	No	34	54.01	No	BPP: No, SVM: No, Branch: No, LB: No, RNABPS: No
chr11	67059467	+	NM_207354	ANKRD13D	1	1.59	0.69	37	-10.46	0	9	3.87	No	31	1.45	Yes	0	0	No	-43	0.9	Yes	27	89.68	Yes	BPP: No, SVM: Yes, Branch: No, LB: Yes, RNABPS: Yes
chr11	67064277	+	NM_207354	ANKRD13D	1	0.33	0.11	8	8.04	87.15	18	5.39	No	5	1.12	Yes	0	0	No	-17	0.59	No	53	83.44	Yes	BPP: No, SVM: Yes, Branch: No, LB: No, RNABPS: Yes
chr11	67067503	+	NM_207354	ANKRD13D	1	0.25	0.1	7	3.62	71.98	14	4.28	No	64	-4.13	No	0	0	No	-23	0.67	Yes	51	56.72	No	BPP: No, SVM: No, Branch: No, LB: Yes, RNABPS: No
chr11	67068219	+	NM_207354	ANKRD13D	1	0.71	0.32	20	6.79	84.52	30	5.83	Yes	59	-2.68	No	24	0.59	Yes	-27	0.55	No	51	58.66	No	BPP: Yes, SVM: No, Branch: Yes, LB: No, RNABPS: No
chr11	67068795	+	NM_207354	ANKRD13D	1	0.65	0.38	21	5.72	77.71	48	7.07	Yes	35	0.99	Yes	0	0	No	-20	0.52	No	23	66.93	No	BPP: Yes, SVM: Yes, Branch: No, LB: No, RNABPS: No
chr11	67069599	+	NM_207354	ANKRD13D	1	0.69	0.29	16	-2.34	0	19	4.36	No	35	1.91	Yes	0	0	No	-47	0.97	Yes	23	96.89	Yes	BPP: No, SVM: Yes, Branch: No, LB: Yes, RNABPS: Yes
chr4	73951083	-	NM_198889	ANKRD17	1	1.59	2.88	65	7.86	82.52	47	9.42	Yes	34	1.49	Yes	0	0	No	-35	0.8	Yes	35	66.71	No	BPP: Yes, SVM: Yes, Branch: No, LB: Yes, RNABPS: No
chr4	73961292	-	NM_198889	ANKRD17	1	0.08	0.13	9	5.4	90.92	28	5.08	No	3	0.02	No	0	0	No	-27	0.58	No	13	52.73	No	BPP: No, SVM: No, Branch: No, LB: No, RNABPS: No
chr4	73966891	-	NM_198889	ANKRD17	1	1.25	2.46	65	10.29	93.09	24	5.83	Yes	11	1.15	Yes	23	0.88	Yes	-23	0.5	No	47	77.44	Yes	BPP: Yes, SVM: Yes, Branch: Yes, LB: No, RNABPS: Yes
chr4	73975608	-	NM_198889	ANKRD17	1	0.1	0.15	10	8.02	82.97	39	9.03	Yes	26	1.52	Yes	0	0	No	-38	0.85	Yes	32	83.78	Yes	BPP: Yes, SVM: Yes, Branch: No, LB: Yes, RNABPS: Yes
chr4	73979025	-	NM_198889	ANKRD17	1	1	1.32	53	3.06	0	31	7.6	Yes	18	1.5	Yes	0	0	No	-30	0.73	Yes	40	67.4	No	BPP: Yes, SVM: Yes, Branch: No, LB: Yes, RNABPS: No
chr4	73979029	-	NM_198889	ANKRD17	1	13.85	18.54	72	11.56	98.13	27	7.33	Yes	14	1.51	Yes	26	0.91	Yes	-26	0.71	Yes	44	69.69	Yes	BPP: Yes, SVM: Yes, Branch: Yes, LB: Yes, RNABPS: Yes
chr4	74000980	-	NM_198889	ANKRD17	1	16.07	8.65	72	1.86	77.43	27	5.27	No	34	0.33	No	23	0.86	Yes	-26	0.91	Yes	44	82.02	Yes	BPP: No, SVM: No, Branch: Yes, LB: Yes, RNABPS: Yes
chr4	74006001	-	NM_198889	ANKRD17	1	279.68	142.33	72	6.66	89.16	23	5.39	No	10	0.48	No	22	0.93	Yes	-22	0.84	Yes	48	87.99	Yes	BPP: No, SVM: No, Branch: Yes, LB: Yes, RNABPS: Yes
chr4	74008688	-	NM_198889	ANKRD17	1	0.06	0.11	7	5.45	85.64	84	9.45	Yes	71	0.4	No	0	0	No	-31	0.8	Yes	39	77.82	Yes	BPP: Yes, SVM: No, Branch: No, LB: Yes, RNABPS: Yes
chr4	74013164	-	NM_198889	ANKRD17	1	0.1	0.19	11	3.74	66.94	23	5.34	No	7	1.12	Yes	19	0.58	Yes	-22	0.55	No	48	52.11	No	BPP: No, SVM: Yes, Branch: Yes, LB: No, RNABPS: No
chr4	74017206	-	NM_198889	ANKRD17	1	0.17	0.24	13	2.47	85.66	30	5.83	Yes	46	0.33	No	0	0	No	-29	0.8	Yes	41	79.32	Yes	BPP: Yes, SVM: No, Branch: No, LB: Yes, RNABPS: Yes
chr4	74029150	-	NM_198889	ANKRD17	1	1.36	1.94	60	5.79	88.65	56	6.63	Yes	66	0.5	No	0	0	No	-26	0.8	Yes	44	89.17	Yes	BPP: Yes, SVM: No, Branch: No, LB: Yes, RNABPS: Yes
chr4	74034808	-	NM_198889	ANKRD17	1	0.89	1.19	50	7.7	86.29	19	4.76	No	1	0.18	No	28	0.31	Yes	-25	0.19	No	41	29.71	No	BPP: No, SVM: No, Branch: Yes, LB: No, RNABPS: No
chr4	74123434	-	NM_198889	ANKRD17	1	0.1	0.11	8	8.44	88.18	32	5.92	Yes	46	0.77	No	0	0	No	-22	0.58	No	48	40.22	No	BPP: Yes, SVM: No, Branch: No, LB: No, RNABPS: No
chr10	27300579	-	NM_014915	ANKRD26	1	1.52	0.42	19	10.72	83.86	22	5.2	No	58	-3.21	No	0	0	No	-26	0.79	Yes	44	78.78	Yes	BPP: No, SVM: No, Branch: No, LB: Yes, RNABPS: Yes
chr10	27319530	-	NM_014915	ANKRD26	1	2.01	0.82	36	6.01	80.15	37	6.32	Yes	39	1.47	Yes	0	0	No	-23	0.85	Yes	47	86.85	Yes	BPP: Yes, SVM: Yes, Branch: No, LB: Yes, RNABPS: Yes
chr10	27322326	-	NM_014915	ANKRD26	1	0.41	0.17	11	-0.46	69.28	23	4.24	No	40	0.83	Yes	21	0.4	Yes	-25	0.37	No	44	28.79	No	BPP: No, SVM: Yes, Branch: Yes, LB: No, RNABPS: No
chr10	27326712	-	NM_014915	ANKRD26	1	0.35	0.13	8	5.55	79.41	81	7.29	Yes	41	1.08	Yes	0	0	No	-20	0.42	No	39	66.38	No	BPP: Yes, SVM: Yes, Branch: No, LB: No, RNABPS: No
chr10	27327012	-	NM_014915	ANKRD26	1	0.42	0.19	12	4.86	75.97	26	6.04	Yes	13	0.83	Yes	23	0.67	Yes	-31	0.35	No	37	73.07	Yes	BPP: Yes, SVM: Yes, Branch: Yes, LB: No, RNABPS: Yes
chr10	27335450	-	NM_014915	ANKRD26	1	94.99	29.17	72	0.24	73.24	77	10.27	Yes	64	1.5	Yes	0	0	No	-36	0.68	Yes	39	64.61	No	BPP: Yes, SVM: Yes, Branch: No, LB: Yes, RNABPS: No
chr10	27341074	-	NM_014915	ANKRD26	1	18.53	4.35	70	2.82	78.73	32	6.79	Yes	19	1.29	Yes	0	0	No	-42	0.55	No	28	63.02	No	BPP: Yes, SVM: Yes, Branch: No, LB: No, RNABPS: No
chr10	27342031	-	NM_014915	ANKRD26	1	1.14	0.21	11	8.38	85.14	33	5.96	Yes	20	1.7	Yes	0	0	No	-32	0.82	Yes	38	93.7	Yes	BPP: Yes, SVM: Yes, Branch: No, LB: Yes, RNABPS: Yes
chr10	27366467	-	NM_014915	ANKRD26	1	0.35	0.18	11	2.97	78.75	55	7.44	Yes	42	1.02	Yes	0	0	No	-32	0.66	No	38	69.6	No	BPP: Yes, SVM: Yes, Branch: No, LB: No, RNABPS: No
chr10	27368090	-	NM_014915	ANKRD26	1	0.22	0.11	7	-2.88	0	31	4.55	No	18	1.16	Yes	0	0	No	-30	0.69	Yes	NA	NA	NA	BPP: No, SVM: Yes, Branch: No, LB: Yes, RNABPS: No
chr10	27369083	-	NM_014915	ANKRD26	1	0.34	0.19	12	0.51	83.28	33	6.16	Yes	40	0.12	No	0	0	No	-32	0.51	No	38	50.28	No	BPP: Yes, SVM: No, Branch: No, LB: No, RNABPS: No
chr10	27369701	-	NM_014915	ANKRD26	1	0.79	0.47	25	6.03	0	15	4.55	No	61	-3.65	No	0	0	No	-18	0.82	Yes	52	75.71	Yes	BPP: No, SVM: No, Branch: No, LB: Yes, RNABPS: Yes
chr10	27373145	-	NM_014915	ANKRD26	1	0.26	0.14	9	4.74	84.41	33	5.56	Yes	43	1.73	Yes	0	0	No	-32	0.61	No	31	39.65	No	BPP: Yes, SVM: Yes, Branch: No, LB: No, RNABPS: No
chr10	27375536	-	NM_014915	ANKRD26	1	2.43	0.89	37	1.95	75.83	35	6.8	Yes	22	0.79	Yes	0	0	No	-34	0.9	Yes	36	92.69	Yes	BPP: Yes, SVM: Yes, Branch: No, LB: Yes, RNABPS: Yes
chr10	27382011	-	NM_014915	ANKRD26	1	0.89	0.29	17	2.9	0	30	5.9	Yes	17	0.21	No	0	0	No	-29	0.77	Yes	41	79.2	Yes	BPP: Yes, SVM: No, Branch: No, LB: Yes, RNABPS: Yes
chr10	27387256	-	NM_014915	ANKRD26	1	0.94	0.31	17	8.66	92.55	69	7.52	Yes	8	1.42	Yes	0	0	No	-20	0.86	Yes	50	83.68	Yes	BPP: Yes, SVM: Yes, Branch: No, LB: Yes, RNABPS: Yes
chr19	33089281	-	NM_032139	ANKRD27	1	2.69	2.13	61	2.6	0	25	6.7	Yes	71	0.33	No	0	0	No	-24	0.69	Yes	46	50.14	No	BPP: Yes, SVM: No, Branch: No, LB: Yes, RNABPS: No
chr19	33108536	-	NM_032139	ANKRD27	1	1.54	0.79	35	0.31	0	28	9.19	Yes	15	1.85	Yes	0	0	No	-27	0.84	Yes	43	90.62	Yes	BPP: Yes, SVM: Yes, Branch: No, LB: Yes, RNABPS: Yes
chr19	33114848	-	NM_032139	ANKRD27	1	0.29	0.21	11	6.55	81.1	21	5	No	8	0.76	No	0	0	No	-20	0.95	Yes	50	96.34	Yes	BPP: No, SVM: No, Branch: No, LB: Yes, RNABPS: Yes
chr19	33121058	-	NM_032139	ANKRD27	1	0.17	0.14	9	12.52	97.68	28	5.39	No	31	0.93	Yes	0	0	No	-27	0.94	Yes	43	95.86	Yes	BPP: No, SVM: Yes, Branch: No, LB: Yes, RNABPS: Yes
chr19	33135383	-	NM_032139	ANKRD27	1	0.83	0.61	26	1.68	81.42	25	6.4	Yes	12	2.35	Yes	21	0.91	Yes	-24	0.88	Yes	46	91.07	Yes	BPP: Yes, SVM: Yes, Branch: Yes, LB: Yes, RNABPS: Yes
chr19	33135383	-	NM_032139	ANKRD27	1	0.26	0.18	10	1.68	81.42	25	6.4	Yes	12	2.35	Yes	21	0.91	Yes	-24	0.88	Yes	46	91.07	Yes	BPP: Yes, SVM: Yes, Branch: Yes, LB: Yes, RNABPS: Yes
chr19	33137461	-	NM_032139	ANKRD27	1	0.2	0.13	8	11.03	85.63	34	5.68	Yes	68	1.05	Yes	0	0	No	-33	0.46	No	37	62.42	No	BPP: Yes, SVM: Yes, Branch: No, LB: No, RNABPS: No
chr19	33157511	-	NM_032139	ANKRD27	1	0.16	0.13	8	8.43	82.25	28	6.56	Yes	15	1.2	Yes	0	0	No	-27	0.9	Yes	43	88.92	Yes	BPP: Yes, SVM: Yes, Branch: No, LB: Yes, RNABPS: Yes
chr3	15711723	-	NM_015199	ANKRD28	1	0.17	0.15	10	10.1	93.62	31	4.3	No	69	0.59	No	0	0	No	-30	0.74	Yes	40	78.34	Yes	BPP: No, SVM: No, Branch: No, LB: Yes, RNABPS: Yes
chr3	15714698	-	NM_015199	ANKRD28	1	1.12	1.15	49	9.12	94.25	29	4.26	No	73	-4.54	No	0	0	No	-28	0.94	Yes	42	96.52	Yes	BPP: No, SVM: No, Branch: No, LB: Yes, RNABPS: Yes
chr3	15718219	-	NM_015199	ANKRD28	1	0.2	0.15	10	5.99	83.39	48	8.23	Yes	29	1.46	Yes	0	0	No	-24	0.27	No	46	48.87	No	BPP: Yes, SVM: Yes, Branch: No, LB: No, RNABPS: No
chr3	15719068	-	NM_015199	ANKRD28	1	0.55	0.5	26	-0.85	78.34	22	5.8	Yes	9	1.07	Yes	0	0	No	-21	0.82	Yes	49	74.39	Yes	BPP: Yes, SVM: Yes, Branch: No, LB: Yes, RNABPS: Yes
chr3	15719135	-	NM_015199	ANKRD28	1	0.61	0.63	30	7.38	89.19	40	6.63	Yes	27	0.21	No	23	0.81	Yes	-39	0.43	No	33	34.62	No	BPP: Yes, SVM: No, Branch: Yes, LB: No, RNABPS: No
chr3	15720875	-	NM_015199	ANKRD28	1	0.32	0.35	19	-4.15	55.71	24	3.48	No	27	0.66	No	0	0	No	-23	0.55	No	25	20.41	No	BPP: No, SVM: No, Branch: No, LB: No, RNABPS: No
chr3	15726949	-	NM_015199	ANKRD28	1	0.19	0.15	8	2.36	0	31	6.99	Yes	18	0.24	No	0	0	No	-30	0.67	Yes	40	70.63	Yes	BPP: Yes, SVM: No, Branch: No, LB: Yes, RNABPS: Yes
chr3	15736320	-	NM_015199	ANKRD28	1	0.15	0.17	10	-10.58	0	29	6.97	Yes	16	1.3	Yes	0	0	No	-28	0.8	Yes	NA	NA	NA	BPP: Yes, SVM: Yes, Branch: No, LB: Yes, RNABPS: No
chr3	15753756	-	NM_015199	ANKRD28	1	0.21	0.24	15	3.04	62.39	29	7.37	Yes	16	1.02	Yes	29	0.37	Yes	-28	0.42	No	38	58.38	No	BPP: Yes, SVM: Yes, Branch: Yes, LB: No, RNABPS: No
chr3	15761213	-	NM_015199	ANKRD28	1	0.7	0.63	34	4.07	70.75	16	7.13	Yes	75	-2.86	No	0	0	No	-30	0.42	No	42	41.11	No	BPP: Yes, SVM: No, Branch: No, LB: No, RNABPS: No
chr3	15766817	-	NM_015199	ANKRD28	1	0.72	0.63	30	10.37	85.15	25	5.39	No	55	-2.64	No	0	0	No	-24	0.63	No	48	80.2	Yes	BPP: No, SVM: No, Branch: No, LB: No, RNABPS: Yes
chr3	15776297	-	NM_015199	ANKRD28	1	0.49	0.42	19	8.11	87.16	27	5.53	No	68	-4.65	No	0	0	No	-26	0.94	Yes	44	96.88	Yes	BPP: No, SVM: No, Branch: No, LB: Yes, RNABPS: Yes
chr3	15810156	-	NM_015199	ANKRD28	1	0.12	0.14	9	5.47	77.25	55	5.47	No	29	0.12	No	0	0	No	-39	0.67	Yes	19	36.75	No	BPP: No, SVM: No, Branch: No, LB: Yes, RNABPS: No
chr3	15822888	-	NM_015199	ANKRD28	1	0.21	0.22	13	8.61	91.83	46	6.21	Yes	7	1.36	Yes	0	0	No	-45	0.69	Yes	25	85.93	Yes	BPP: Yes, SVM: Yes, Branch: No, LB: Yes, RNABPS: Yes
chr3	15823163	-	NM_015199	ANKRD28	1	0.33	0.4	20	6.91	90.93	20	6.85	Yes	60	1.44	Yes	27	0.56	Yes	-27	0.44	No	43	47.15	No	BPP: Yes, SVM: Yes, Branch: Yes, LB: No, RNABPS: No
chr3	15855817	-	NM_015199	ANKRD28	1	25.02	5.78	72	10.68	96.23	21	6.34	Yes	50	0.65	No	20	0.28	Yes	-38	0.46	No	32	61.2	No	BPP: Yes, SVM: No, Branch: Yes, LB: No, RNABPS: No
chr3	15864887	-	NM_015199	ANKRD28	1	0.51	0.14	9	5.87	84.96	32	6.67	Yes	19	0.86	Yes	0	0	No	-31	0.71	Yes	39	76.5	Yes	BPP: Yes, SVM: Yes, Branch: No, LB: Yes, RNABPS: Yes
chr18	21189256	-	NM_173505	ANKRD29	1	6.74	0.46	24	11.87	91.79	18	5.8	Yes	5	1.01	Yes	18	0.51	Yes	-18	0.57	No	42	55.91	No	BPP: Yes, SVM: Yes, Branch: Yes, LB: No, RNABPS: No
chr18	21189256	-	NM_173505	ANKRD29	1	2.65	0.15	10	11.87	91.79	18	5.8	Yes	5	1.01	Yes	18	0.51	Yes	-18	0.57	No	42	55.91	No	BPP: Yes, SVM: Yes, Branch: Yes, LB: No, RNABPS: No
chr5	10572819	+	NM_001164440	ANKRD33B	1	0.26	0.39	22	9.29	89	24	6.93	Yes	11	1.22	Yes	0	0	No	-23	0.89	Yes	47	85.79	Yes	BPP: Yes, SVM: Yes, Branch: No, LB: Yes, RNABPS: Yes
chr5	10607748	+	NM_001164440	ANKRD33B	1	0.13	0.24	14	6.14	82.03	31	5.71	Yes	69	-3.2	No	0	0	No	-30	0.71	Yes	40	77.39	Yes	BPP: Yes, SVM: No, Branch: No, LB: Yes, RNABPS: Yes
chr5	10638069	+	NM_001164440	ANKRD33B	1	0.15	0.29	16	14.28	89.05	26	5.29	No	13	1.84	Yes	0	0	No	-25	0.84	Yes	45	91.9	Yes	BPP: No, SVM: Yes, Branch: No, LB: Yes, RNABPS: Yes
chr5	10619313	+	NM_001164440	ANKRD33B	1	3.12	6.63	70	7.55	76.71	30	6.99	Yes	17	2.63	Yes	0	0	No	-29	0.84	Yes	41	75.19	Yes	BPP: Yes, SVM: Yes, Branch: No, LB: Yes, RNABPS: Yes
chr5	10621189	+	NM_001164440	ANKRD33B	1	0.12	0.19	12	9.46	91.83	20	9.48	Yes	7	1.9	Yes	0	0	No	-23	0.71	Yes	47	47.98	No	BPP: Yes, SVM: Yes, Branch: No, LB: Yes, RNABPS: No
chr5	10626777	+	NM_001164440	ANKRD33B	1	0.63	1.4	40	7.92	75.77	36	6.47	Yes	48	0.2	No	0	0	No	-27	0.76	Yes	43	80.85	Yes	BPP: Yes, SVM: No, Branch: No, LB: Yes, RNABPS: Yes
chr5	10637703	+	NM_001164440	ANKRD33B	1	0.05	0.11	7	12.32	88.51	19	6.18	Yes	6	1.17	Yes	0	0	No	-27	0.52	No	43	66.68	No	BPP: Yes, SVM: Yes, Branch: No, LB: No, RNABPS: No
chr5	10638069	+	NM_001164440	ANKRD33B	1	0.62	1.19	43	14.28	89.05	26	5.29	No	13	1.84	Yes	0	0	No	-25	0.84	Yes	45	91.9	Yes	BPP: No, SVM: Yes, Branch: No, LB: Yes, RNABPS: Yes
chr5	10638197	+	NM_001164440	ANKRD33B	1	0.08	0.21	11	3.44	75.45	41	8.18	Yes	28	1.72	Yes	0	0	No	-40	0.64	No	30	88.39	Yes	BPP: Yes, SVM: Yes, Branch: No, LB: No, RNABPS: Yes
chr2	97784687	+	NM_001164315	ANKRD36	1	2.1	0.18	9	2.97	67.48	27	5.98	Yes	14	0.07	No	0	0	No	-32	0.74	Yes	38	69.92	Yes	BPP: Yes, SVM: No, Branch: No, LB: Yes, RNABPS: Yes
chr2	97808679	+	NM_001164315	ANKRD36	1	1.11	0.29	11	4.94	76.69	26	5.15	No	74	0.27	No	0	0	No	-25	0.96	Yes	45	96.93	Yes	BPP: No, SVM: No, Branch: No, LB: Yes, RNABPS: Yes
chr2	97808779	+	NM_001164315	ANKRD36	1	5.23	1.36	21	10.28	85.63	22	4.78	No	61	-3.41	No	0	0	No	-21	0.79	Yes	49	73.1	Yes	BPP: No, SVM: No, Branch: No, LB: Yes, RNABPS: Yes
chr2	97824327	+	NM_001164315	ANKRD36	1	2.64	0.47	23	4.37	78.75	22	9.25	Yes	9	1.06	Yes	0	0	No	-32	0.73	Yes	38	72.2	Yes	BPP: Yes, SVM: Yes, Branch: No, LB: Yes, RNABPS: Yes
chr2	97830554	+	NM_001164315	ANKRD36	1	1	0.13	7	8.36	83.81	32	7.28	Yes	43	0.87	Yes	0	0	No	-31	0.76	Yes	39	85.65	Yes	BPP: Yes, SVM: Yes, Branch: No, LB: Yes, RNABPS: Yes
chr2	97890545	+	NM_001164315	ANKRD36	1	0.82	0.11	7	4.73	88.06	22	4.96	No	53	1.98	Yes	28	0.82	Yes	-25	0.8	Yes	45	68.19	No	BPP: No, SVM: Yes, Branch: Yes, LB: Yes, RNABPS: No
chr2	97890545	+	NM_001164315	ANKRD36	1	55.8	8.6	72	4.73	88.06	22	4.96	No	53	1.98	Yes	28	0.82	Yes	-25	0.8	Yes	45	68.19	No	BPP: No, SVM: Yes, Branch: Yes, LB: Yes, RNABPS: No
chr2	98164739	-	NM_025190	ANKRD36B	1	1.17	0.17	9	2.75	75.49	26	5.73	Yes	39	-2.97	No	0	0	No	-25	0.69	Yes	45	77.93	Yes	BPP: Yes, SVM: No, Branch: No, LB: Yes, RNABPS: Yes
chr2	98200973	-	NM_025190	ANKRD36B	1	0.71	0.13	9	1.07	65.62	28	6.06	Yes	15	0.08	No	0	0	No	-33	0.72	Yes	37	69.2	No	BPP: Yes, SVM: No, Branch: No, LB: Yes, RNABPS: No
chr2	89089570	+	NR_015424	ANKRD36BP2	1	1.96	0.94	34	7.37	76.53	25	5.57	Yes	20	0.32	No	0	0	No	-24	0.66	Yes	46	42.12	No	BPP: Yes, SVM: No, Branch: No, LB: Yes, RNABPS: No
chr2	89091940	+	NR_015424	ANKRD36BP2	1	6.28	3.72	52	1.68	83.24	23	5.03	No	37	1.72	Yes	0	0	No	-26	0.78	Yes	44	72.4	Yes	BPP: No, SVM: Yes, Branch: No, LB: Yes, RNABPS: Yes
chr2	96519606	-	NM_001310154	ANKRD36C	1	1.64	0.21	15	-1.4	0	26	5.42	No	4	0.86	Yes	0	0	No	-25	0.73	Yes	45	57.83	No	BPP: No, SVM: Yes, Branch: No, LB: Yes, RNABPS: No
chr2	96610440	-	NM_001310154	ANKRD36C	1	4.34	0.46	23	4.37	78.75	22	9.19	Yes	9	1.06	Yes	0	0	No	-32	0.73	Yes	38	73.01	Yes	BPP: Yes, SVM: Yes, Branch: No, LB: Yes, RNABPS: Yes
chr4	186320100	+	NM_181726	ANKRD37	1	1.43	0.61	30	1.28	0	19	4.05	No	20	0.6	No	22	0.8	Yes	-18	0.86	Yes	52	72.21	Yes	BPP: No, SVM: No, Branch: Yes, LB: Yes, RNABPS: Yes
chr2	97520351	-	NM_016466	ANKRD39	1	2.12	0.71	31	8.85	86.91	31	5.81	Yes	18	1	Yes	0	0	No	-30	0.84	Yes	40	87.44	Yes	BPP: Yes, SVM: Yes, Branch: No, LB: Yes, RNABPS: Yes
chr17	48778013	-	NM_052855	ANKRD40	1	0.26	0.24	16	4.56	76.81	28	5.5	No	76	0.13	No	0	0	No	-27	0.79	Yes	43	60.4	No	BPP: No, SVM: No, Branch: No, LB: Yes, RNABPS: No
chr17	48779370	-	NM_052855	ANKRD40	1	2.68	2.4	58	5.25	73.79	28	5.52	No	15	0.55	No	0	0	No	-28	0.62	No	42	89.35	Yes	BPP: No, SVM: No, Branch: No, LB: No, RNABPS: Yes
chr2	197861074	-	NM_001195144	ANKRD44	1	0.21	0.14	10	2.09	63.39	29	6.87	Yes	36	1.47	Yes	0	0	No	-28	0.8	Yes	42	90.69	Yes	BPP: Yes, SVM: Yes, Branch: No, LB: Yes, RNABPS: Yes
chr2	197862940	-	NM_001195144	ANKRD44	1	0.11	0.1	7	4.35	86.54	23	4.66	No	45	0.95	Yes	0	0	No	-23	0.63	No	47	61.59	No	BPP: No, SVM: Yes, Branch: No, LB: No, RNABPS: No
chr2	197870568	-	NM_001195144	ANKRD44	1	0.23	0.25	18	3.73	74.7	15	5.16	No	71	-5.26	No	0	0	No	-27	0.55	No	43	59.53	No	BPP: No, SVM: No, Branch: No, LB: No, RNABPS: No
chr2	197870625	-	NM_001195144	ANKRD44	1	0.11	0.14	7	-2.47	0	13	3.89	No	67	0.92	Yes	0	0	No	-45	0.76	Yes	25	72.01	Yes	BPP: No, SVM: Yes, Branch: No, LB: Yes, RNABPS: Yes
chr2	197934690	-	NM_001195144	ANKRD44	1	1.51	1.82	58	4.06	66.12	60	7.27	Yes	1	1.54	Yes	0	0	No	-35	0.16	No	53	34.12	No	BPP: Yes, SVM: Yes, Branch: No, LB: No, RNABPS: No
chr2	197942435	-	NM_001195144	ANKRD44	1	1.02	1.21	47	11.65	98.1	19	5.57	Yes	6	0.39	No	0	0	No	-25	0.41	No	52	42.13	No	BPP: Yes, SVM: No, Branch: No, LB: No, RNABPS: No
chr2	197946453	-	NM_001195144	ANKRD44	1	0.36	0.53	28	-2.67	75.71	34	7.78	Yes	45	1.14	Yes	36	0.63	Yes	-33	0.84	Yes	37	89.04	Yes	BPP: Yes, SVM: Yes, Branch: Yes, LB: Yes, RNABPS: Yes
chr2	197951445	-	NM_001195144	ANKRD44	1	0.14	0.15	9	5.7	78.13	27	6.06	Yes	37	1.17	Yes	0	0	No	-27	0.45	No	44	58	No	BPP: Yes, SVM: Yes, Branch: No, LB: No, RNABPS: No
chr2	197953553	-	NM_001195144	ANKRD44	1	4.07	6.17	68	8.07	73.26	44	9.66	Yes	31	2.08	Yes	23	0.77	Yes	-43	0.61	No	27	84.93	Yes	BPP: Yes, SVM: Yes, Branch: Yes, LB: No, RNABPS: Yes
chr2	197981370	-	NM_001195144	ANKRD44	1	0.3	0.43	23	4.05	83.28	21	4.8	No	8	0.14	No	0	0	No	-20	0.61	No	50	73.17	Yes	BPP: No, SVM: No, Branch: No, LB: No, RNABPS: Yes
chr2	198006975	-	NM_001195144	ANKRD44	1	0.97	1.57	53	9.29	82.35	41	5.68	Yes	39	1.11	Yes	0	0	No	-37	0.43	No	33	70.76	Yes	BPP: Yes, SVM: Yes, Branch: No, LB: No, RNABPS: Yes
chr2	198039008	-	NM_001195144	ANKRD44	1	0.29	0.42	21	9.01	86.24	33	5.98	Yes	74	0.41	No	0	0	No	-32	0.85	Yes	38	85.1	Yes	BPP: Yes, SVM: No, Branch: No, LB: Yes, RNABPS: Yes
chr8	101544689	-	NM_001270378	ANKRD46	1	7.25	5.43	71	1.98	0	61	6.96	Yes	74	0.88	Yes	25	0.03	Yes	-60	0.84	Yes	10	77	Yes	BPP: Yes, SVM: Yes, Branch: Yes, LB: Yes, RNABPS: Yes
chr11	94231067	+	NM_017704	ANKRD49	1	1.63	0.93	39	3.34	75.65	22	6.01	Yes	9	1.95	Yes	21	0.92	Yes	-27	0.6	No	43	77.33	Yes	BPP: Yes, SVM: Yes, Branch: Yes, LB: No, RNABPS: Yes
chr12	56637342	-	NM_173595	ANKRD52	1	0.12	0.13	8	5.51	65.17	33	6.86	Yes	20	1.45	Yes	0	0	No	-32	0.3	No	38	60.61	No	BPP: Yes, SVM: Yes, Branch: No, LB: No, RNABPS: No
chr12	56637465	-	NM_173595	ANKRD52	1	0.5	0.54	25	6.89	84.5	32	7.1	Yes	27	1.07	Yes	0	0	No	-31	0.43	No	38	53.69	No	BPP: Yes, SVM: Yes, Branch: No, LB: No, RNABPS: No
chr12	56642674	-	NM_173595	ANKRD52	1	0.11	0.11	8	7.63	81.14	43	7	Yes	NA	NA	NA	23	0.94	Yes	-40	0.42	No	30	67.31	No	BPP: Yes, SVM: No, Branch: Yes, LB: No, RNABPS: No
chr12	56643524	-	NM_173595	ANKRD52	1	0.18	0.17	11	4.45	85.02	17	5.39	No	4	1.24	Yes	0	0	No	-22	0.7	Yes	48	68.2	No	BPP: No, SVM: Yes, Branch: No, LB: Yes, RNABPS: No
chr12	56644501	-	NM_173595	ANKRD52	1	0.39	0.33	18	8.74	85.76	54	8.96	Yes	41	0.88	Yes	0	0	No	-53	0.82	Yes	17	86.95	Yes	BPP: Yes, SVM: Yes, Branch: No, LB: Yes, RNABPS: Yes
chr12	56646712	-	NM_173595	ANKRD52	1	0.17	0.18	10	4.73	74.32	33	6.02	Yes	-1	0.34	No	25	0.9	Yes	-10	0.48	No	37	51.85	No	BPP: Yes, SVM: No, Branch: Yes, LB: No, RNABPS: No
chr12	56651513	-	NM_173595	ANKRD52	1	0.6	0.61	30	9.3	84.95	35	8.94	Yes	NA	NA	NA	0	0	No	-34	0.57	No	36	85.01	Yes	BPP: Yes, SVM: No, Branch: No, LB: No, RNABPS: Yes
chr22	38229758	-	NR_036556	ANKRD54	1	2.11	0.58	30	6.67	0	36	6.15	Yes	56	-3.9	No	30	0.28	Yes	-33	0.67	Yes	37	73.35	Yes	BPP: Yes, SVM: No, Branch: Yes, LB: Yes, RNABPS: Yes
chr22	38229985	-	NR_036556	ANKRD54	1	0.72	0.18	9	5.65	73.04	33	7.09	Yes	6	0.78	Yes	0	0	No	-33	0.7	Yes	37	84.68	Yes	BPP: Yes, SVM: Yes, Branch: No, LB: Yes, RNABPS: Yes
chr6	34940357	+	NM_015245	ANKS1A	1	7.13	1.67	52	11.22	83.67	29	7.37	Yes	40	1.16	Yes	0	0	No	-31	0.84	Yes	39	86.03	Yes	BPP: Yes, SVM: Yes, Branch: No, LB: Yes, RNABPS: Yes
chr6	34950474	+	NM_015245	ANKS1A	1	0.7	0.15	8	3.82	73.51	44	7.75	Yes	57	0.6	No	0	0	No	-43	0.81	Yes	27	83.7	Yes	BPP: Yes, SVM: No, Branch: No, LB: Yes, RNABPS: Yes
chr6	34965486	+	NM_015245	ANKS1A	1	0.71	0.14	8	10.48	84.01	26	5.66	Yes	43	0.49	No	0	0	No	-25	0.85	Yes	45	84.7	Yes	BPP: Yes, SVM: No, Branch: No, LB: Yes, RNABPS: Yes
chr6	34973477	+	NM_015245	ANKS1A	1	1.15	0.15	9	6.56	83.39	32	4.21	No	12	0.23	No	0	0	No	-24	0.61	No	42	52.6	No	BPP: No, SVM: No, Branch: No, LB: No, RNABPS: No
chr6	35051894	+	NM_015245	ANKS1A	1	5.7	1.31	49	0.13	77	20	5.1	No	65	-4.12	No	30	0.41	Yes	-19	0.44	No	43	31.07	No	BPP: No, SVM: No, Branch: Yes, LB: No, RNABPS: No
chr16	4751647	-	NM_133450	ANKS3	1	3.42	0.24	14	-3.38	0	19	4.57	No	32	-4.33	No	20	0.65	Yes	-19	0.75	Yes	51	33.37	No	BPP: No, SVM: No, Branch: Yes, LB: Yes, RNABPS: No
chr16	4752239	-	NM_133450	ANKS3	1	0.97	0.14	10	-3.43	0	28	6.43	Yes	76	0.74	No	22	0.91	Yes	-27	0.96	Yes	43	90.08	Yes	BPP: Yes, SVM: No, Branch: Yes, LB: Yes, RNABPS: Yes
chr16	4757093	-	NM_133450	ANKS3	1	1.91	0.22	14	10.14	89.51	30	6.73	Yes	40	1.4	Yes	0	0	No	-29	0.97	Yes	41	96.73	Yes	BPP: Yes, SVM: Yes, Branch: No, LB: Yes, RNABPS: Yes
chr16	4767555	-	NM_133450	ANKS3	1	6.53	0.74	37	0.98	83.92	27	4.48	No	42	0.16	No	27	0.79	Yes	-27	0.73	Yes	43	83.67	Yes	BPP: No, SVM: No, Branch: Yes, LB: Yes, RNABPS: Yes
chr16	4776778	-	NM_133450	ANKS3	1	2.34	0.14	7	-0.21	0	30	6.62	Yes	17	1.69	Yes	26	0.85	Yes	-29	0.7	Yes	41	80.99	Yes	BPP: Yes, SVM: Yes, Branch: Yes, LB: Yes, RNABPS: Yes
chr16	4776856	-	NM_133450	ANKS3	1	56.51	2.25	60	8.28	88.21	21	5.68	Yes	8	0.91	Yes	20	0.54	Yes	-26	0.45	No	53	68.34	No	BPP: Yes, SVM: Yes, Branch: Yes, LB: No, RNABPS: No
chr2	220097810	+	NM_001042410	ANKZF1	1	0.33	0.15	9	-0.02	0	17	4.06	No	17	1.81	Yes	0	0	No	-45	0.57	No	25	72.42	Yes	BPP: No, SVM: Yes, Branch: No, LB: No, RNABPS: Yes
chr2	220098010	+	NM_001042410	ANKZF1	1	0.55	0.25	15	0.18	66.44	22	5.29	No	61	-4.88	No	0	0	No	-21	0.83	Yes	49	76.01	Yes	BPP: No, SVM: No, Branch: No, LB: Yes, RNABPS: Yes
chr2	220098857	+	NM_001042410	ANKZF1	1	2.71	1.21	49	-2.72	71.72	29	5.57	Yes	-2	-1.45	No	0	0	No	-28	0.84	Yes	42	74.89	Yes	BPP: Yes, SVM: No, Branch: No, LB: Yes, RNABPS: Yes
chr2	220099553	+	NM_001042410	ANKZF1	1	0.39	0.15	9	0.07	0	9	3.87	No	58	0.67	No	0	0	No	-27	0.89	Yes	43	71.85	Yes	BPP: No, SVM: No, Branch: No, LB: Yes, RNABPS: Yes
chr2	220100182	+	NM_001042410	ANKZF1	1	1.15	0.32	18	-10.37	71.49	16	5.13	No	3	0.48	No	28	0.25	Yes	-21	0.66	No	49	61.13	No	BPP: No, SVM: No, Branch: Yes, LB: No, RNABPS: No
chr7	36438827	+	NM_001284302	ANLN	1	0.98	0.35	20	10.28	90.83	19	4.9	No	74	0.58	No	0	0	No	-19	0.56	No	51	57.49	No	BPP: No, SVM: No, Branch: No, LB: No, RNABPS: No
chr7	36460220	+	NM_001284302	ANLN	1	2.31	1.26	44	0.89	69.39	19	4.9	No	18	1.24	Yes	25	0.96	Yes	-40	0.62	No	30	69.27	No	BPP: No, SVM: Yes, Branch: Yes, LB: No, RNABPS: No
chr7	36464924	+	NM_001284302	ANLN	1	0.29	0.18	13	3.97	84.41	27	6.23	Yes	14	1.29	Yes	0	0	No	-26	0.91	Yes	44	91.58	Yes	BPP: Yes, SVM: Yes, Branch: No, LB: Yes, RNABPS: Yes
chr7	36467915	+	NM_001284302	ANLN	1	6.15	1.9	46	12.92	84.7	45	7.36	Yes	73	1.33	Yes	44	0.4	Yes	-44	0.89	Yes	26	92.74	Yes	BPP: Yes, SVM: Yes, Branch: Yes, LB: Yes, RNABPS: Yes
chr7	36473941	+	NM_001284302	ANLN	1	1.18	0.33	21	8.03	82.67	25	4.95	No	45	-1.94	No	0	0	No	-22	0.9	Yes	48	87.2	Yes	BPP: No, SVM: No, Branch: No, LB: Yes, RNABPS: Yes
chr3	43488893	-	NM_001346467	ANO10	1	0.53	0.29	15	7.22	81.32	30	5.37	No	12	0.93	Yes	0	0	No	-29	0.37	No	41	65.91	No	BPP: No, SVM: Yes, Branch: No, LB: No, RNABPS: No
chr3	43554501	-	NM_001346467	ANO10	1	0.6	0.28	16	8.51	80.36	39	5.27	No	38	1.19	Yes	0	0	No	-32	0.85	Yes	38	94.79	Yes	BPP: No, SVM: Yes, Branch: No, LB: Yes, RNABPS: Yes
chr3	43556502	-	NM_001346467	ANO10	1	0.43	0.19	12	9.7	85.02	87	7.57	Yes	57	0.83	Yes	0	0	No	-32	0.93	Yes	38	92.78	Yes	BPP: Yes, SVM: Yes, Branch: No, LB: Yes, RNABPS: Yes
chr3	43578161	-	NM_001346467	ANO10	1	0.39	0.25	13	7.39	74.93	24	4.06	No	56	0.22	No	0	0	No	-27	0.34	No	47	39.99	No	BPP: No, SVM: No, Branch: No, LB: No, RNABPS: No
chr3	43602818	-	NM_001346467	ANO10	1	0.21	0.15	9	6.86	77.55	42	5.23	No	47	0.96	Yes	0	0	No	-41	0.54	No	29	78.8	Yes	BPP: No, SVM: Yes, Branch: No, LB: No, RNABPS: Yes
chr11	22232812	+	NM_213599	ANO5	1	0.86	0.21	11	3.48	75.1	38	4.64	No	62	0.6	No	0	0	No	-37	0.49	No	33	58.37	No	BPP: No, SVM: No, Branch: No, LB: No, RNABPS: No
chr11	22232812	+	NM_213599	ANO5	1	52.24	15.35	71	3.48	75.1	38	4.64	No	62	0.6	No	0	0	No	-37	0.49	No	33	58.37	No	BPP: No, SVM: No, Branch: No, LB: No, RNABPS: No
chr11	22243004	+	NM_213599	ANO5	1	0.3	0.18	11	7.1	82.79	18	5.19	No	31	2.06	Yes	0	0	No	-43	0.6	No	27	79.22	Yes	BPP: No, SVM: Yes, Branch: No, LB: No, RNABPS: Yes
chr11	22255631	+	NM_213599	ANO5	1	1.84	0.72	33	10.01	95.9	21	4.5	No	34	0.75	No	0	0	No	-24	0.82	Yes	46	81.27	Yes	BPP: No, SVM: No, Branch: No, LB: Yes, RNABPS: Yes
chr11	22283770	+	NM_213599	ANO5	1	0.66	0.33	16	6.08	75.16	18	5.57	Yes	5	1.16	Yes	0	0	No	-36	0.4	No	42	61.98	No	BPP: Yes, SVM: Yes, Branch: No, LB: No, RNABPS: No
chr11	22297645	+	NM_213599	ANO5	1	0.39	0.18	11	0.83	0	16	3.85	No	37	1.39	Yes	0	0	No	-50	0.7	Yes	20	80.43	Yes	BPP: No, SVM: Yes, Branch: No, LB: Yes, RNABPS: Yes
chr11	22299331	+	NM_213599	ANO5	1	0.56	0.24	13	7.8	86.05	69	7.47	Yes	8	0.69	No	33	0.43	Yes	-33	0.81	Yes	37	77.68	Yes	BPP: Yes, SVM: No, Branch: Yes, LB: Yes, RNABPS: Yes
chr12	45621950	+	NM_001025356	ANO6	1	5.62	2.99	64	7.36	93.98	24	5.29	No	11	0.73	No	23	0.92	Yes	-23	0.92	Yes	47	89.81	Yes	BPP: No, SVM: No, Branch: Yes, LB: Yes, RNABPS: Yes
chr12	45664244	+	NM_001025356	ANO6	1	20.24	10.99	72	10.73	91.33	55	7.67	Yes	42	1.79	Yes	23	0.65	Yes	-23	0.93	Yes	47	93.6	Yes	BPP: Yes, SVM: Yes, Branch: Yes, LB: Yes, RNABPS: Yes
chr12	45676117	+	NM_001025356	ANO6	1	0.19	0.11	7	4.21	75.36	20	5.09	No	60	-2.54	No	0	0	No	-26	0.53	No	44	61.32	No	BPP: No, SVM: No, Branch: No, LB: No, RNABPS: No
chr12	45725081	+	NM_001025356	ANO6	1	0.23	0.18	13	-3.84	0	38	6.04	Yes	57	0.29	No	0	0	No	-28	0.69	Yes	35	49.3	No	BPP: Yes, SVM: No, Branch: No, LB: Yes, RNABPS: No
chr12	45706981	+	NM_001025356	ANO6	1	1.85	1.42	50	10.73	90.02	25	5.15	No	35	0.74	No	24	0.83	Yes	-24	0.9	Yes	46	94.78	Yes	BPP: No, SVM: No, Branch: Yes, LB: Yes, RNABPS: Yes
chr12	45716700	+	NM_001025356	ANO6	1	0.34	0.22	14	7.59	82.7	25	5.36	No	33	0.71	No	0	0	No	-24	0.51	No	46	50.73	No	BPP: No, SVM: No, Branch: No, LB: No, RNABPS: No
chr12	45725081	+	NM_001025356	ANO6	1	0.45	0.35	19	-3.84	0	38	6.04	Yes	57	0.29	No	0	0	No	-28	0.69	Yes	35	49.3	No	BPP: Yes, SVM: No, Branch: No, LB: Yes, RNABPS: No
chr12	45735818	+	NM_001025356	ANO6	1	0.16	0.14	9	11.78	80.69	28	5.74	Yes	15	0.51	No	0	0	No	-26	0.41	No	44	55.32	No	BPP: Yes, SVM: No, Branch: No, LB: No, RNABPS: No
chr12	45749296	+	NM_001025356	ANO6	1	0.8	0.47	24	5.55	85.16	34	6.25	Yes	21	0.69	No	0	0	No	-33	0.77	Yes	37	79.11	Yes	BPP: Yes, SVM: No, Branch: No, LB: Yes, RNABPS: Yes
chr12	45753009	+	NM_001025356	ANO6	1	0.34	0.14	9	10.16	89.69	24	6.93	Yes	11	1.84	Yes	0	0	No	-23	0.88	Yes	47	92.71	Yes	BPP: Yes, SVM: Yes, Branch: No, LB: Yes, RNABPS: Yes
chr12	45764609	+	NM_001025356	ANO6	1	0.34	0.25	17	2.95	84.79	16	5.83	Yes	65	-1.79	No	0	0	No	-19	0.72	Yes	51	62.83	No	BPP: Yes, SVM: No, Branch: No, LB: Yes, RNABPS: No
chr12	45764618	+	NM_001025356	ANO6	1	0.71	0.58	32	0.89	0	12	4.24	No	-1	0.04	No	0	0	No	-28	0.73	Yes	46	67.65	No	BPP: No, SVM: No, Branch: No, LB: Yes, RNABPS: No
chr12	45776977	+	NM_001025356	ANO6	1	0.16	0.13	9	7.62	90.49	22	5.19	No	67	1.21	Yes	21	0.81	Yes	-21	0.81	Yes	44	74.87	Yes	BPP: No, SVM: Yes, Branch: Yes, LB: Yes, RNABPS: Yes
chr12	45816382	+	NM_001025356	ANO6	1	0.27	0.15	11	3.42	0	26	6.15	Yes	13	0.98	Yes	0	0	No	-25	0.43	No	38	49.45	No	BPP: Yes, SVM: Yes, Branch: No, LB: No, RNABPS: No
chr12	45817826	+	NM_001025356	ANO6	1	1	0.64	36	8.61	84.6	31	5.66	Yes	18	0.58	No	0	0	No	-30	0.83	Yes	40	91.54	Yes	BPP: Yes, SVM: No, Branch: No, LB: Yes, RNABPS: Yes
chr12	45825032	+	NM_001025356	ANO6	1	0.3	0.19	14	7.83	87.65	25	5.48	No	12	0.79	Yes	0	0	No	-24	0.91	Yes	46	87.44	Yes	BPP: No, SVM: Yes, Branch: No, LB: Yes, RNABPS: Yes
chr11	418808	-	NM_001347882	ANO9	1	0.78	0.24	14	0.61	0	14	3.87	No	25	2.12	Yes	0	0	No	-30	0.83	Yes	40	87.23	Yes	BPP: No, SVM: Yes, Branch: No, LB: Yes, RNABPS: Yes
chr11	421079	-	NM_001347882	ANO9	1	0.56	0.22	12	9.02	82.17	29	4.24	No	0	2.43	Yes	24	0.88	Yes	-28	0.81	Yes	42	86.83	Yes	BPP: No, SVM: Yes, Branch: Yes, LB: Yes, RNABPS: Yes
chr11	422104	-	NM_001347882	ANO9	1	1	0.25	15	10.43	86.5	34	8.85	Yes	21	1.47	Yes	0	0	No	-33	0.55	No	37	67.67	No	BPP: Yes, SVM: Yes, Branch: No, LB: No, RNABPS: No
chr11	424072	-	NM_001347882	ANO9	1	2.69	0.63	31	1.59	73.02	22	4.44	No	38	-2.79	No	0	0	No	-26	0.57	No	44	54.18	No	BPP: No, SVM: No, Branch: No, LB: No, RNABPS: No
chr11	424188	-	NM_001347882	ANO9	1	12.01	3.13	62	6.1	69.31	26	6.01	Yes	61	0.77	No	0	0	No	-25	0.84	Yes	45	79.54	Yes	BPP: Yes, SVM: No, Branch: No, LB: Yes, RNABPS: Yes
chr11	424188	-	NM_001347882	ANO9	1	1.78	0.32	18	6.1	69.31	26	6.01	Yes	61	0.77	No	0	0	No	-25	0.84	Yes	45	79.54	Yes	BPP: Yes, SVM: No, Branch: No, LB: Yes, RNABPS: Yes
chr11	425318	-	NM_001347882	ANO9	1	0.84	0.25	15	6.8	90.77	23	3.61	No	59	0.34	No	0	0	No	-21	0.85	Yes	49	93.32	Yes	BPP: No, SVM: No, Branch: No, LB: Yes, RNABPS: Yes
chr11	427565	-	NM_001347882	ANO9	1	0.43	0.11	8	5.52	80.56	20	5.56	Yes	76	1.07	Yes	0	0	No	-19	0.73	Yes	51	87.82	Yes	BPP: Yes, SVM: Yes, Branch: No, LB: Yes, RNABPS: Yes
chr11	428138	-	NM_001347882	ANO9	1	0.73	0.19	12	6.7	85.4	25	6.08	Yes	12	1.06	Yes	0	0	No	-24	0.87	Yes	46	86.76	Yes	BPP: Yes, SVM: Yes, Branch: No, LB: Yes, RNABPS: Yes
chr11	428230	-	NM_001347882	ANO9	1	1.75	0.51	28	3.34	84.51	21	5.2	No	68	-2.15	No	19	0.52	Yes	-24	0.86	Yes	50	39.59	No	BPP: No, SVM: No, Branch: Yes, LB: Yes, RNABPS: No
chr11	428248	-	NM_001347882	ANO9	1	2.44	0.63	30	7.98	87.64	14	5.43	No	50	-2.16	No	0	0	No	-29	0.37	No	51	40.35	No	BPP: No, SVM: No, Branch: No, LB: No, RNABPS: No
chr11	429680	-	NM_001347882	ANO9	1	1.07	0.21	12	-1.6	0	30	4.53	No	63	-0.55	No	25	0.77	Yes	-25	0.23	No	41	28.42	No	BPP: No, SVM: No, Branch: Yes, LB: No, RNABPS: No
chr11	429859	-	NM_001347882	ANO9	1	1.71	0.28	15	9.61	76.89	19	8.46	Yes	6	1.83	Yes	37	0.54	Yes	-18	0.88	Yes	52	89.37	Yes	BPP: Yes, SVM: Yes, Branch: Yes, LB: Yes, RNABPS: Yes
chr11	430126	-	NM_001347882	ANO9	1	0.69	0.21	12	4.39	70.62	24	6.34	Yes	11	1.22	Yes	19	0.5	Yes	-23	0.83	Yes	47	66.12	No	BPP: Yes, SVM: Yes, Branch: Yes, LB: Yes, RNABPS: No
chr11	431768	-	NM_001347882	ANO9	1	0.79	0.14	8	1.36	0	22	8	Yes	9	1.59	Yes	21	0.81	Yes	-21	0.83	Yes	49	85.16	Yes	BPP: Yes, SVM: Yes, Branch: Yes, LB: Yes, RNABPS: Yes
chr11	431905	-	NM_001347882	ANO9	1	1.18	0.14	9	-6.76	68.22	26	5.21	No	23	1.25	Yes	0	0	No	-25	0.9	Yes	45	67.1	No	BPP: No, SVM: Yes, Branch: No, LB: Yes, RNABPS: No
chr11	432049	-	NM_001347882	ANO9	1	29.11	2.75	67	0.35	0	9	3.87	No	24	0.45	No	0	0	No	-36	0.71	Yes	34	85.67	Yes	BPP: No, SVM: No, Branch: No, LB: Yes, RNABPS: Yes
chr15	69072479	-	NM_006305	ANP32A	1	0.2	1.04	41	1.48	78.1	33	6.83	Yes	66	1.87	Yes	0	0	No	-32	0.34	No	38	76.87	Yes	BPP: Yes, SVM: Yes, Branch: No, LB: No, RNABPS: Yes
chr15	69072810	-	NM_006305	ANP32A	1	0.13	0.32	20	-1.93	82.62	32	7.07	Yes	19	1.31	Yes	28	0.88	Yes	-31	0.94	Yes	39	93.8	Yes	BPP: Yes, SVM: Yes, Branch: Yes, LB: Yes, RNABPS: Yes
chr15	69075402	-	NM_006305	ANP32A	1	0.04	0.19	12	3.22	0	32	5.66	Yes	19	1.19	Yes	40	0.57	Yes	-31	0.75	Yes	NA	NA	NA	BPP: Yes, SVM: Yes, Branch: Yes, LB: Yes, RNABPS: No
chr15	69076933	-	NM_006305	ANP32A	1	0.02	0.24	17	-13.02	0	31	7.22	Yes	76	0.95	Yes	0	0	No	-30	0.97	Yes	NA	NA	NA	BPP: Yes, SVM: Yes, Branch: No, LB: Yes, RNABPS: No
chr9	100751247	+	NM_006401	ANP32B	1	0.03	0.25	15	8.16	88.75	34	6.99	Yes	21	0.99	Yes	0	0	No	-33	0.67	Yes	37	75.71	Yes	BPP: Yes, SVM: Yes, Branch: No, LB: Yes, RNABPS: Yes
chr9	100759646	+	NM_006401	ANP32B	1	0.01	0.13	8	7.49	89.77	29	6.32	Yes	16	2.19	Yes	0	0	No	-28	0.72	Yes	42	86.67	Yes	BPP: Yes, SVM: Yes, Branch: No, LB: Yes, RNABPS: Yes
chr9	100764557	+	NM_006401	ANP32B	1	0.09	1.5	48	7.3	92.38	27	6.68	Yes	8	0.51	No	26	0.54	Yes	-26	0.69	Yes	44	63.56	No	BPP: Yes, SVM: No, Branch: Yes, LB: Yes, RNABPS: No
chr9	100767216	+	NM_006401	ANP32B	1	0.04	0.68	34	8.13	85.43	18	6.12	Yes	9	0.24	No	28	0.57	Yes	-28	0.39	No	49	61.63	No	BPP: Yes, SVM: No, Branch: Yes, LB: No, RNABPS: No
chr9	100767246	+	NM_006401	ANP32B	1	0.02	0.28	19	-11.84	0	16	5.99	Yes	3	0.8	Yes	0	0	No	-32	0.81	Yes	NA	NA	NA	BPP: Yes, SVM: Yes, Branch: No, LB: Yes, RNABPS: No
chr9	100767290	+	NM_006401	ANP32B	1	0.03	0.44	27	0.6	78.5	28	5.57	Yes	47	0.76	No	0	0	No	-27	0.78	Yes	62	44.89	No	BPP: Yes, SVM: No, Branch: No, LB: Yes, RNABPS: No
chr9	100769783	+	NM_006401	ANP32B	1	0.26	2.44	62	6.65	84.82	44	8.06	Yes	31	0.19	No	0	0	No	-30	0.73	Yes	40	54.17	No	BPP: Yes, SVM: No, Branch: No, LB: Yes, RNABPS: No
chr9	100769915	+	NM_006401	ANP32B	1	0.03	0.26	15	5.55	77.86	31	6.85	Yes	18	0.44	No	0	0	No	-30	0.79	Yes	40	79.11	Yes	BPP: Yes, SVM: No, Branch: No, LB: Yes, RNABPS: Yes
chr9	100773555	+	NM_006401	ANP32B	1	0.21	1.92	58	-0.55	78.53	30	5.9	Yes	53	0.77	Yes	0	0	No	-30	0.6	No	40	70.66	Yes	BPP: Yes, SVM: Yes, Branch: No, LB: No, RNABPS: Yes
chr9	100777676	+	NM_006401	ANP32B	1	0.02	0.14	7	-23.63	0	14	3.59	No	68	0.51	No	0	0	No	-55	0.73	Yes	15	50.52	No	BPP: No, SVM: No, Branch: No, LB: Yes, RNABPS: No
chr9	100777060	+	NM_006401	ANP32B	1	0.04	0.22	13	1.78	0	31	6.08	Yes	76	-4.38	No	0	0	No	-33	0.74	Yes	37	91.35	Yes	BPP: Yes, SVM: No, Branch: No, LB: Yes, RNABPS: Yes
chr9	100777079	+	NM_006401	ANP32B	1	0.11	0.67	32	6.68	90.14	10	5.29	No	74	-2.45	No	0	0	No	-25	0.59	No	49	58.26	No	BPP: No, SVM: No, Branch: No, LB: No, RNABPS: No
chr9	100777371	+	NM_006401	ANP32B	1	0.03	0.18	12	2.38	68.04	24	3.82	No	51	-4.73	No	0	0	No	-26	0.6	No	44	61.01	No	BPP: No, SVM: No, Branch: No, LB: No, RNABPS: No
chr9	100777624	+	NM_006401	ANP32B	1	0.05	0.29	15	4.03	70.59	34	5.77	Yes	61	1.43	Yes	24	0.8	Yes	-28	0.78	Yes	42	89	Yes	BPP: Yes, SVM: Yes, Branch: Yes, LB: Yes, RNABPS: Yes
chr9	100777647	+	NM_006401	ANP32B	1	0.02	0.14	8	-6.42	71.73	27	5.6	Yes	39	0.57	No	0	0	No	-26	0.79	Yes	44	68.94	No	BPP: Yes, SVM: No, Branch: No, LB: Yes, RNABPS: No
chr1	150193061	-	NM_001136478	ANP32E	1	6.74	27	72	0.44	69.61	42	5.21	No	73	1.33	Yes	32	0.74	Yes	-35	0.72	Yes	35	81.42	Yes	BPP: No, SVM: Yes, Branch: Yes, LB: Yes, RNABPS: Yes
chr1	150193061	-	NM_001136478	ANP32E	1	0.07	0.26	18	0.44	69.61	42	5.21	No	73	1.33	Yes	32	0.74	Yes	-35	0.72	Yes	35	81.42	Yes	BPP: No, SVM: Yes, Branch: Yes, LB: Yes, RNABPS: Yes
chr1	150195621	-	NM_001136478	ANP32E	1	1.31	6.21	70	-8.69	0	43	6.63	Yes	30	1.15	Yes	42	0.3	Yes	-42	0.88	Yes	28	87.65	Yes	BPP: Yes, SVM: Yes, Branch: Yes, LB: Yes, RNABPS: Yes
chr1	150204258	-	NM_001136478	ANP32E	1	0.03	0.15	9	-3.97	0	12	4	No	13	1.04	Yes	0	0	No	-29	0.57	No	41	48.92	No	BPP: No, SVM: Yes, Branch: No, LB: No, RNABPS: No
chr10	81915665	-	NM_001278408	ANXA11	1	0.05	0.18	12	-11.99	0	34	6.46	Yes	21	1.3	Yes	0	0	No	-33	0.69	Yes	37	84.96	Yes	BPP: Yes, SVM: Yes, Branch: No, LB: Yes, RNABPS: Yes
chr10	81916255	-	NM_001278408	ANXA11	1	0.94	3.38	69	3.34	81.2	15	4.99	No	41	0.6	No	21	0.28	Yes	-19	0.18	No	56	35.99	No	BPP: No, SVM: No, Branch: Yes, LB: No, RNABPS: No
chr10	81918951	-	NM_001278408	ANXA11	1	0.04	0.22	12	-12.83	0	27	5.24	No	9	0.23	No	0	0	No	-26	0.43	No	NA	NA	NA	BPP: No, SVM: No, Branch: No, LB: No, RNABPS: No
chr10	81933133	-	NM_001278408	ANXA11	1	0.05	0.11	7	7.71	83.39	18	5.82	Yes	74	0.88	Yes	0	0	No	-29	0.48	No	50	37.54	No	BPP: Yes, SVM: Yes, Branch: No, LB: No, RNABPS: No
chr10	81933158	-	NM_001278408	ANXA11	1	0.33	0.78	40	8.6	91.39	21	5.2	No	59	1.3	Yes	0	0	No	-20	0.8	Yes	50	84.55	Yes	BPP: No, SVM: Yes, Branch: No, LB: Yes, RNABPS: Yes
chr15	60677830	-	NM_004039	ANXA2	1	0.24	1.42	36	7.73	84.44	28	7.07	Yes	15	1.28	Yes	0	0	No	-27	0.87	Yes	43	92.92	Yes	BPP: Yes, SVM: Yes, Branch: No, LB: Yes, RNABPS: Yes
chr15	60682517	-	NM_004039	ANXA2	1	0.25	1.03	44	8.33	92	16	5.39	No	46	0.91	Yes	24	0.71	Yes	-24	0.6	No	46	39.61	No	BPP: No, SVM: Yes, Branch: Yes, LB: No, RNABPS: No
chr15	60685640	-	NM_004039	ANXA2	1	0.17	0.67	27	5.99	90.32	22	4.8	No	9	1.46	Yes	21	0.96	Yes	-21	0.82	Yes	49	96.31	Yes	BPP: No, SVM: Yes, Branch: Yes, LB: Yes, RNABPS: Yes
chr15	60688627	-	NM_004039	ANXA2	1	0.18	0.76	31	8.11	75.96	82	5.9	Yes	38	0.8	Yes	31	0.67	Yes	-31	0.66	No	39	83.89	Yes	BPP: Yes, SVM: Yes, Branch: Yes, LB: No, RNABPS: Yes
chr15	60689538	-	NM_004039	ANXA2	1	16.68	65.89	72	8.33	81.97	28	5.15	No	15	0.38	No	27	0.54	Yes	-27	0.6	No	50	35.4	No	BPP: No, SVM: No, Branch: Yes, LB: No, RNABPS: No
chr2	70009887	+	NM_001320698	ANXA4	1	0.36	1	43	7.29	86.53	25	5.26	No	12	0.51	No	0	0	No	-24	0.92	Yes	46	95.82	Yes	BPP: No, SVM: No, Branch: No, LB: Yes, RNABPS: Yes
chr2	70009890	+	NM_001320698	ANXA4	1	0.04	0.14	9	7.41	89.25	28	5.53	No	15	0.51	No	0	0	No	-27	0.92	Yes	43	95.77	Yes	BPP: No, SVM: No, Branch: No, LB: Yes, RNABPS: Yes
chr2	70014041	+	NM_001320698	ANXA4	1	0.05	0.17	8	8.61	81.08	23	5.83	Yes	10	0.97	Yes	0	0	No	-22	0.66	Yes	48	83.13	Yes	BPP: Yes, SVM: Yes, Branch: No, LB: Yes, RNABPS: Yes
chr2	70016355	+	NM_001320698	ANXA4	1	0.27	1.07	47	5.8	79.96	29	5.48	No	16	0.16	No	0	0	No	-23	0.68	Yes	47	83.58	Yes	BPP: No, SVM: No, Branch: No, LB: Yes, RNABPS: Yes
chr2	70030524	+	NM_001320698	ANXA4	1	0.3	1.29	49	5.62	73.97	26	5.13	No	13	1.08	Yes	25	0.73	Yes	-25	0.64	No	38	42.4	No	BPP: No, SVM: Yes, Branch: Yes, LB: No, RNABPS: No
chr2	70038465	+	NM_001320698	ANXA4	1	0.22	0.67	32	0.34	74.88	23	5.83	Yes	4	0.09	No	25	0.68	Yes	-20	0.51	No	48	80.18	Yes	BPP: Yes, SVM: No, Branch: Yes, LB: No, RNABPS: Yes
chr2	70044124	+	NM_001320698	ANXA4	1	0.29	0.79	32	6.04	87.11	19	4.9	No	-2	0.51	No	0	0	No	-18	0.6	No	52	61.71	No	BPP: No, SVM: No, Branch: No, LB: No, RNABPS: No
chr2	70044135	+	NM_001320698	ANXA4	1	0.05	0.11	7	2.88	0	19	4.44	No	9	0.49	No	0	0	No	-29	0.53	No	41	60.56	No	BPP: No, SVM: No, Branch: No, LB: No, RNABPS: No
chr4	122590876	-	NM_001154	ANXA5	1	0.05	0.26	16	-7.99	0	41	6.71	Yes	70	1.17	Yes	0	0	No	-37	0.47	No	30	79.99	Yes	BPP: Yes, SVM: Yes, Branch: No, LB: No, RNABPS: Yes
chr4	122591378	-	NM_001154	ANXA5	1	0.1	0.69	23	8.11	88.03	24	6.93	Yes	11	0.6	No	0	0	No	-23	0.87	Yes	47	82.57	Yes	BPP: Yes, SVM: No, Branch: No, LB: Yes, RNABPS: Yes
chr4	122592771	-	NM_001154	ANXA5	1	0.02	0.15	9	1.21	76.12	22	4.99	No	26	-0.97	No	0	0	No	-21	0.91	Yes	49	80.69	Yes	BPP: No, SVM: No, Branch: No, LB: Yes, RNABPS: Yes
chr4	122593770	-	NM_001154	ANXA5	1	0.07	0.38	18	3.65	0	16	4.58	No	58	-2.74	No	0	0	No	-34	0.94	Yes	36	95.19	Yes	BPP: No, SVM: No, Branch: No, LB: Yes, RNABPS: Yes
chr4	122598248	-	NM_001154	ANXA5	1	0.02	0.13	8	7.78	87.19	34	6.38	Yes	38	-1.55	No	0	0	No	-25	0.66	No	45	57.49	No	BPP: Yes, SVM: No, Branch: No, LB: No, RNABPS: No
chr4	122599649	-	NM_001154	ANXA5	1	0.02	0.13	7	-14.72	0	25	3.63	No	54	0.43	No	0	0	No	-28	0.36	No	NA	NA	NA	BPP: No, SVM: No, Branch: No, LB: No, RNABPS: No
chr4	122601964	-	NM_001154	ANXA5	1	0.1	0.56	29	10.11	90.59	31	6.34	Yes	18	1.5	Yes	0	0	No	-30	0.72	Yes	40	75.28	Yes	BPP: Yes, SVM: Yes, Branch: No, LB: Yes, RNABPS: Yes
chr4	122605921	-	NM_001154	ANXA5	1	0.07	0.22	12	-3.15	0	15	3.87	No	73	-4.48	No	0	0	No	-27	0.58	No	43	78.47	Yes	BPP: No, SVM: No, Branch: No, LB: No, RNABPS: Yes
chr4	122617804	-	NM_001154	ANXA5	1	0.03	0.1	7	-3.92	54	22	5.11	No	52	-0.11	No	26	0.94	Yes	-15	0.33	No	61	24.12	No	BPP: No, SVM: No, Branch: Yes, LB: No, RNABPS: No
chr5	150483204	-	NM_001155	ANXA6	1	0.01	0.14	9	3.58	75.04	24	5.19	No	11	0.33	No	0	0	No	-23	0.91	Yes	47	92.92	Yes	BPP: No, SVM: No, Branch: No, LB: Yes, RNABPS: Yes
chr5	150485984	-	NM_001155	ANXA6	1	0.1	1.19	48	10.44	91.42	19	5.74	Yes	6	0.72	No	0	0	No	-27	0.63	No	52	63.79	No	BPP: Yes, SVM: No, Branch: No, LB: No, RNABPS: No
chr5	150488104	-	NM_001155	ANXA6	1	0.01	0.13	7	1.3	0	11	4.12	No	28	1.56	Yes	0	0	No	-40	0.86	Yes	30	95.51	Yes	BPP: No, SVM: Yes, Branch: No, LB: Yes, RNABPS: Yes
chr5	150489398	-	NM_001155	ANXA6	1	0.01	0.13	9	-8.12	0	14	4.36	No	41	1.31	Yes	0	0	No	-53	0.85	Yes	17	67.26	No	BPP: No, SVM: Yes, Branch: No, LB: Yes, RNABPS: No
chr5	150489401	-	NM_001155	ANXA6	1	0.02	0.28	17	-7.77	0	11	4	No	38	1.31	Yes	0	0	No	-50	0.82	Yes	20	75.38	Yes	BPP: No, SVM: Yes, Branch: No, LB: Yes, RNABPS: Yes
chr5	150496745	-	NM_001155	ANXA6	1	0.01	0.11	8	-0.12	0	23	7.28	Yes	10	1.41	Yes	25	0.92	Yes	-22	0.79	Yes	NA	NA	NA	BPP: Yes, SVM: Yes, Branch: Yes, LB: Yes, RNABPS: No
chr5	150501881	-	NM_001155	ANXA6	1	0.01	0.15	7	-0.65	0	38	7.2	Yes	25	1.5	Yes	0	0	No	-37	0.85	Yes	NA	NA	NA	BPP: Yes, SVM: Yes, Branch: No, LB: Yes, RNABPS: No
chr5	150502530	-	NM_001155	ANXA6	1	0.02	0.31	18	1.7	70.91	38	6.31	Yes	55	-3.64	No	0	0	No	-23	0.66	No	33	43.82	No	BPP: Yes, SVM: No, Branch: No, LB: No, RNABPS: No
chr5	150503701	-	NM_001155	ANXA6	1	0.01	0.29	12	3.87	74.49	24	4.76	No	6	0.5	No	0	0	No	-23	0.83	Yes	52	62.77	No	BPP: No, SVM: No, Branch: No, LB: Yes, RNABPS: No
chr5	150503985	-	NM_001155	ANXA6	1	0.01	0.11	7	6.98	82.36	31	6.06	Yes	68	1.22	Yes	0	0	No	-30	0.63	No	40	78.26	Yes	BPP: Yes, SVM: Yes, Branch: No, LB: No, RNABPS: Yes
chr5	150506057	-	NM_001155	ANXA6	1	0.05	0.72	35	3.55	0	26	6.43	Yes	13	1.23	Yes	40	0.48	Yes	-25	0.75	Yes	NA	NA	NA	BPP: Yes, SVM: Yes, Branch: Yes, LB: Yes, RNABPS: No
chr5	150506069	-	NM_001155	ANXA6	1	0.04	0.5	31	-1.95	0	14	5.53	No	1	1.09	Yes	40	0.48	Yes	-22	0.54	No	NA	NA	NA	BPP: No, SVM: Yes, Branch: Yes, LB: No, RNABPS: No
chr5	150509041	-	NM_001155	ANXA6	1	0.01	0.14	9	5.17	71.16	24	7.66	Yes	72	0.6	No	23	0.88	Yes	-23	0.9	Yes	47	92.52	Yes	BPP: Yes, SVM: No, Branch: Yes, LB: Yes, RNABPS: Yes
chr5	150512131	-	NM_001155	ANXA6	1	0.01	0.18	12	-19.66	0	32	6.92	Yes	-4	1.4	Yes	0	0	No	-31	0.65	No	NA	NA	NA	BPP: Yes, SVM: Yes, Branch: No, LB: No, RNABPS: No
chr5	150517539	-	NM_001155	ANXA6	1	0.11	1.94	56	8.27	88.62	21	5.91	Yes	8	0.99	Yes	0	0	No	-20	0.83	Yes	50	88.98	Yes	BPP: Yes, SVM: Yes, Branch: No, LB: Yes, RNABPS: Yes
chr5	150518097	-	NM_001155	ANXA6	1	0.04	0.75	26	4.45	79.37	13	5.36	No	48	0.76	No	0	0	No	-25	0.9	Yes	45	85.85	Yes	BPP: No, SVM: No, Branch: No, LB: Yes, RNABPS: Yes
chr5	150519005	-	NM_001155	ANXA6	1	0.02	0.28	15	1.57	0	28	4.67	No	12	0.69	No	0	0	No	-24	0.73	Yes	46	68.5	No	BPP: No, SVM: No, Branch: No, LB: Yes, RNABPS: No
chr5	150522036	-	NM_001155	ANXA6	1	0.04	0.54	26	3.01	0	36	7.05	Yes	23	1.83	Yes	0	0	No	-35	0.6	No	35	75.98	Yes	BPP: Yes, SVM: Yes, Branch: No, LB: No, RNABPS: Yes
chr5	150535263	-	NM_001155	ANXA6	1	0.16	1.47	51	10.67	83.27	26	7.53	Yes	13	1.02	Yes	25	0.91	Yes	-25	0.89	Yes	45	62.26	No	BPP: Yes, SVM: Yes, Branch: Yes, LB: Yes, RNABPS: No
chr10	75135809	-	NM_001320879	ANXA7	1	0.13	0.5	27	5.06	80.83	25	5.86	Yes	67	0.11	No	0	0	No	-24	0.78	Yes	46	85.22	Yes	BPP: Yes, SVM: No, Branch: No, LB: Yes, RNABPS: Yes
chr10	75137301	-	NM_001320879	ANXA7	1	0.09	0.32	20	4.42	84.17	27	5.2	No	65	1.12	Yes	0	0	No	-26	0.61	No	11	65.24	No	BPP: No, SVM: Yes, Branch: No, LB: No, RNABPS: No
chr10	75137325	-	NM_001320879	ANXA7	1	0.08	0.32	17	4.74	84.41	54	4.72	No	41	1.13	Yes	40	0.44	Yes	-40	0.58	No	30	57.64	No	BPP: No, SVM: Yes, Branch: Yes, LB: No, RNABPS: No
chr10	75138777	-	NM_001320879	ANXA7	1	0.15	0.97	39	1.04	0	37	6.34	Yes	12	0.93	Yes	0	0	No	-24	0.45	No	39	69.76	Yes	BPP: Yes, SVM: Yes, Branch: No, LB: No, RNABPS: Yes
chr10	75147536	-	NM_001320879	ANXA7	1	0.37	2.06	59	0.59	0	9	3.87	No	14	-1.84	No	0	0	No	-27	0.65	No	39	90.49	Yes	BPP: No, SVM: No, Branch: No, LB: No, RNABPS: Yes
chr10	75149807	-	NM_001320879	ANXA7	1	0.04	0.26	14	7.67	82.71	14	4.87	No	1	1.21	Yes	0	0	No	-20	0.61	No	48	68.84	No	BPP: No, SVM: Yes, Branch: No, LB: No, RNABPS: No
chr10	75155868	-	NM_001320879	ANXA7	1	0.26	1.54	55	12.2	89.07	21	7.38	Yes	8	1.14	Yes	29	0.86	Yes	-29	0.73	Yes	41	73.22	Yes	BPP: Yes, SVM: Yes, Branch: Yes, LB: Yes, RNABPS: Yes
chr10	75157024	-	NM_001320879	ANXA7	1	0.6	2.49	63	5.37	0	12	4.24	No	15	1.32	Yes	0	0	No	-27	0.85	Yes	43	72.6	Yes	BPP: No, SVM: Yes, Branch: No, LB: Yes, RNABPS: Yes
chr10	75158137	-	NM_001320879	ANXA7	1	0.67	0.13	7	3.74	0	17	4	No	75	1.81	Yes	0	0	No	-29	0.59	No	41	78.18	Yes	BPP: No, SVM: Yes, Branch: No, LB: No, RNABPS: Yes
chr10	75159553	-	NM_001320879	ANXA7	1	0.84	0.15	10	6.74	84.41	26	5.1	No	46	0.25	No	0	0	No	-58	0.72	Yes	12	83.34	Yes	BPP: No, SVM: No, Branch: No, LB: Yes, RNABPS: Yes
chr10	75160616	-	NM_001320879	ANXA7	1	1273.46	273.79	72	7.85	89.16	30	5.66	Yes	76	0.6	No	29	0.87	Yes	-29	0.94	Yes	41	98.08	Yes	BPP: Yes, SVM: No, Branch: Yes, LB: Yes, RNABPS: Yes
chr10	75168044	-	NM_001320879	ANXA7	1	2.48	0.57	28	-9.99	76.25	127	10.86	Yes	-4	-0.5	No	0	0	No	-68	0.1	No	11	17.25	No	BPP: Yes, SVM: No, Branch: No, LB: No, RNABPS: No
chr10	75168162	-	NM_001320879	ANXA7	1	9.54	1.99	57	7.14	82.16	25	8.67	Yes	41	1.1	Yes	0	0	No	-28	0.55	No	42	65.85	No	BPP: Yes, SVM: Yes, Branch: No, LB: No, RNABPS: No
chr4	113179488	+	NM_001128426	AP1AR	1	1.76	0.88	37	6.92	81.43	18	7.6	Yes	5	0.99	Yes	0	0	No	-28	0.34	No	46	53.03	No	BPP: Yes, SVM: Yes, Branch: No, LB: No, RNABPS: No
chr4	113186458	+	NM_001128426	AP1AR	1	0.49	0.46	20	7.73	80.89	25	5.22	No	29	1.53	Yes	0	0	No	-24	0.6	No	46	55.46	No	BPP: No, SVM: Yes, Branch: No, LB: No, RNABPS: No
chr22	29726520	-	NM_001127	AP1B1	1	0.07	0.22	14	-9.04	66.39	36	7.48	Yes	-1	0.45	No	0	0	No	-22	0.76	Yes	35	77.8	Yes	BPP: Yes, SVM: No, Branch: No, LB: Yes, RNABPS: Yes
chr22	29727571	-	NM_001127	AP1B1	1	0.04	0.11	7	4.24	75.21	22	5.65	Yes	9	1.46	Yes	25	0.92	Yes	-25	0.85	Yes	49	78.97	Yes	BPP: Yes, SVM: Yes, Branch: Yes, LB: Yes, RNABPS: Yes
chr22	29730340	-	NM_001127	AP1B1	1	4.75	10.13	72	6.43	87.86	20	5.1	No	-3	0.4	No	19	0.67	Yes	-19	0.91	Yes	51	89.16	Yes	BPP: No, SVM: No, Branch: Yes, LB: Yes, RNABPS: Yes
chr22	29732766	-	NM_001127	AP1B1	1	0.24	0.53	30	7.37	90.14	28	5.29	No	38	1.11	Yes	0	0	No	-50	0.56	No	20	96.18	Yes	BPP: No, SVM: Yes, Branch: No, LB: No, RNABPS: Yes
chr22	29737743	-	NM_001127	AP1B1	1	0.03	0.1	7	-4.49	0	13	3.99	No	69	0.48	No	0	0	No	-32	0.85	Yes	38	80.31	Yes	BPP: No, SVM: No, Branch: No, LB: Yes, RNABPS: Yes
chr22	29746320	-	NM_001127	AP1B1	1	0.06	0.14	8	7.01	74.5	26	5.88	Yes	13	1.11	Yes	0	0	No	-25	0.77	Yes	45	82.08	Yes	BPP: Yes, SVM: Yes, Branch: No, LB: Yes, RNABPS: Yes
chr22	29747409	-	NM_001127	AP1B1	1	0.1	0.36	19	10.28	97.68	21	5.2	No	73	0.56	No	20	0.34	Yes	-20	0.6	No	50	75.87	Yes	BPP: No, SVM: No, Branch: Yes, LB: No, RNABPS: Yes
chr22	29750794	-	NM_001127	AP1B1	1	0.08	0.22	15	5.13	81.12	52	6.51	Yes	39	0.39	No	0	0	No	-29	0.73	Yes	41	77.22	Yes	BPP: Yes, SVM: No, Branch: No, LB: Yes, RNABPS: Yes
chr22	29750794	-	NM_001127	AP1B1	1	0.12	0.35	16	5.13	81.12	52	6.51	Yes	39	0.39	No	0	0	No	-29	0.73	Yes	41	77.22	Yes	BPP: Yes, SVM: No, Branch: No, LB: Yes, RNABPS: Yes
chr22	29750913	-	NM_001127	AP1B1	1	0.05	0.14	8	0.94	62.57	41	7.77	Yes	-1	0.3	No	0	0	No	-27	0.55	No	59	27.27	No	BPP: Yes, SVM: No, Branch: No, LB: No, RNABPS: No
chr22	29752525	-	NM_001127	AP1B1	1	0.16	0.42	24	6.5	73.68	24	5.81	Yes	-3	0.35	No	0	0	No	-24	0.8	Yes	46	61.62	No	BPP: Yes, SVM: No, Branch: No, LB: Yes, RNABPS: No
chr22	29754462	-	NM_001127	AP1B1	1	0.06	0.15	10	6.69	88.19	22	5.29	No	47	1.66	Yes	0	0	No	-21	0.56	No	49	74.22	Yes	BPP: No, SVM: Yes, Branch: No, LB: No, RNABPS: Yes
chr22	29762914	-	NM_001127	AP1B1	1	0.04	0.11	7	9.14	98.34	18	7.19	Yes	2	0.3	No	0	0	No	-23	0.93	Yes	47	90.28	Yes	BPP: Yes, SVM: No, Branch: No, LB: Yes, RNABPS: Yes
chr22	29763257	-	NM_001127	AP1B1	1	0.39	1.15	45	1.15	72.94	34	4.26	No	15	1.06	Yes	25	0.86	Yes	-27	0.66	No	43	62.71	No	BPP: No, SVM: Yes, Branch: Yes, LB: No, RNABPS: No
chr22	29765379	-	NM_001127	AP1B1	1	0.2	0.64	31	10.47	96.71	27	5.62	Yes	14	0.83	Yes	0	0	No	-30	0.7	Yes	40	66.69	No	BPP: Yes, SVM: Yes, Branch: No, LB: Yes, RNABPS: No
chr16	71767057	-	NM_001030007	AP1G1	1	0.16	0.29	14	1.46	0	11	3.87	No	21	0.4	No	0	0	No	-33	0.62	No	37	71.58	Yes	BPP: No, SVM: No, Branch: No, LB: No, RNABPS: Yes
chr16	71767096	-	NM_001030007	AP1G1	1	0.06	0.13	9	1.65	0	19	4.58	No	71	0.48	No	28	0.65	Yes	-21	0.37	No	49	44.79	No	BPP: No, SVM: No, Branch: Yes, LB: No, RNABPS: No
chr16	71779528	-	NM_001030007	AP1G1	1	0.25	0.58	25	2.55	83.86	26	5	No	40	0.53	No	20	0.75	Yes	-25	0.9	Yes	45	90.68	Yes	BPP: No, SVM: No, Branch: Yes, LB: Yes, RNABPS: Yes
chr16	71784232	-	NM_001030007	AP1G1	1	0.25	0.44	24	1.52	0	26	6.24	Yes	51	1.95	Yes	0	0	No	-25	0.89	Yes	45	81.59	Yes	BPP: Yes, SVM: Yes, Branch: No, LB: Yes, RNABPS: Yes
chr16	71786022	-	NM_001030007	AP1G1	1	0.08	0.14	9	7.05	84.47	59	5.02	No	32	1.79	Yes	0	0	No	-26	0.64	No	44	70.82	Yes	BPP: No, SVM: Yes, Branch: No, LB: No, RNABPS: Yes
chr16	71797549	-	NM_001030007	AP1G1	1	0.11	0.24	12	9.39	83.75	28	5.14	No	25	0.74	No	0	0	No	-27	0.64	No	37	67.74	No	BPP: No, SVM: No, Branch: No, LB: No, RNABPS: No
chr16	71806957	-	NM_001030007	AP1G1	1	0.06	0.11	8	7.62	83.88	24	7.47	Yes	11	1.82	Yes	23	0.88	Yes	-23	0.78	Yes	47	92.11	Yes	BPP: Yes, SVM: Yes, Branch: Yes, LB: Yes, RNABPS: Yes
chr16	71823390	-	NM_001030007	AP1G1	1	0.25	0.24	14	-0.12	0	15	4.71	No	2	0.77	Yes	23	0.32	Yes	-15	0.42	No	NA	NA	NA	BPP: No, SVM: Yes, Branch: Yes, LB: No, RNABPS: No
chr16	71842581	-	NM_001030007	AP1G1	1	4.1	3.83	69	1.5	0	20	4.47	No	51	0.86	Yes	19	0.76	Yes	-19	0.55	No	51	66.77	No	BPP: No, SVM: Yes, Branch: Yes, LB: No, RNABPS: No
chr14	24031263	-	NM_001282474	AP1G2	1	1.5	1.49	50	2.37	76.63	16	4.69	No	20	-1.41	No	0	0	No	-23	0.38	No	55	36.31	No	BPP: No, SVM: No, Branch: No, LB: No, RNABPS: No
chr14	24031317	-	NM_001282474	AP1G2	1	0.41	0.38	20	6.15	76.09	59	7.74	Yes	61	0.01	No	19	0.74	Yes	-40	0.61	No	39	61.03	No	BPP: Yes, SVM: No, Branch: Yes, LB: No, RNABPS: No
chr14	24031395	-	NM_001282474	AP1G2	1	0.28	0.28	17	5.89	73.21	20	5.1	No	52	0.5	No	0	0	No	-25	0.73	Yes	45	82.86	Yes	BPP: No, SVM: No, Branch: No, LB: Yes, RNABPS: Yes
chr14	24031788	-	NM_001282474	AP1G2	1	0.97	0.71	33	2.87	73.22	14	3.91	No	56	-2.08	No	0	0	No	-34	0.56	No	36	36.84	No	BPP: No, SVM: No, Branch: No, LB: No, RNABPS: No
chr14	24032492	-	NM_001282474	AP1G2	1	9.47	6.51	72	8.91	87.8	15	4.98	No	NA	NA	NA	25	0.72	Yes	-25	0.43	No	48	59.65	No	BPP: No, SVM: No, Branch: Yes, LB: No, RNABPS: No
chr14	24032512	-	NM_001282474	AP1G2	1	0.72	0.56	29	5.44	76.29	42	6.39	Yes	NA	NA	NA	25	0.72	Yes	-26	0.7	Yes	44	61.57	No	BPP: Yes, SVM: No, Branch: Yes, LB: Yes, RNABPS: No
chr14	24032819	-	NM_001282474	AP1G2	1	0.78	1.35	51	-1.12	61.38	32	6.12	Yes	50	-4.42	No	20	0.58	Yes	-49	0.64	No	21	62.95	No	BPP: Yes, SVM: No, Branch: Yes, LB: No, RNABPS: No
chr14	24033030	-	NM_001282474	AP1G2	1	0.19	0.22	13	1.21	63.17	21	5.2	No	8	-0.45	No	25	0.57	Yes	-20	0.75	Yes	50	72.41	Yes	BPP: No, SVM: No, Branch: Yes, LB: Yes, RNABPS: Yes
chr14	24033369	-	NM_001282474	AP1G2	1	687.05	103.07	72	8.16	80.37	26	5.48	No	69	0.44	No	25	0.72	Yes	-25	0.88	Yes	45	76.06	Yes	BPP: No, SVM: No, Branch: Yes, LB: Yes, RNABPS: Yes
chr14	24033426	-	NM_001282474	AP1G2	1	0.67	0.11	7	0.91	0	40	7.42	Yes	67	1.97	Yes	0	0	No	-39	0.67	Yes	31	87.37	Yes	BPP: Yes, SVM: Yes, Branch: No, LB: Yes, RNABPS: Yes
chr19	16313799	+	NM_001130524	AP1M1	1	0.27	0.21	13	7.79	82.9	9	6.4	Yes	-4	1.4	Yes	23	0.37	Yes	-23	0.68	Yes	47	81.77	Yes	BPP: Yes, SVM: Yes, Branch: Yes, LB: Yes, RNABPS: Yes
chr19	16317147	+	NM_001130524	AP1M1	1	0.37	0.5	27	-3.88	0	26	6.25	Yes	13	1.13	Yes	29	0.72	Yes	-14	0.77	Yes	NA	NA	NA	BPP: Yes, SVM: Yes, Branch: Yes, LB: Yes, RNABPS: No
chr19	16339592	+	NM_001130524	AP1M1	1	0.1	0.19	12	-10.49	0	9	4.56	No	44	1.48	Yes	0	0	No	-56	0.6	No	14	45.53	No	BPP: No, SVM: Yes, Branch: No, LB: No, RNABPS: No
chr19	16344922	+	NM_001130524	AP1M1	1	0.24	0.39	23	6.05	80.05	29	6.65	Yes	16	1.26	Yes	0	0	No	-28	0.96	Yes	42	96.81	Yes	BPP: Yes, SVM: Yes, Branch: No, LB: Yes, RNABPS: Yes
chr7	100799897	+	NM_001283	AP1S1	1	0.32	0.42	21	2.6	77.35	15	5.64	Yes	42	1	Yes	0	0	No	-23	0.5	No	43	56.3	No	BPP: Yes, SVM: Yes, Branch: No, LB: No, RNABPS: No
chrX	15844108	-	NM_003916	AP1S2	1	0.25	0.96	42	8.46	92.07	29	5.33	No	1	0.86	Yes	0	0	No	-28	0.61	No	42	76.93	Yes	BPP: No, SVM: Yes, Branch: No, LB: No, RNABPS: Yes
chrX	15846324	-	NM_003916	AP1S2	1	0.04	0.13	8	5.85	68.91	44	6.47	Yes	31	0.41	No	0	0	No	-43	0.58	No	27	79.71	Yes	BPP: Yes, SVM: No, Branch: No, LB: No, RNABPS: Yes
chrX	15849692	-	NM_003916	AP1S2	1	3.42	12.26	72	7.28	83.19	25	5.57	Yes	45	1.1	Yes	24	0.81	Yes	-24	0.65	No	46	57.2	No	BPP: Yes, SVM: Yes, Branch: Yes, LB: No, RNABPS: No
chrX	15851131	-	NM_003916	AP1S2	1	1.02	3.79	67	11.73	91.9	33	5.58	Yes	11	0.45	No	24	0.9	Yes	-24	0.66	No	46	82.95	Yes	BPP: Yes, SVM: No, Branch: Yes, LB: No, RNABPS: Yes
chrX	15851648	-	NM_003916	AP1S2	1	2.56	9.28	71	9.65	80.31	26	7.07	Yes	13	0.64	No	25	0.38	Yes	-21	0.35	No	45	58.01	No	BPP: Yes, SVM: No, Branch: Yes, LB: No, RNABPS: No
chrX	15861145	-	NM_003916	AP1S2	1	0.15	0.51	28	4.74	84.41	39	4.81	No	44	0.49	No	0	0	No	-31	0.66	No	39	69.11	No	BPP: No, SVM: No, Branch: No, LB: No, RNABPS: No
chrX	15871194	-	NM_003916	AP1S2	1	0.22	0.15	10	5.67	73.87	31	5.05	No	18	0.46	No	0	0	No	-30	0.92	Yes	40	92.85	Yes	BPP: No, SVM: No, Branch: No, LB: Yes, RNABPS: Yes
chr19	50274713	+	NM_130787	AP2A1	1	0.1	0.17	10	8.52	91.87	28	7.25	Yes	53	1.19	Yes	0	0	No	-27	0.47	No	49	48.96	No	BPP: Yes, SVM: Yes, Branch: No, LB: No, RNABPS: No
chr19	50283052	+	NM_130787	AP2A1	1	0.19	0.31	16	5.53	83.82	63	9.28	Yes	50	1.02	Yes	0	0	No	-27	0.77	Yes	43	58.25	No	BPP: Yes, SVM: Yes, Branch: No, LB: Yes, RNABPS: No
chr19	50285206	+	NM_130787	AP2A1	1	0.08	0.11	7	-9.28	73	50	6.79	Yes	37	2.36	Yes	0	0	No	-39	0.89	Yes	31	89.51	Yes	BPP: Yes, SVM: Yes, Branch: No, LB: Yes, RNABPS: Yes
chr19	50304647	+	NM_130787	AP2A1	1	0.07	0.1	7	-16.88	0	22	6.93	Yes	9	2.26	Yes	20	0.95	Yes	-21	0.81	Yes	NA	NA	NA	BPP: Yes, SVM: Yes, Branch: Yes, LB: Yes, RNABPS: No
chr19	50305790	+	NM_130787	AP2A1	1	0.23	0.18	11	-0.55	67.05	144	12.24	Yes	NA	NA	NA	30	0.43	Yes	-44	0.67	Yes	28	82.23	Yes	BPP: Yes, SVM: No, Branch: Yes, LB: Yes, RNABPS: Yes
chr19	50306121	+	NM_130787	AP2A1	1	0.27	0.26	17	10.84	80.54	39	6.71	Yes	26	-1.39	No	0	0	No	-28	0.62	No	42	66.69	No	BPP: Yes, SVM: No, Branch: No, LB: No, RNABPS: No
chr19	50309666	+	NM_130787	AP2A1	1	0.07	0.11	8	7.02	88.04	54	9.17	Yes	70	2.61	Yes	0	0	No	-39	0.87	Yes	31	97.59	Yes	BPP: Yes, SVM: Yes, Branch: No, LB: Yes, RNABPS: Yes
chr11	1004066	+	NR_144509	AP2A2	1	0.6	0.51	29	-1.24	80.08	20	4.79	No	69	-1.22	No	0	0	No	-19	0.84	Yes	51	40.91	No	BPP: No, SVM: No, Branch: No, LB: Yes, RNABPS: No
chr11	1008013	+	NR_144509	AP2A2	1	0.53	0.49	28	-5.04	0	27	5.74	Yes	0	0.59	No	24	0.94	Yes	-12	0.86	Yes	NA	NA	NA	BPP: Yes, SVM: No, Branch: Yes, LB: Yes, RNABPS: No
chr11	1008830	+	NR_144509	AP2A2	1	0.17	0.13	8	3.85	80.47	29	4.32	No	46	0.18	No	0	0	No	-28	0.51	No	42	59.13	No	BPP: No, SVM: No, Branch: No, LB: No, RNABPS: No
chr11	1009027	+	NR_144509	AP2A2	1	0.4	0.33	19	6.04	92.27	14	5.57	Yes	50	0.78	Yes	0	0	No	-24	0.47	No	48	55.8	No	BPP: Yes, SVM: Yes, Branch: No, LB: No, RNABPS: No
chr11	1009163	+	NR_144509	AP2A2	1	0.21	0.14	9	4.3	76.09	22	5.57	Yes	3	0.58	No	0	0	No	-21	0.77	Yes	49	73.1	Yes	BPP: Yes, SVM: No, Branch: No, LB: Yes, RNABPS: Yes
chr11	927091	+	NR_144509	AP2A2	1	0.25	0.17	10	4.37	0	37	6.6	Yes	55	1.1	Yes	0	0	No	-31	0.79	Yes	39	80.95	Yes	BPP: Yes, SVM: Yes, Branch: No, LB: Yes, RNABPS: Yes
chr11	943604	+	NR_144509	AP2A2	1	0.57	0.39	20	0.47	66.58	26	5.16	No	13	1.07	Yes	0	0	No	-25	0.71	Yes	45	79.6	Yes	BPP: No, SVM: Yes, Branch: No, LB: Yes, RNABPS: Yes
chr11	946224	+	NR_144509	AP2A2	1	0.49	0.31	15	9.54	86.82	32	8.37	Yes	19	2.45	Yes	0	0	No	-31	0.69	Yes	39	82.06	Yes	BPP: Yes, SVM: Yes, Branch: No, LB: Yes, RNABPS: Yes
chr11	956785	+	NR_144509	AP2A2	1	0.16	0.1	7	-2.49	70.7	32	7.64	Yes	19	1.38	Yes	0	0	No	-31	0.9	Yes	39	91.17	Yes	BPP: Yes, SVM: Yes, Branch: No, LB: Yes, RNABPS: Yes
chr11	984042	+	NR_144509	AP2A2	1	0.15	0.14	10	1.46	0	18	4.12	No	34	0.74	No	0	0	No	-17	0.54	No	53	45.35	No	BPP: No, SVM: No, Branch: No, LB: No, RNABPS: No
chr11	984135	+	NR_144509	AP2A2	1	0.26	0.25	14	6.04	87.52	17	5.48	No	4	0.69	No	0	0	No	-16	0.45	No	54	47.65	No	BPP: No, SVM: No, Branch: No, LB: No, RNABPS: No
chr11	984666	+	NR_144509	AP2A2	1	0.5	0.47	27	8.14	80.72	17	5.06	No	4	1.35	Yes	0	0	No	-26	0.73	Yes	44	87.92	Yes	BPP: No, SVM: Yes, Branch: No, LB: Yes, RNABPS: Yes
chr11	985431	+	NR_144509	AP2A2	1	33.02	20.9	72	7.57	86.41	23	5.39	No	10	0.54	No	22	0.87	Yes	-19	0.71	Yes	48	66.16	No	BPP: No, SVM: No, Branch: Yes, LB: Yes, RNABPS: No
chr17	33923226	+	NM_001282	AP2B1	1	0.05	0.14	8	4.93	80.41	95	9.12	Yes	13	1.11	Yes	0	0	No	-26	0.71	Yes	44	74.54	Yes	BPP: Yes, SVM: Yes, Branch: No, LB: Yes, RNABPS: Yes
chr17	33923556	+	NM_001282	AP2B1	1	0.14	0.38	19	3.33	88.76	48	5.24	No	71	1.24	Yes	0	0	No	-27	0.65	No	43	80.24	Yes	BPP: No, SVM: Yes, Branch: No, LB: No, RNABPS: Yes
chr17	33927955	+	NM_001282	AP2B1	1	0.19	0.61	33	10.86	95.17	25	6.24	Yes	12	1.4	Yes	24	0.73	Yes	-24	0.82	Yes	46	86.26	Yes	BPP: Yes, SVM: Yes, Branch: Yes, LB: Yes, RNABPS: Yes
chr17	33928004	+	NM_001282	AP2B1	1	0.13	0.4	23	5.75	82.28	31	5.43	No	61	1.39	Yes	35	0.58	Yes	-35	0.61	No	35	66.68	No	BPP: No, SVM: Yes, Branch: Yes, LB: No, RNABPS: No
chr17	33952245	+	NM_001282	AP2B1	1	0.22	0.63	30	5.51	93.75	19	4.67	No	16	1.3	Yes	0	0	No	-22	0.92	Yes	48	56.61	No	BPP: No, SVM: Yes, Branch: No, LB: Yes, RNABPS: No
chr17	33969480	+	NM_001282	AP2B1	1	0.07	0.24	12	8.32	91.26	15	7.88	Yes	66	0.49	No	0	0	No	-34	0.51	No	36	62.62	No	BPP: Yes, SVM: No, Branch: No, LB: No, RNABPS: No
chr17	33977621	+	NM_001282	AP2B1	1	0.04	0.1	7	5.73	79.04	58	6.33	Yes	0	1.03	Yes	33	0.48	Yes	-33	0.88	Yes	37	89.66	Yes	BPP: Yes, SVM: Yes, Branch: Yes, LB: Yes, RNABPS: Yes
chr17	33986782	+	NM_001282	AP2B1	1	3.14	5.22	71	7.06	82.72	60	6.97	Yes	34	0.91	Yes	23	0.79	Yes	-23	0.8	Yes	47	65.66	No	BPP: Yes, SVM: Yes, Branch: Yes, LB: Yes, RNABPS: No
chr17	33997875	+	NM_001282	AP2B1	1	48.03	79.29	72	13.24	91	46	6.77	Yes	33	1.4	Yes	35	0.27	Yes	-45	0.36	No	35	54.37	No	BPP: Yes, SVM: Yes, Branch: Yes, LB: No, RNABPS: No
chr17	34021283	+	NM_001282	AP2B1	1	0.07	0.17	9	9.59	92.11	26	6.55	Yes	66	1.07	Yes	0	0	No	-25	0.71	Yes	45	65.28	No	BPP: Yes, SVM: Yes, Branch: No, LB: Yes, RNABPS: No
chr17	34034925	+	NM_001282	AP2B1	1	0.2	0.5	25	-2.63	0	19	4.24	No	68	0.15	No	0	0	No	-30	0.34	No	49	29.7	No	BPP: No, SVM: No, Branch: No, LB: No, RNABPS: No
chr17	34034932	+	NM_001282	AP2B1	1	3.35	7.93	72	-0.02	0	10	4	No	75	0.15	No	0	0	No	-21	0.27	No	52	45.79	No	BPP: No, SVM: No, Branch: No, LB: No, RNABPS: No
chr17	34046872	+	NM_001282	AP2B1	1	0.17	0.29	19	4.4	84.42	20	6.76	Yes	7	0.36	No	23	0.64	Yes	-23	0.88	Yes	47	88.36	Yes	BPP: Yes, SVM: No, Branch: Yes, LB: Yes, RNABPS: Yes
chr3	183897965	+	NM_001311198	AP2M1	1	0.03	0.21	14	-8.81	0	13	4	No	18	1.52	Yes	25	0.6	Yes	-30	0.92	Yes	40	95.41	Yes	BPP: No, SVM: Yes, Branch: Yes, LB: Yes, RNABPS: Yes
chr3	183898877	+	NM_001311198	AP2M1	1	0.02	0.1	7	2.94	0	42	8.43	Yes	29	2.25	Yes	0	0	No	-41	0.59	No	29	84.81	Yes	BPP: Yes, SVM: Yes, Branch: No, LB: No, RNABPS: Yes
chr3	183901255	+	NM_001311198	AP2M1	1	0.01	0.1	7	1.45	68.92	26	5.09	No	57	-4.27	No	19	0.97	Yes	-26	0.57	No	44	40.3	No	BPP: No, SVM: No, Branch: Yes, LB: No, RNABPS: No
chr5	77298902	-	NM_001271769	AP3B1	1	0.8	1.11	49	3.51	74.78	54	7.63	Yes	41	0.69	No	24	0.75	Yes	-33	0.31	No	17	62.99	No	BPP: Yes, SVM: No, Branch: Yes, LB: No, RNABPS: No
chr5	77299319	-	NM_001271769	AP3B1	1	0.46	0.63	30	7.54	80.29	24	7.64	Yes	11	0.77	No	0	0	No	-23	0.73	Yes	47	58.1	No	BPP: Yes, SVM: No, Branch: No, LB: Yes, RNABPS: No
chr5	77315328	-	NM_001271769	AP3B1	1	0.13	0.21	14	1.88	73.35	70	7.89	Yes	6	1.21	Yes	0	0	No	-33	0.65	No	37	84.72	Yes	BPP: Yes, SVM: Yes, Branch: No, LB: No, RNABPS: Yes
chr5	77339841	-	NM_001271769	AP3B1	1	0.15	0.24	11	1.92	0	21	4.58	No	39	1.12	Yes	0	0	No	-20	0.86	Yes	50	93.22	Yes	BPP: No, SVM: Yes, Branch: No, LB: Yes, RNABPS: Yes
chr5	77383243	-	NM_001271769	AP3B1	1	0.29	0.51	28	6.2	85.61	16	4.2	No	3	0.53	No	0	0	No	-21	0.39	No	50	47.51	No	BPP: No, SVM: No, Branch: No, LB: No, RNABPS: No
chr5	77383492	-	NM_001271769	AP3B1	1	1.32	2.35	69	4.76	81.34	18	3.63	No	35	1.69	Yes	21	0.88	Yes	-21	0.95	Yes	49	93.4	Yes	BPP: No, SVM: Yes, Branch: Yes, LB: Yes, RNABPS: Yes
chr5	77383523	-	NM_001271769	AP3B1	1	0.14	0.26	16	4.93	81.48	25	4.27	No	4	1.71	Yes	21	0.88	Yes	-24	0.87	Yes	46	79.97	Yes	BPP: No, SVM: Yes, Branch: Yes, LB: Yes, RNABPS: Yes
chr5	77385323	-	NM_001271769	AP3B1	1	0.04	0.1	7	-12.93	0	22	8.69	Yes	9	0.81	Yes	0	0	No	-21	0.67	Yes	NA	NA	NA	BPP: Yes, SVM: Yes, Branch: No, LB: Yes, RNABPS: No
chr5	77386485	-	NM_001271769	AP3B1	1	0.08	0.17	10	5.94	82.61	23	6.77	Yes	49	1.03	Yes	0	0	No	-22	0.7	Yes	48	75.43	Yes	BPP: Yes, SVM: Yes, Branch: No, LB: Yes, RNABPS: Yes
chr5	77398770	-	NM_001271769	AP3B1	1	0.08	0.13	8	13.57	86.55	26	5.48	No	61	0.65	No	0	0	No	-25	0.6	No	45	60.43	No	BPP: No, SVM: No, Branch: No, LB: No, RNABPS: No
chr5	77399240	-	NM_001271769	AP3B1	1	0.11	0.14	10	11.14	90.44	32	4.92	No	67	0.75	No	0	0	No	-27	0.41	No	43	65.47	No	BPP: No, SVM: No, Branch: No, LB: No, RNABPS: No
chr5	77417698	-	NM_001271769	AP3B1	1	0.51	0.83	37	7.51	88.97	33	7.21	Yes	20	1.11	Yes	32	0.67	Yes	-32	0.88	Yes	38	87.14	Yes	BPP: Yes, SVM: Yes, Branch: Yes, LB: Yes, RNABPS: Yes
chr5	77423981	-	NM_001271769	AP3B1	1	0.14	0.26	16	-0.83	0	42	7.22	Yes	29	0.94	Yes	0	0	No	-41	0.66	No	29	76.5	Yes	BPP: Yes, SVM: Yes, Branch: No, LB: No, RNABPS: Yes
chr5	77430928	-	NM_001271769	AP3B1	1	0.65	1.15	43	8.29	79.5	31	5.59	Yes	45	1.72	Yes	0	0	No	-30	0.8	Yes	40	70.76	Yes	BPP: Yes, SVM: Yes, Branch: No, LB: Yes, RNABPS: Yes
chr5	77439516	-	NM_001271769	AP3B1	1	0.12	0.21	11	11.14	94.85	26	5.35	No	13	1.48	Yes	0	0	No	-25	0.58	No	45	76.03	Yes	BPP: No, SVM: Yes, Branch: No, LB: No, RNABPS: Yes
chr5	77452186	-	NM_001271769	AP3B1	1	0.29	0.28	16	0.12	0	9	3.87	No	76	0.72	No	0	0	No	-33	0.69	Yes	37	70.81	Yes	BPP: No, SVM: No, Branch: No, LB: Yes, RNABPS: Yes
chr5	77459149	-	NM_001271769	AP3B1	1	0.1	0.18	11	7.59	84.43	17	5.05	No	4	1.58	Yes	0	0	No	-24	0.88	Yes	46	78.14	Yes	BPP: No, SVM: Yes, Branch: No, LB: Yes, RNABPS: Yes
chr5	77503244	-	NM_001271769	AP3B1	1	0.23	0.38	21	4.8	0	33	7.27	Yes	20	1.32	Yes	0	0	No	-33	0.78	Yes	37	70.64	Yes	BPP: Yes, SVM: Yes, Branch: No, LB: Yes, RNABPS: Yes
chr5	77510101	-	NM_001271769	AP3B1	1	0.13	0.24	13	7.94	93.17	23	4.25	No	47	-3.55	No	0	0	No	-30	0.43	No	40	51.84	No	BPP: No, SVM: No, Branch: No, LB: No, RNABPS: No
chr5	77517551	-	NM_001271769	AP3B1	1	0.1	0.18	12	13.46	99.45	27	7.28	Yes	14	1.2	Yes	0	0	No	-26	0.87	Yes	44	90.15	Yes	BPP: Yes, SVM: Yes, Branch: No, LB: Yes, RNABPS: Yes
chr19	2108876	-	NM_001261826	AP3D1	1	0.73	1.9	60	8.44	89.19	24	5.44	No	11	0.22	No	23	0.93	Yes	-23	0.91	Yes	47	92.68	Yes	BPP: No, SVM: No, Branch: Yes, LB: Yes, RNABPS: Yes
chr19	2109125	-	NM_001261826	AP3D1	1	0.09	0.18	10	7.56	81.21	31	5.81	Yes	68	1.66	Yes	23	0.6	Yes	-34	0.6	No	36	71.46	Yes	BPP: Yes, SVM: Yes, Branch: Yes, LB: No, RNABPS: Yes
chr19	2109231	-	NM_001261826	AP3D1	1	0.14	0.24	13	1.18	71.32	22	5	No	9	-1.08	No	22	0.86	Yes	-21	0.9	Yes	49	68.24	No	BPP: No, SVM: No, Branch: Yes, LB: Yes, RNABPS: No
chr19	2109344	-	NM_001261826	AP3D1	1	0.2	0.38	21	3.05	82.94	22	3.37	No	56	-5.53	No	0	0	No	-37	0.38	No	33	25.16	No	BPP: No, SVM: No, Branch: No, LB: No, RNABPS: No
chr19	2112931	-	NM_001261826	AP3D1	1	85.47	19.99	72	4.54	75.88	22	4.39	No	9	0.31	No	27	0.92	Yes	-27	0.82	Yes	43	72.29	Yes	BPP: No, SVM: No, Branch: Yes, LB: Yes, RNABPS: Yes
chr19	2115544	-	NM_001261826	AP3D1	1	0.06	0.11	7	10.76	78.89	21	5.74	Yes	8	1.77	Yes	0	0	No	-20	0.7	Yes	50	68.85	No	BPP: Yes, SVM: Yes, Branch: No, LB: Yes, RNABPS: No
chr19	2116704	-	NM_001261826	AP3D1	1	0.25	0.5	22	1.88	74.23	17	4.29	No	66	0.72	No	0	0	No	-20	0.78	Yes	50	53.88	No	BPP: No, SVM: No, Branch: No, LB: Yes, RNABPS: No
chr19	2116796	-	NM_001261826	AP3D1	1	0.21	0.43	26	0.09	75.19	18	4.9	No	34	-3.32	No	26	0.6	Yes	-17	0.65	No	53	74.96	Yes	BPP: No, SVM: No, Branch: Yes, LB: No, RNABPS: Yes
chr19	2121996	-	NM_001261826	AP3D1	1	0.42	1.15	47	10.95	87.45	37	6.08	Yes	24	0.1	No	0	0	No	-30	0.87	Yes	40	72.69	Yes	BPP: Yes, SVM: No, Branch: No, LB: Yes, RNABPS: Yes
chr19	2129118	-	NM_001261826	AP3D1	1	0.04	0.13	8	-17.94	0	9	3.87	No	57	1.31	Yes	0	0	No	-33	0.14	No	NA	NA	NA	BPP: No, SVM: Yes, Branch: No, LB: No, RNABPS: No
chr19	2129499	-	NM_001261826	AP3D1	1	0.32	0.72	37	4.31	74.61	23	3.11	No	54	-1.1	No	22	0.96	Yes	-18	0.67	Yes	52	59.41	No	BPP: No, SVM: No, Branch: Yes, LB: Yes, RNABPS: No
chr19	2130507	-	NM_001261826	AP3D1	1	0.13	0.26	16	-10.6	0	18	4.88	No	36	0.86	Yes	0	0	No	-25	0.57	No	58	23.77	No	BPP: No, SVM: Yes, Branch: No, LB: No, RNABPS: No
chr19	2130511	-	NM_001261826	AP3D1	1	0.82	1.65	58	-2.65	0	14	4.46	No	32	0.87	Yes	0	0	No	-21	0.68	Yes	49	21.89	No	BPP: No, SVM: Yes, Branch: No, LB: Yes, RNABPS: No
chr19	2133484	-	NM_001261826	AP3D1	1	0.08	0.19	13	6.51	86.37	16	5.92	Yes	76	-4.14	No	28	0.12	Yes	-28	0.2	No	47	38.62	No	BPP: Yes, SVM: No, Branch: Yes, LB: No, RNABPS: No
chr19	2137801	-	NM_001261826	AP3D1	1	0.09	0.14	8	-0.89	0	11	3.86	No	51	0.38	No	0	0	No	-30	0.55	No	60	75.33	Yes	BPP: No, SVM: No, Branch: No, LB: No, RNABPS: Yes
chr19	2145213	-	NM_001261826	AP3D1	1	0.22	0.26	15	8.21	89.3	25	5.57	Yes	42	2.04	Yes	0	0	No	-24	0.77	Yes	46	84.86	Yes	BPP: Yes, SVM: Yes, Branch: No, LB: Yes, RNABPS: Yes
chr10	75896971	-	NM_001320265	AP3M1	1	0.71	1.08	50	7.2	81.62	15	5.06	No	2	1.57	Yes	0	0	No	-26	0.62	No	44	47.3	No	BPP: No, SVM: Yes, Branch: No, LB: No, RNABPS: No
chr10	75898089	-	NM_001320265	AP3M1	1	0.53	0.35	22	3.58	72.18	47	6.69	Yes	0	1.3	Yes	0	0	No	-28	0.95	Yes	42	94.7	Yes	BPP: Yes, SVM: Yes, Branch: No, LB: Yes, RNABPS: Yes
chr10	75898686	-	NM_001320265	AP3M1	1	1.78	1.13	43	2.92	0	39	6.52	Yes	26	0.14	No	0	0	No	-38	0.77	Yes	32	85.74	Yes	BPP: Yes, SVM: No, Branch: No, LB: Yes, RNABPS: Yes
chr10	75898690	-	NM_001320265	AP3M1	1	133.48	86.17	72	12.17	88.27	35	6.22	Yes	22	0.15	No	34	0.48	Yes	-34	0.77	Yes	36	85.92	Yes	BPP: Yes, SVM: No, Branch: Yes, LB: Yes, RNABPS: Yes
chr10	75902036	-	NM_001320265	AP3M1	1	0.31	0.18	9	7.2	84.73	27	4.29	No	4	0.27	No	0	0	No	-26	0.95	Yes	44	95.35	Yes	BPP: No, SVM: No, Branch: No, LB: Yes, RNABPS: Yes
chr10	75905910	-	NM_001320265	AP3M1	1	0.46	0.32	16	6.51	72.2	47	8.68	Yes	-3	0.98	Yes	0	0	No	-30	0.52	No	40	69.51	No	BPP: Yes, SVM: Yes, Branch: No, LB: No, RNABPS: No
chr10	75910254	-	NM_001320265	AP3M1	1	2.14	1.35	50	6.42	76.47	21	5.61	Yes	8	0.54	No	0	0	No	-20	0.91	Yes	50	85.49	Yes	BPP: Yes, SVM: No, Branch: No, LB: Yes, RNABPS: Yes
chr8	42013496	+	NM_001134296	AP3M2	1	0.5	0.22	9	3.67	67.48	38	7.1	Yes	25	0.18	No	31	0.6	Yes	-37	0.46	No	33	52.58	No	BPP: Yes, SVM: No, Branch: Yes, LB: No, RNABPS: No
chr8	42014185	+	NM_001134296	AP3M2	1	1.33	0.4	20	7.77	91.91	24	4.99	No	59	1.31	Yes	0	0	No	-24	0.87	Yes	46	94.82	Yes	BPP: No, SVM: Yes, Branch: No, LB: Yes, RNABPS: Yes
chr8	42025714	+	NM_001134296	AP3M2	1	1.07	0.42	23	10.2	92.53	35	4.53	No	15	1.01	Yes	27	0.87	Yes	-27	0.82	Yes	43	79.21	Yes	BPP: No, SVM: Yes, Branch: Yes, LB: Yes, RNABPS: Yes
chr5	115203501	+	NM_001002924	AP3S1	1	0.4	1.4	48	8.76	87.41	31	5.24	No	18	1.45	Yes	0	0	No	-30	0.91	Yes	40	88.67	Yes	BPP: No, SVM: Yes, Branch: No, LB: Yes, RNABPS: Yes
chr5	115234345	+	NM_001002924	AP3S1	1	0.12	0.5	29	3.5	66.88	14	5.08	No	1	1.22	Yes	23	0.91	Yes	-23	0.95	Yes	47	93.56	Yes	BPP: No, SVM: Yes, Branch: Yes, LB: Yes, RNABPS: Yes
chr5	115242517	+	NM_001002924	AP3S1	1	0.04	0.18	12	12.07	90.84	18	5.79	Yes	23	1.89	Yes	27	0.66	Yes	-27	0.77	Yes	43	83.68	Yes	BPP: Yes, SVM: Yes, Branch: Yes, LB: Yes, RNABPS: Yes
chr5	115247785	+	NM_001002924	AP3S1	1	0.15	0.71	36	6.3	79.16	83	6.48	Yes	70	1.36	Yes	24	0.88	Yes	-25	0.49	No	45	79.58	Yes	BPP: Yes, SVM: Yes, Branch: Yes, LB: No, RNABPS: Yes
chr1	114438533	-	NM_001253853	AP4B1	1	0.25	0.15	9	0.47	78.28	24	6.07	Yes	11	2	Yes	0	0	No	-23	0.81	Yes	47	81.55	Yes	BPP: Yes, SVM: Yes, Branch: No, LB: Yes, RNABPS: Yes
chr1	114440669	-	NM_001253853	AP4B1	1	0.4	0.14	9	4.26	79.67	28	6.74	Yes	15	0.7	No	0	0	No	-27	0.84	Yes	43	77.8	Yes	BPP: Yes, SVM: No, Branch: No, LB: Yes, RNABPS: Yes
chr15	51203700	+	NM_007347	AP4E1	1	3.66	1.11	41	12.22	88.27	26	7.67	Yes	13	0.91	Yes	0	0	No	-25	0.59	No	45	66.07	No	BPP: Yes, SVM: Yes, Branch: No, LB: No, RNABPS: No
chr15	51204875	+	NM_007347	AP4E1	1	1.54	0.57	32	3.97	84.41	35	4.01	No	16	0.92	Yes	0	0	No	-28	0.84	Yes	42	85.8	Yes	BPP: No, SVM: Yes, Branch: No, LB: Yes, RNABPS: Yes
chr15	51207621	+	NM_007347	AP4E1	1	6.89	2.76	66	6.89	87.26	23	5.51	No	10	0.64	No	22	0.72	Yes	-22	0.46	No	38	28.54	No	BPP: No, SVM: No, Branch: Yes, LB: No, RNABPS: No
chr15	51208311	+	NM_007347	AP4E1	1	2.4	0.83	40	8.79	87.44	24	7.42	Yes	11	1.29	Yes	0	0	No	-23	0.94	Yes	47	93.97	Yes	BPP: Yes, SVM: Yes, Branch: No, LB: Yes, RNABPS: Yes
chr15	51212648	+	NM_007347	AP4E1	1	0.32	0.13	8	3.31	81.95	23	4.8	No	44	0.66	No	0	0	No	-22	0.79	Yes	48	58.44	No	BPP: No, SVM: No, Branch: No, LB: Yes, RNABPS: No
chr15	51218816	+	NM_007347	AP4E1	1	0.18	0.1	7	3.59	84.41	29	5.74	Yes	58	0.08	No	0	0	No	-26	0.63	No	44	83.88	Yes	BPP: Yes, SVM: No, Branch: No, LB: No, RNABPS: Yes
chr15	51219426	+	NM_007347	AP4E1	1	0.2	0.11	7	6	76.94	44	6.88	Yes	74	1.76	Yes	0	0	No	-29	0.75	Yes	41	83.84	Yes	BPP: Yes, SVM: Yes, Branch: No, LB: Yes, RNABPS: Yes
chr15	51226732	+	NM_007347	AP4E1	1	0.71	0.26	14	10.61	83.1	42	6.06	Yes	3	0.73	No	36	0.33	Yes	-36	0.57	No	34	42.09	No	BPP: Yes, SVM: No, Branch: Yes, LB: No, RNABPS: No
chr15	51228642	+	NM_007347	AP4E1	1	2.01	0.76	34	9.93	85.18	37	5.8	Yes	24	1.34	Yes	0	0	No	-29	0.76	Yes	41	80.3	Yes	BPP: Yes, SVM: Yes, Branch: No, LB: Yes, RNABPS: Yes
chr15	51242020	+	NM_007347	AP4E1	1	1.93	0.69	35	-14.23	0	12	5.82	Yes	-1	0.14	No	22	0.39	Yes	-11	0.77	Yes	NA	NA	NA	BPP: Yes, SVM: No, Branch: Yes, LB: Yes, RNABPS: No
chr15	51251591	+	NM_007347	AP4E1	1	0.78	0.24	16	3.44	86	22	5	No	57	-1.65	No	0	0	No	-21	0.93	Yes	49	94.58	Yes	BPP: No, SVM: No, Branch: No, LB: Yes, RNABPS: Yes
chr15	51260463	+	NM_007347	AP4E1	1	0.64	0.19	8	-2.09	0	28	6.64	Yes	15	1.1	Yes	0	0	No	-35	0.28	No	35	47.76	No	BPP: Yes, SVM: Yes, Branch: No, LB: No, RNABPS: No
chr15	51272856	+	NM_007347	AP4E1	1	2.04	0.88	41	10.77	92.61	24	5.29	No	11	0.3	No	0	0	No	-23	0.96	Yes	47	94.06	Yes	BPP: No, SVM: No, Branch: No, LB: Yes, RNABPS: Yes
chr15	51281730	+	NM_007347	AP4E1	1	0.87	0.29	14	10.48	91.89	23	7.3	Yes	10	1.98	Yes	0	0	No	-22	0.79	Yes	48	62.16	No	BPP: Yes, SVM: Yes, Branch: No, LB: Yes, RNABPS: No
chr15	51292364	+	NM_007347	AP4E1	1	0.65	0.26	18	11.05	98.16	31	10.9	Yes	18	1.09	Yes	0	0	No	-30	0.95	Yes	40	95.69	Yes	BPP: Yes, SVM: Yes, Branch: No, LB: Yes, RNABPS: Yes
chr15	51294100	+	NM_007347	AP4E1	1	1.78	0.92	36	0.83	0	32	5.11	No	7	0.26	No	0	0	No	-31	0.71	Yes	39	56.87	No	BPP: No, SVM: No, Branch: No, LB: Yes, RNABPS: No
chr7	99699868	+	NM_004722	AP4M1	1	0.88	0.15	10	-3.31	41.45	27	5.63	Yes	31	0.6	No	26	0.83	Yes	-26	0.39	No	44	13.77	No	BPP: Yes, SVM: No, Branch: Yes, LB: No, RNABPS: No
chr7	99700850	+	NM_004722	AP4M1	1	0.51	0.13	9	5.56	86.87	19	5.48	No	6	1.25	Yes	18	0.8	Yes	-18	0.61	No	52	77.25	Yes	BPP: No, SVM: Yes, Branch: Yes, LB: No, RNABPS: Yes
chr7	99704035	+	NM_004722	AP4M1	1	1.83	0.44	24	-0.51	0	19	4.34	No	64	-1.96	No	0	0	No	-35	0.38	No	38	41.93	No	BPP: No, SVM: No, Branch: No, LB: No, RNABPS: No
chr7	99704403	+	NM_004722	AP4M1	1	2.14	0.56	30	9.2	86.26	33	6.24	Yes	NA	NA	NA	27	0.59	Yes	-27	0.57	No	50	76.93	Yes	BPP: Yes, SVM: No, Branch: Yes, LB: No, RNABPS: Yes
chr14	31544050	+	NM_001254728	AP4S1	1	0.34	0.1	7	6.14	79.75	24	6.52	Yes	11	0.89	Yes	0	0	No	-23	0.47	No	30	59.08	No	BPP: Yes, SVM: Yes, Branch: No, LB: No, RNABPS: No
chr14	31545819	+	NM_001254728	AP4S1	1	0.58	0.18	11	11.7	81.03	33	6.34	Yes	46	0.36	No	0	0	No	-27	0.56	No	38	62.76	No	BPP: Yes, SVM: No, Branch: No, LB: No, RNABPS: No
chr14	31553974	+	NM_001254728	AP4S1	1	0.36	0.11	8	7.04	85.35	16	4.01	No	30	-1.7	No	20	0.42	Yes	-23	0.65	No	47	53.66	No	BPP: No, SVM: No, Branch: Yes, LB: No, RNABPS: No
chr14	31558388	+	NM_001254728	AP4S1	1	0.93	0.26	15	-7.79	33.6	36	6.48	Yes	23	0.28	No	0	0	No	-22	0.66	No	48	42.99	No	BPP: Yes, SVM: No, Branch: No, LB: No, RNABPS: No
chr14	57740426	+	NM_018229	AP5M1	1	0.67	0.96	43	9.02	85.83	25	5.78	Yes	76	1.34	Yes	24	0.78	Yes	-24	0.58	No	46	52.98	No	BPP: Yes, SVM: Yes, Branch: Yes, LB: No, RNABPS: No
chr14	57749837	+	NM_018229	AP5M1	1	0.14	0.17	11	-8.24	0	11	4.12	No	67	0.87	Yes	0	0	No	-44	0.59	No	41	66.22	No	BPP: No, SVM: Yes, Branch: No, LB: No, RNABPS: No
chr14	57750823	+	NM_018229	AP5M1	1	0.15	0.19	11	1.22	77.87	20	4.9	No	7	0.38	No	0	0	No	-19	0.86	Yes	51	91.64	Yes	BPP: No, SVM: No, Branch: No, LB: Yes, RNABPS: Yes
chr20	3804521	+	NM_001204446	AP5S1	1	3.24	1.22	48	6.26	0	24	6	Yes	11	2.22	Yes	19	0.85	Yes	-23	0.85	Yes	47	85.44	Yes	BPP: Yes, SVM: Yes, Branch: Yes, LB: Yes, RNABPS: Yes
chr7	4820809	+	NM_014855	AP5Z1	1	0.27	0.18	10	-11.05	0	25	5.48	No	12	0.98	Yes	0	0	No	-24	0.88	Yes	46	88.42	Yes	BPP: No, SVM: Yes, Branch: No, LB: Yes, RNABPS: Yes
chr7	4821869	+	NM_014855	AP5Z1	1	0.26	0.14	9	9.76	90.97	21	5.65	Yes	8	0.98	Yes	0	0	No	-20	0.69	Yes	50	81.03	Yes	BPP: Yes, SVM: Yes, Branch: No, LB: Yes, RNABPS: Yes
chr7	4822426	+	NM_014855	AP5Z1	1	1.45	0.82	37	3.76	88.37	21	4.64	No	48	1.38	Yes	0	0	No	-20	0.69	Yes	50	74.51	Yes	BPP: No, SVM: Yes, Branch: No, LB: Yes, RNABPS: Yes
chr7	4825421	+	NM_014855	AP5Z1	1	0.2	0.11	8	5.53	74.76	52	7.21	Yes	69	2.1	Yes	0	0	No	-33	0.67	Yes	22	45.39	No	BPP: Yes, SVM: Yes, Branch: No, LB: Yes, RNABPS: No
chr7	4825631	+	NM_014855	AP5Z1	1	6.4	3.47	68	8.73	73.36	28	5.57	Yes	42	0.79	Yes	0	0	No	-27	0.45	No	44	52.22	No	BPP: Yes, SVM: Yes, Branch: No, LB: No, RNABPS: No
chr7	4827226	+	NM_014855	AP5Z1	1	4.01	3.24	68	8.04	78.79	34	6.32	Yes	NA	NA	NA	33	0.43	Yes	-22	0.57	No	37	56.63	No	BPP: Yes, SVM: No, Branch: Yes, LB: No, RNABPS: No
chr7	4827743	+	NM_014855	AP5Z1	1	0.24	0.11	7	-0.38	0	54	7.28	Yes	10	0.47	No	29	0.65	Yes	-22	0.8	Yes	48	68.2	No	BPP: Yes, SVM: No, Branch: Yes, LB: Yes, RNABPS: No
chr7	4828872	+	NM_014855	AP5Z1	1	0.59	0.25	13	10.75	88.97	31	7.12	Yes	41	0.1	No	0	0	No	-30	0.33	No	40	58.55	No	BPP: Yes, SVM: No, Branch: No, LB: No, RNABPS: No
chr7	4830440	+	NM_014855	AP5Z1	1	0.52	0.29	18	9.78	82.06	33	5.92	Yes	20	0.47	No	32	0.91	Yes	-32	0.67	Yes	42	73.44	Yes	BPP: Yes, SVM: No, Branch: Yes, LB: Yes, RNABPS: Yes
chr7	4830440	+	NM_014855	AP5Z1	1	1.15	0.78	41	9.78	82.06	33	5.92	Yes	20	0.47	No	32	0.91	Yes	-32	0.67	Yes	42	73.44	Yes	BPP: Yes, SVM: No, Branch: Yes, LB: Yes, RNABPS: Yes
chr12	99042977	+	NM_181861	APAF1	1	0.12	0.11	7	8.13	83.54	32	5.58	Yes	19	0.86	Yes	0	0	No	-34	0.76	Yes	36	76.22	Yes	BPP: Yes, SVM: Yes, Branch: No, LB: Yes, RNABPS: Yes
chr12	99043990	+	NM_181861	APAF1	1	1	0.67	31	4.09	84.69	17	4.22	No	1	0.67	No	0	0	No	-24	0.57	No	46	52.5	No	BPP: No, SVM: No, Branch: No, LB: No, RNABPS: No
chr12	99043993	+	NM_181861	APAF1	1	0.46	0.31	18	4.86	91.35	20	4.45	No	4	0.67	No	0	0	No	-27	0.4	No	51	52.56	No	BPP: No, SVM: No, Branch: No, LB: No, RNABPS: No
chr12	99044515	+	NM_181861	APAF1	1	0.34	0.19	13	9.67	88.38	31	6.72	Yes	18	2.43	Yes	0	0	No	-30	0.79	Yes	40	91.79	Yes	BPP: Yes, SVM: Yes, Branch: No, LB: Yes, RNABPS: Yes
chr12	99053224	+	NM_181861	APAF1	1	0.79	0.4	23	9.53	83.87	26	5.28	No	29	1.33	Yes	0	0	No	-28	0.54	No	42	68.9	No	BPP: No, SVM: Yes, Branch: No, LB: No, RNABPS: No
chr12	99057842	+	NM_181861	APAF1	1	0.18	0.14	9	2.86	84	15	4.61	No	2	1.5	Yes	0	0	No	-54	0.5	No	20	54.52	No	BPP: No, SVM: Yes, Branch: No, LB: No, RNABPS: No
chr12	99058828	+	NM_181861	APAF1	1	1.37	0.97	35	7.5	84.33	25	6.8	Yes	18	0.67	No	0	0	No	-25	0.5	No	45	80.54	Yes	BPP: Yes, SVM: No, Branch: No, LB: No, RNABPS: Yes
chr12	99058832	+	NM_181861	APAF1	1	0.95	0.67	25	2.25	0	29	7.02	Yes	22	0.65	No	0	0	No	-29	0.51	No	41	81.85	Yes	BPP: Yes, SVM: No, Branch: No, LB: No, RNABPS: Yes
chr12	99059345	+	NM_181861	APAF1	1	0.63	0.42	22	5.76	77.78	19	4.86	No	23	1.36	Yes	0	0	No	-35	0.6	No	35	48.98	No	BPP: No, SVM: Yes, Branch: No, LB: No, RNABPS: No
chr12	99065378	+	NM_181861	APAF1	1	0.23	0.19	11	2.24	78.11	42	4.56	No	76	0.11	No	0	0	No	-31	0.52	No	39	50.45	No	BPP: No, SVM: No, Branch: No, LB: No, RNABPS: No
chr12	99066577	+	NM_181861	APAF1	1	0.19	0.18	11	5.15	90.14	28	5.45	No	52	0.82	Yes	0	0	No	-27	0.48	No	12	50.7	No	BPP: No, SVM: Yes, Branch: No, LB: No, RNABPS: No
chr12	99071237	+	NM_181861	APAF1	1	0.3	0.28	16	4.3	78.06	20	6.63	Yes	61	1.23	Yes	0	0	No	-22	0.78	Yes	48	77.56	Yes	BPP: Yes, SVM: Yes, Branch: No, LB: Yes, RNABPS: Yes
chr12	99097126	+	NM_181861	APAF1	1	0.15	0.11	7	7.34	87.43	20	4.8	No	71	0.66	No	26	0.86	Yes	-20	0.79	Yes	43	75.62	Yes	BPP: No, SVM: No, Branch: Yes, LB: Yes, RNABPS: Yes
chr12	99109237	+	NM_181861	APAF1	1	0.56	0.39	21	-2.27	0	19	4.32	No	76	1.18	Yes	0	0	No	-59	0.44	No	52	27.99	No	BPP: No, SVM: Yes, Branch: No, LB: No, RNABPS: No
chr12	99117467	+	NM_181861	APAF1	1	0.89	0.69	34	6.96	89.14	27	5.1	No	27	-2.29	No	0	0	No	-26	0.52	No	44	42.21	No	BPP: No, SVM: No, Branch: No, LB: No, RNABPS: No
chr12	99121002	+	NM_181861	APAF1	1	6.14	3.51	65	9.4	86.63	31	6.04	Yes	18	1.22	Yes	0	0	No	-21	0.66	No	49	75.39	Yes	BPP: Yes, SVM: Yes, Branch: No, LB: No, RNABPS: Yes
chr19	3751050	-	NM_004886	APBA3	1	0.48	0.28	15	9.33	90.56	32	5.47	No	60	1.54	Yes	0	0	No	-26	0.66	No	45	57.87	No	BPP: No, SVM: Yes, Branch: No, LB: No, RNABPS: No
chr19	3751084	-	NM_004886	APBA3	1	0.23	0.13	8	-3.96	0	22	4.48	No	26	1.54	Yes	0	0	No	-38	0.87	Yes	32	79.23	Yes	BPP: No, SVM: Yes, Branch: No, LB: Yes, RNABPS: Yes
chr19	3753944	-	NM_004886	APBA3	1	0.32	0.18	12	3.91	77.36	34	6	Yes	21	0	No	25	0.84	Yes	-33	0.6	No	49	59.89	No	BPP: Yes, SVM: No, Branch: Yes, LB: No, RNABPS: No
chr10	26780711	+	NM_019043	APBB1IP	1	0.14	0.14	10	2.11	84.41	27	5.74	Yes	30	1.11	Yes	0	0	No	-27	0.62	No	43	81.62	Yes	BPP: Yes, SVM: Yes, Branch: No, LB: No, RNABPS: Yes
chr10	26781239	+	NM_019043	APBB1IP	1	0.16	0.14	8	2.28	75.49	22	3.57	No	-3	0.64	No	25	0.8	Yes	-21	0.83	Yes	49	80.76	Yes	BPP: No, SVM: No, Branch: Yes, LB: Yes, RNABPS: Yes
chr10	26785836	+	NM_019043	APBB1IP	1	0.74	1.31	47	2.24	67.55	58	7.91	Yes	25	1.37	Yes	0	0	No	-29	0.5	No	33	63.22	No	BPP: Yes, SVM: Yes, Branch: No, LB: No, RNABPS: No
chr10	26789795	+	NM_019043	APBB1IP	1	0.08	0.13	9	6.44	82.32	18	4.35	No	55	0.96	Yes	0	0	No	-24	0.27	No	53	47.17	No	BPP: No, SVM: Yes, Branch: No, LB: No, RNABPS: No
chr10	26802469	+	NM_019043	APBB1IP	1	0.06	0.14	7	-4.96	79.47	30	5.83	Yes	67	0.94	Yes	0	0	No	-29	0.89	Yes	41	86.29	Yes	BPP: Yes, SVM: Yes, Branch: No, LB: Yes, RNABPS: Yes
chr10	26814370	+	NM_019043	APBB1IP	1	0.07	0.14	7	11.31	86.68	44	7.28	Yes	7	0.56	No	0	0	No	-46	0.44	No	24	53.87	No	BPP: Yes, SVM: No, Branch: No, LB: No, RNABPS: No
chr10	26824654	+	NM_019043	APBB1IP	1	0.28	0.68	29	3.29	85.65	52	4.7	No	63	1.54	Yes	0	0	No	-22	0.34	No	48	49.57	No	BPP: No, SVM: Yes, Branch: No, LB: No, RNABPS: No
chr10	26833807	+	NM_019043	APBB1IP	1	0.11	0.22	11	3.5	78.19	20	4.26	No	7	1.06	Yes	0	0	No	-33	0.59	No	37	66.36	No	BPP: No, SVM: Yes, Branch: No, LB: No, RNABPS: No
chr10	26841655	+	NM_019043	APBB1IP	1	0.07	0.17	9	4.16	84.66	35	6.59	Yes	4	0.82	Yes	0	0	No	-23	0.61	No	36	59.51	No	BPP: Yes, SVM: Yes, Branch: No, LB: No, RNABPS: No
chr4	40925313	-	NM_004307	APBB2	1	1.22	0.35	17	8.43	89.57	28	5.99	Yes	64	0.6	No	0	0	No	-27	0.83	Yes	43	92.12	Yes	BPP: Yes, SVM: No, Branch: No, LB: Yes, RNABPS: Yes
chr4	41067598	-	NM_004307	APBB2	1	0.74	0.1	7	2.82	0	34	7.61	Yes	4	1.4	Yes	0	0	No	-33	0.82	Yes	37	90.41	Yes	BPP: Yes, SVM: Yes, Branch: No, LB: Yes, RNABPS: Yes
chr4	41095133	-	NM_004307	APBB2	1	2.42	0.35	19	10.09	95.65	31	7.87	Yes	66	-1.97	No	0	0	No	-30	0.38	No	40	32.12	No	BPP: Yes, SVM: No, Branch: No, LB: No, RNABPS: No
chr4	41120223	-	NM_004307	APBB2	1	5.62	1.33	40	8.62	90.44	41	6.86	Yes	46	0.35	No	40	0.49	Yes	-40	0.93	Yes	30	97.38	Yes	BPP: Yes, SVM: No, Branch: Yes, LB: Yes, RNABPS: Yes
chr5	139940086	-	NM_133174	APBB3	1	1.5	0.28	15	-4.11	0	25	5.29	No	67	0.61	No	0	0	No	-24	0.82	Yes	46	88.99	Yes	BPP: No, SVM: No, Branch: No, LB: Yes, RNABPS: Yes
chr5	139940112	-	NM_133174	APBB3	1	8.15	1.33	52	6.25	73.74	31	5.78	Yes	41	0.63	No	20	0.94	Yes	-30	0.81	Yes	40	83.5	Yes	BPP: Yes, SVM: No, Branch: Yes, LB: Yes, RNABPS: Yes
chr5	112145822	+	NM_001127511	APC	1	0.25	0.11	8	7.64	83.01	16	4.3	No	63	-2.94	No	26	0.8	Yes	-26	0.78	Yes	44	89.63	Yes	BPP: No, SVM: No, Branch: Yes, LB: Yes, RNABPS: Yes
chr5	112154803	+	NM_001127511	APC	1	0.56	0.1	7	8.53	84.52	32	5.72	Yes	NA	NA	NA	0	0	No	-29	0.54	No	39	55.1	No	BPP: Yes, SVM: No, Branch: No, LB: No, RNABPS: No
chr5	112154965	+	NM_001127511	APC	1	33.92	5.86	70	7.63	79.93	30	5.38	No	2	0.51	No	0	0	No	-28	0.37	No	41	41.41	No	BPP: No, SVM: No, Branch: No, LB: No, RNABPS: No
chr5	112159003	+	NM_001127511	APC	1	32.72	9.08	72	13.05	95.22	27	5.74	Yes	14	0.88	Yes	26	0.92	Yes	-26	0.93	Yes	44	94.98	Yes	BPP: Yes, SVM: Yes, Branch: Yes, LB: Yes, RNABPS: Yes
chr5	112164880	+	NM_001127511	APC	1	0.98	0.43	25	7.09	92.49	27	5.74	Yes	26	1.44	Yes	0	0	No	-26	0.69	Yes	44	54.24	No	BPP: Yes, SVM: Yes, Branch: No, LB: Yes, RNABPS: No
chr5	112166827	+	NM_001127511	APC	1	0.27	0.13	7	2.17	84.41	32	6.57	Yes	54	1.48	Yes	0	0	No	-31	0.55	No	39	59.67	No	BPP: Yes, SVM: Yes, Branch: No, LB: No, RNABPS: No
chr5	112169671	+	NM_001127511	APC	1	0.32	0.15	9	0.47	83.95	27	6.22	Yes	63	0.27	No	0	0	No	-26	0.78	Yes	44	71.94	Yes	BPP: Yes, SVM: No, Branch: No, LB: Yes, RNABPS: Yes
chr5	112169675	+	NM_001127511	APC	1	1.93	0.92	39	3.74	0	31	6.51	Yes	67	0.26	No	0	0	No	-30	0.8	Yes	40	71.29	Yes	BPP: Yes, SVM: No, Branch: No, LB: Yes, RNABPS: Yes
chr5	112171294	+	NM_001127511	APC	1	4.01	1.28	49	4.19	0	30	4.77	No	14	0.89	Yes	0	0	No	-27	0.22	No	41	52.81	No	BPP: No, SVM: Yes, Branch: No, LB: No, RNABPS: No
chr3	49713545	+	NM_001640	APEH	1	0.18	0.53	28	5.57	76.99	30	4.33	No	66	1.53	Yes	0	0	No	-20	0.38	No	50	74.02	Yes	BPP: No, SVM: Yes, Branch: No, LB: No, RNABPS: Yes
chr3	49713819	+	NM_001640	APEH	1	0.13	0.24	14	-5.48	0	12	4.24	No	15	0.39	No	0	0	No	-27	0.71	Yes	39	76.39	Yes	BPP: No, SVM: No, Branch: No, LB: Yes, RNABPS: Yes
chr3	49714337	+	NM_001640	APEH	1	0.05	0.15	8	-6.51	66.11	28	6.07	Yes	64	1.78	Yes	0	0	No	-27	0.75	Yes	49	70.26	Yes	BPP: Yes, SVM: Yes, Branch: No, LB: Yes, RNABPS: Yes
chr3	49715772	+	NM_001640	APEH	1	0.1	0.21	9	3.04	0	19	4.58	No	6	0.75	No	0	0	No	-18	0.78	Yes	52	61.87	No	BPP: No, SVM: No, Branch: No, LB: Yes, RNABPS: No
chr3	49717508	+	NM_001640	APEH	1	0.07	0.19	13	8.2	78.27	26	6.24	Yes	13	1.78	Yes	0	0	No	-25	0.93	Yes	45	91.63	Yes	BPP: Yes, SVM: Yes, Branch: No, LB: Yes, RNABPS: Yes
chr3	49717982	+	NM_001640	APEH	1	0.05	0.13	9	-9.54	0	12	3.87	No	25	0.55	No	28	0.9	Yes	-30	0.74	Yes	33	69.92	Yes	BPP: No, SVM: No, Branch: Yes, LB: Yes, RNABPS: Yes
chr3	49718400	+	NM_001640	APEH	1	0.26	0.39	23	6.56	80.81	31	6.39	Yes	24	-1.57	No	0	0	No	-29	0.43	No	41	62.36	No	BPP: Yes, SVM: No, Branch: No, LB: No, RNABPS: No
chr3	49718537	+	NM_001640	APEH	1	0.08	0.14	10	-3.12	0	27	6.71	Yes	14	1.06	Yes	0	0	No	-26	0.79	Yes	44	71.91	Yes	BPP: Yes, SVM: Yes, Branch: No, LB: Yes, RNABPS: Yes
chr3	49718558	+	NM_001640	APEH	1	0.26	0.38	19	10.1	89.91	15	4.61	No	35	1.05	Yes	0	0	No	-27	0.59	No	43	38.47	No	BPP: No, SVM: Yes, Branch: No, LB: No, RNABPS: No
chr3	49718973	+	NM_001640	APEH	1	0.09	0.21	15	5.12	89.51	33	6.53	Yes	20	1.34	Yes	0	0	No	-22	0.61	No	38	68.08	No	BPP: Yes, SVM: Yes, Branch: No, LB: No, RNABPS: No
chr3	49720083	+	NM_001640	APEH	1	0.07	0.13	8	2.46	71.61	49	8.16	Yes	12	0.1	No	0	0	No	-24	0.67	Yes	46	91.43	Yes	BPP: Yes, SVM: No, Branch: No, LB: Yes, RNABPS: Yes
chr3	49720260	+	NM_001640	APEH	1	0.08	0.13	8	0.66	65.55	23	5.39	No	36	-2.95	No	22	0.46	Yes	-40	0.43	No	42	12.17	No	BPP: No, SVM: No, Branch: Yes, LB: No, RNABPS: No
chr3	49720690	+	NM_001640	APEH	1	0.05	0.11	8	5.25	72.75	26	5.48	No	23	0.95	Yes	0	0	No	-23	0.68	Yes	47	37.46	No	BPP: No, SVM: Yes, Branch: No, LB: Yes, RNABPS: No
chr14	20923880	+	NM_001641	APEX1	1	0.03	0.13	7	-7.55	52.22	16	4.69	No	70	-4.07	No	20	0.54	Yes	-16	0.27	No	17	76.63	Yes	BPP: No, SVM: No, Branch: Yes, LB: No, RNABPS: Yes
chr14	20923893	+	NM_001641	APEX1	1	0.23	0.96	40	3.17	77.06	21	4.64	No	8	0.27	No	20	0.54	Yes	-20	0.54	No	24	76.51	Yes	BPP: No, SVM: No, Branch: Yes, LB: No, RNABPS: Yes
chr14	20923896	+	NM_001641	APEX1	1	0.07	0.29	18	1.35	76.35	24	4.95	No	11	0.27	No	20	0.54	Yes	-23	0.46	No	37	88.6	Yes	BPP: No, SVM: No, Branch: Yes, LB: No, RNABPS: Yes
chr14	20923960	+	NM_001641	APEX1	1	0.11	0.46	28	5.6	92.53	26	5.32	No	-2	0.66	No	25	0.77	Yes	-22	0.6	No	48	73.5	Yes	BPP: No, SVM: No, Branch: Yes, LB: No, RNABPS: Yes
chr14	20924074	+	NM_001641	APEX1	1	0.05	0.19	13	-9.15	75.31	16	5.1	No	-1	0.65	No	0	0	No	-25	0.79	Yes	45	80.79	Yes	BPP: No, SVM: No, Branch: No, LB: Yes, RNABPS: Yes
chr14	20925218	+	NM_001641	APEX1	1	0.03	0.17	10	3.82	73.47	38	4.64	No	9	0.96	Yes	27	0.84	Yes	-21	0.55	No	49	62.55	No	BPP: No, SVM: Yes, Branch: Yes, LB: No, RNABPS: No
chr14	20925236	+	NM_001641	APEX1	1	0.17	1	39	4.31	82.89	23	5.2	No	27	0.95	Yes	22	0.94	Yes	-23	0.5	No	48	45.73	No	BPP: No, SVM: Yes, Branch: Yes, LB: No, RNABPS: No
chrX	55029303	+	NM_014481	APEX2	1	0.13	0.18	12	9.65	89.29	23	6.86	Yes	10	1.72	Yes	0	0	No	-22	0.62	No	48	72.72	Yes	BPP: Yes, SVM: Yes, Branch: No, LB: No, RNABPS: Yes
chrX	55033311	+	NM_014481	APEX2	1	0.14	0.15	11	4.68	0	10	4	No	55	0.36	No	0	0	No	-35	0.59	No	35	66.46	No	BPP: No, SVM: No, Branch: No, LB: No, RNABPS: No
chr1	150239588	-	NR_045034	APH1A	1	0.03	0.17	11	1.48	81.82	23	4.04	No	57	-1.17	No	0	0	No	-42	0.69	Yes	28	64.53	No	BPP: No, SVM: No, Branch: No, LB: Yes, RNABPS: No
chr1	150239655	-	NR_045034	APH1A	1	0.04	0.21	11	3.8	78.37	28	5.66	Yes	38	1.37	Yes	27	0.86	Yes	-27	0.84	Yes	43	80.2	Yes	BPP: Yes, SVM: Yes, Branch: Yes, LB: Yes, RNABPS: Yes
chr15	63570489	+	NM_031301	APH1B	1	0.55	0.19	12	4.44	81.46	30	5.02	No	17	0.17	No	29	0.76	Yes	-30	0.59	No	40	54.74	No	BPP: No, SVM: No, Branch: Yes, LB: No, RNABPS: No
chr15	63594922	+	NM_031301	APH1B	1	0.7	0.19	12	11.13	81.2	22	5.61	Yes	9	0.83	Yes	0	0	No	-31	0.54	No	45	70.77	Yes	BPP: Yes, SVM: Yes, Branch: No, LB: No, RNABPS: Yes
chr11	43340282	+	NR_024625	API5	1	1.78	0.26	13	4.23	65.95	24	5.36	No	11	0.36	No	0	0	No	-23	0.55	No	42	75.51	Yes	BPP: No, SVM: No, Branch: No, LB: No, RNABPS: Yes
chr11	43343514	+	NR_024625	API5	1	0.04	0.19	12	1.59	88.74	26	4.28	No	64	1.24	Yes	24	0.82	Yes	-23	0.75	Yes	47	70.62	Yes	BPP: No, SVM: Yes, Branch: Yes, LB: Yes, RNABPS: Yes
chr11	43346734	+	NR_024625	API5	1	0.1	0.32	18	7.55	76.71	52	9	Yes	16	0.39	No	0	0	No	-28	0.48	No	33	61.39	No	BPP: Yes, SVM: No, Branch: No, LB: No, RNABPS: No
chr11	43348101	+	NR_024625	API5	1	0.11	0.42	22	5.85	85.32	19	5.83	Yes	6	0.93	Yes	0	0	No	-28	0.58	No	40	52.9	No	BPP: Yes, SVM: Yes, Branch: No, LB: No, RNABPS: No
chr11	43363982	+	NR_024625	API5	1	0.05	0.11	7	-2.03	0	29	6.21	Yes	16	1.11	Yes	23	0.83	Yes	-28	0.75	Yes	42	80.41	Yes	BPP: Yes, SVM: Yes, Branch: Yes, LB: Yes, RNABPS: Yes
chr11	43348640	+	NR_024625	API5	1	0.14	0.57	28	7.79	85.71	63	7.89	Yes	8	1.25	Yes	0	0	No	-30	0.4	No	40	51.02	No	BPP: Yes, SVM: Yes, Branch: No, LB: No, RNABPS: No
chr11	43356857	+	NR_024625	API5	1	0.08	0.46	23	4.54	75.94	21	6.24	Yes	34	1.18	Yes	0	0	No	-22	0.68	Yes	38	74.43	Yes	BPP: Yes, SVM: Yes, Branch: No, LB: Yes, RNABPS: Yes
chr11	43360790	+	NR_024625	API5	1	6.49	14.4	72	9.89	94.25	21	5.04	No	4	0.57	No	27	0.85	Yes	-27	0.85	Yes	43	92.41	Yes	BPP: No, SVM: No, Branch: Yes, LB: Yes, RNABPS: Yes
chr11	43363982	+	NR_024625	API5	1	89.25	195.56	72	-2.03	0	29	6.21	Yes	16	1.11	Yes	23	0.83	Yes	-28	0.75	Yes	42	80.41	Yes	BPP: Yes, SVM: Yes, Branch: Yes, LB: Yes, RNABPS: Yes
chr11	34905050	-	NM_015957	APIP	1	0.08	0.19	12	-13.77	0	34	10.01	Yes	31	0.35	No	0	0	No	-33	0.89	Yes	NA	NA	NA	BPP: Yes, SVM: No, Branch: No, LB: Yes, RNABPS: No
chr11	34909913	-	NM_015957	APIP	1	0.23	0.58	31	8.83	95.29	23	4.62	No	37	0.92	Yes	0	0	No	-22	0.77	Yes	48	79.86	Yes	BPP: No, SVM: Yes, Branch: No, LB: Yes, RNABPS: Yes
chr11	34912236	-	NM_015957	APIP	1	0.06	0.13	8	8.67	91.06	28	5.48	No	15	1.09	Yes	0	0	No	-27	0.84	Yes	43	79.83	Yes	BPP: No, SVM: Yes, Branch: No, LB: Yes, RNABPS: Yes
chr11	34913531	-	NM_015957	APIP	1	0.15	0.25	13	-0.31	72.03	31	5.57	Yes	18	0.64	No	0	0	No	-30	0.91	Yes	40	94.11	Yes	BPP: Yes, SVM: No, Branch: No, LB: Yes, RNABPS: Yes
chr2	68727862	+	NM_173545	APLF	1	9.34	1.1	40	7.99	77.21	21	7	Yes	8	2.18	Yes	0	0	No	-20	0.89	Yes	50	92.51	Yes	BPP: Yes, SVM: Yes, Branch: No, LB: Yes, RNABPS: Yes
chr2	68742716	+	NM_173545	APLF	1	36.13	5.17	72	9.9	80.83	31	5.66	Yes	43	-1.01	No	0	0	No	-30	0.84	Yes	40	93.23	Yes	BPP: Yes, SVM: No, Branch: No, LB: Yes, RNABPS: Yes
chr2	68753741	+	NM_173545	APLF	1	4.02	0.46	26	5.02	82.56	24	5.19	No	55	0.48	No	0	0	No	-21	0.73	Yes	49	69.3	No	BPP: No, SVM: No, Branch: No, LB: Yes, RNABPS: No
chr2	68758479	+	NM_173545	APLF	1	0.71	0.13	8	5.45	69.15	24	5.48	No	44	0.73	No	23	0.91	Yes	-23	0.74	Yes	47	92.43	Yes	BPP: No, SVM: No, Branch: Yes, LB: Yes, RNABPS: Yes
chr2	68794476	+	NM_173545	APLF	1	1.36	0.17	10	-2.89	0	26	6.24	Yes	31	0.39	No	0	0	No	-25	0.83	Yes	45	80.09	Yes	BPP: Yes, SVM: No, Branch: No, LB: Yes, RNABPS: Yes
chr11	129993506	+	NR_024516	APLP2	1	137.36	38.35	72	6.2	83.91	47	6.6	Yes	3	2.05	Yes	23	0.96	Yes	-23	0.82	Yes	47	95.21	Yes	BPP: Yes, SVM: Yes, Branch: Yes, LB: Yes, RNABPS: Yes
chr11	129997188	+	NR_024516	APLP2	1	0.23	0.11	8	9.16	85.12	26	5.48	No	19	0.67	No	0	0	No	-25	0.95	Yes	45	95.41	Yes	BPP: No, SVM: No, Branch: No, LB: Yes, RNABPS: Yes
chr20	24944651	-	NM_020531	APMAP	1	0.22	0.28	19	0.13	0	11	4.12	No	25	0.89	Yes	0	0	No	-37	0.56	No	33	80.75	Yes	BPP: No, SVM: Yes, Branch: No, LB: No, RNABPS: Yes
chr20	24945035	-	NM_020531	APMAP	1	0.44	0.54	30	4.07	90.84	24	4.9	No	58	0.77	Yes	23	0.85	Yes	-23	0.8	Yes	47	85.33	Yes	BPP: No, SVM: Yes, Branch: Yes, LB: Yes, RNABPS: Yes
chr20	24945226	-	NM_020531	APMAP	1	0.22	0.29	18	11.39	82.03	26	5.66	Yes	13	1.34	Yes	0	0	No	-25	0.9	Yes	45	93.58	Yes	BPP: Yes, SVM: Yes, Branch: No, LB: Yes, RNABPS: Yes
chr20	24952212	-	NM_020531	APMAP	1	0.06	0.11	8	-10.31	0	26	6.26	Yes	64	-3.23	No	0	0	No	-26	0.48	No	NA	NA	NA	BPP: Yes, SVM: No, Branch: No, LB: No, RNABPS: No
chr22	39381879	+	NM_004900	APOBEC3B	1	0.06	0.1	7	3.1	72.16	42	6.63	Yes	42	-1.42	No	0	0	No	-25	0.62	No	29	79.13	Yes	BPP: Yes, SVM: No, Branch: No, LB: No, RNABPS: Yes
chr22	39381903	+	NM_004900	APOBEC3B	1	0.1	0.14	8	1.2	0	15	4.24	No	66	-1.42	No	0	0	No	-14	0.7	Yes	56	89.42	Yes	BPP: No, SVM: No, Branch: No, LB: Yes, RNABPS: Yes
chr22	39411625	+	NM_014508	APOBEC3C	1	0.01	0.11	8	-1.72	73.42	17	4.65	No	73	-2.28	No	0	0	No	-53	0.72	Yes	17	86.9	Yes	BPP: No, SVM: No, Branch: No, LB: Yes, RNABPS: Yes
chr22	39413977	+	NM_014508	APOBEC3C	1	0.34	3.1	67	5.92	86.05	34	6.84	Yes	21	1.64	Yes	0	0	No	-24	0.78	Yes	37	74.01	Yes	BPP: Yes, SVM: Yes, Branch: No, LB: Yes, RNABPS: Yes
chr22	39425221	+	NM_152426	APOBEC3D	1	0.21	0.17	11	10.24	87.74	29	5.92	Yes	39	0.97	Yes	0	0	No	-28	0.64	No	42	71.78	Yes	BPP: Yes, SVM: Yes, Branch: No, LB: No, RNABPS: Yes
chr22	39421600	+	NM_152426	APOBEC3D	1	0.26	0.14	9	3.33	70.6	47	5.97	Yes	52	1.23	Yes	0	0	No	-32	0.42	No	24	74.92	Yes	BPP: Yes, SVM: Yes, Branch: No, LB: No, RNABPS: Yes
chr22	39425221	+	NM_152426	APOBEC3D	1	0.13	0.17	10	10.24	87.74	29	5.92	Yes	39	0.97	Yes	0	0	No	-28	0.64	No	42	71.78	Yes	BPP: Yes, SVM: Yes, Branch: No, LB: No, RNABPS: Yes
chr22	39425429	+	NM_152426	APOBEC3D	1	0.21	0.24	14	-0.8	57.38	39	6.7	Yes	4	-2.74	No	0	0	No	-38	0.72	Yes	32	89.66	Yes	BPP: Yes, SVM: No, Branch: No, LB: Yes, RNABPS: Yes
chr22	39425663	+	NM_152426	APOBEC3D	1	0.31	0.17	10	7.92	85.05	29	9.59	Yes	16	1.26	Yes	0	0	No	-28	0.95	Yes	42	97.7	Yes	BPP: Yes, SVM: Yes, Branch: No, LB: Yes, RNABPS: Yes
chr22	39440087	+	NM_145298	APOBEC3F	1	17.22	21.19	72	10.68	87.41	29	4.93	No	57	-3.19	No	24	0.72	Yes	-24	0.38	No	46	62.5	No	BPP: No, SVM: No, Branch: Yes, LB: No, RNABPS: No
chr22	39441763	+	NM_145298	APOBEC3F	1	1.69	2.1	56	7.57	88.35	22	4.75	No	76	2.66	Yes	0	0	No	-21	0.72	Yes	49	56.72	No	BPP: No, SVM: Yes, Branch: No, LB: Yes, RNABPS: No
chr22	39449756	+	NM_145298	APOBEC3F	1	1.11	0.72	35	5.83	78.19	41	7.63	Yes	28	1.3	Yes	0	0	No	-27	0.58	No	43	48.6	No	BPP: Yes, SVM: Yes, Branch: No, LB: No, RNABPS: No
chr22	39475367	+	NM_021822	APOBEC3G	1	0.06	0.17	8	5.7	90.92	28	3.92	No	3	0.81	Yes	0	0	No	-27	0.52	No	43	22.42	No	BPP: No, SVM: Yes, Branch: No, LB: No, RNABPS: No
chr22	39477154	+	NM_021822	APOBEC3G	1	0.07	0.18	11	3.05	76.39	41	7.59	Yes	28	2.48	Yes	0	0	No	-40	0.68	Yes	30	80.93	Yes	BPP: Yes, SVM: Yes, Branch: No, LB: Yes, RNABPS: Yes
chr22	39478347	+	NM_021822	APOBEC3G	1	0.04	0.19	12	2.98	81.1	21	4.6	No	34	0.85	Yes	0	0	No	-20	0.88	Yes	50	79.5	Yes	BPP: No, SVM: Yes, Branch: No, LB: Yes, RNABPS: Yes
chr22	39481455	+	NM_021822	APOBEC3G	1	0.05	0.22	13	10.55	80.27	27	5.74	Yes	14	0.73	No	0	0	No	-26	0.93	Yes	44	93.95	Yes	BPP: Yes, SVM: No, Branch: No, LB: Yes, RNABPS: Yes
chr22	39483344	+	NM_021822	APOBEC3G	1	0.25	1.06	48	9.15	84.11	68	8.48	Yes	55	1.93	Yes	0	0	No	-28	0.35	No	32	57.01	No	BPP: Yes, SVM: Yes, Branch: No, LB: No, RNABPS: No
chr22	36655714	+	NM_145343	APOL1	1	1.04	1.4	47	5.64	82.03	20	5.57	Yes	36	0.07	No	25	0.34	Yes	-25	0.44	No	45	28.88	No	BPP: Yes, SVM: No, Branch: Yes, LB: No, RNABPS: No
chr22	36660357	+	NM_145343	APOL1	1	0.08	0.15	8	4.95	78.1	29	5.2	No	59	2.19	Yes	0	0	No	-25	0.59	No	45	65.58	No	BPP: No, SVM: Yes, Branch: No, LB: No, RNABPS: No
chr22	36627481	-	NM_030882	APOL2	1	0.3	0.44	21	-3.06	0	15	4.18	No	42	0.29	No	0	0	No	-18	0.84	Yes	11	44.25	No	BPP: No, SVM: No, Branch: No, LB: Yes, RNABPS: No
chr22	36630382	-	NM_030882	APOL2	1	1.24	1.65	54	6.73	82.7	30	6.53	Yes	17	1.36	Yes	29	0.53	Yes	-29	0.74	Yes	41	77.84	Yes	BPP: Yes, SVM: Yes, Branch: Yes, LB: Yes, RNABPS: Yes
chr22	36633407	-	NM_030882	APOL2	1	0.08	0.13	7	-8.73	69.42	31	6.58	Yes	36	0.3	No	27	0.57	Yes	-30	0.8	Yes	40	76.82	Yes	BPP: Yes, SVM: No, Branch: Yes, LB: Yes, RNABPS: Yes
chr22	36633410	-	NM_030882	APOL2	1	1.93	2.63	61	5.08	79.52	28	6.35	Yes	33	0.3	No	27	0.57	Yes	-27	0.78	Yes	43	78.58	Yes	BPP: Yes, SVM: No, Branch: Yes, LB: Yes, RNABPS: Yes
chr22	36541651	-	NM_145639	APOL3	1	4.17	4.46	72	4.53	80.72	19	6.67	Yes	65	1.2	Yes	21	0.71	Yes	-26	0.65	No	34	53.59	No	BPP: Yes, SVM: Yes, Branch: Yes, LB: No, RNABPS: No
chr22	36541651	-	NM_145639	APOL3	1	0.46	0.39	19	4.53	80.72	19	6.67	Yes	65	1.2	Yes	21	0.71	Yes	-26	0.65	No	34	53.59	No	BPP: Yes, SVM: Yes, Branch: Yes, LB: No, RNABPS: No
chr22	36545234	-	NM_145639	APOL3	1	0.86	0.57	26	13.32	87.81	19	5.91	Yes	41	0.9	Yes	28	0.65	Yes	-28	0.67	Yes	42	73.25	Yes	BPP: Yes, SVM: Yes, Branch: Yes, LB: Yes, RNABPS: Yes
chr22	36545420	-	NM_145639	APOL3	1	31.53	21.89	72	9.74	90.38	27	7.31	Yes	14	1.28	Yes	26	0.92	Yes	-26	0.91	Yes	44	83.86	Yes	BPP: Yes, SVM: Yes, Branch: Yes, LB: Yes, RNABPS: Yes
chr22	36546013	-	NM_145639	APOL3	1	0.46	0.35	20	6.33	70.77	28	7	Yes	15	0.41	No	27	0.73	Yes	-27	0.85	Yes	43	79.66	Yes	BPP: Yes, SVM: No, Branch: Yes, LB: Yes, RNABPS: Yes
chr22	36549472	-	NM_145639	APOL3	1	0.29	0.19	11	4.66	88.44	26	6.87	Yes	13	0.61	No	25	0.72	Yes	-25	0.55	No	47	53.35	No	BPP: Yes, SVM: No, Branch: Yes, LB: No, RNABPS: No
chr22	36549475	-	NM_145639	APOL3	1	0.26	0.21	13	3.7	76.91	23	6.65	Yes	10	0.59	No	25	0.72	Yes	-22	0.57	No	48	48.83	No	BPP: Yes, SVM: No, Branch: Yes, LB: No, RNABPS: No
chr22	36550677	-	NM_145639	APOL3	1	1.25	0.85	34	9.54	85.87	20	7.21	Yes	68	1.46	Yes	30	0.64	Yes	-27	0.72	Yes	43	78.68	Yes	BPP: Yes, SVM: Yes, Branch: Yes, LB: Yes, RNABPS: Yes
chr22	36553055	-	NM_145639	APOL3	1	0.23	0.15	10	3.91	74.29	29	5.54	No	16	0.38	No	28	0.86	Yes	-28	0.78	Yes	42	91.96	Yes	BPP: No, SVM: No, Branch: Yes, LB: Yes, RNABPS: Yes
chr22	36555729	-	NM_145639	APOL3	1	3.41	2.25	63	10.39	95.02	24	5.94	Yes	11	2.25	Yes	23	0.94	Yes	-23	0.8	Yes	47	92.81	Yes	BPP: Yes, SVM: Yes, Branch: Yes, LB: Yes, RNABPS: Yes
chr22	36049650	+	NM_030641	APOL6	1	0.92	0.75	32	4.76	82.36	32	6.16	Yes	37	-1.79	No	0	0	No	-32	0.64	No	38	71.68	Yes	BPP: Yes, SVM: No, Branch: No, LB: No, RNABPS: Yes
chr22	36052396	+	NM_030641	APOL6	1	0.17	0.14	10	1.69	75.09	24	4.26	No	55	-2.07	No	27	0.81	Yes	-23	0.93	Yes	47	90.75	Yes	BPP: No, SVM: No, Branch: Yes, LB: Yes, RNABPS: Yes
chr22	36063852	+	NM_030641	APOL6	1	0.3	0.36	17	12.47	100	40	6.33	Yes	71	0.93	Yes	0	0	No	-36	0.61	No	34	52.97	No	BPP: Yes, SVM: Yes, Branch: No, LB: No, RNABPS: No
chrX	23851628	-	NM_024122	APOO	1	89.51	46.53	72	8.95	95.6	20	5.04	No	7	0.43	No	0	0	No	-28	0.76	Yes	42	61.69	No	BPP: No, SVM: No, Branch: No, LB: Yes, RNABPS: No
[truncated: 16,382,500 more chars]
