# Supplementary material for: Assessment of branch point prediction tools to predict physiological branch points and their alteration by variants
Source: BMC Genomics. 2020 Jan 28;21:86. doi: 10.1186/s12864-020-6484-5 (PMC6988378; doi:10.1186/s12864-020-6484-5)
Supplement: Supplementary file 3 — Additional file 3 Table S2. Collection of variants used to compare the branch point predictions (n = 120) [file 12864_2020_6484_MOESM3_ESM.xlsx]

## Sheet: Table S2
Supplementary Table S2: Collection of variants used to compare the branch point prediction (n = 120)
General information																Acceptor consensus score						Branchpointer scores													BPP score										SVM BPfinder score
ID	chr	strand	gene	transcript	intron	cNomen	gNomen	distSS	varType	nb_analyse	Assay.Method	Author	published	Result	class_effect	MES_wt	MES_mut	delta_MES	SSF_wt	SSF_mut	delta_SSF	to_3prime	BP_num_REF	BP_num_ALT	deleted_n	created_n	max_prob_REF	max_prob_ALT	max_U2_REF	max_U2_ALT	PosPB_Branch	ProbPBarea_Branch	MutInPBarea_Branch	Delta_prob	bps_WT	bps_MUT	bp_pos_WT	bp_pos_MUT	zsc_WT	zsc_MUT	PosPB_BPP	ProbPBarea_BPP	MutInPBarea_BPP	Delta_BPP	ss_dist_WT	ss_dist_MUT	bp_seq_WT	bp_seq_MUT	svm_scr_WT
ABCC8_c.1672-20A>G	chr11	-	ABCC8	NM_000352	intron 11	c.1672-20	17452526	-20	substitution	1	RTPCR	Thomas PM, Wohllk N, Huang E, Kuhnle U, Rabl W, Gagel RF, et al. Inactivation of the first nucleotide-binding fold of the sulfonylurea receptor, and familial persistent hyperinsulinemic hypoglycemia of infancy. Am J Hum Genet [Internet]. 1996 Sep;59(3):510–8. Available from: https://www.ncbi.nlm.nih.gov/pmc/articles/PMC1914902/	Yes	use of 3 ss 72 nt upstream of physiological ss	1	11.36	10.45	-0.0801056	83.36	83.36	0	20	0	0	0	0	NA	NA	NA	NA	c.1672-20	c.1672-22_c.1672-19	Yes	NA	GCCTCAC	GGGCCAC	25	36	7.68056	7.00778	c.1672-20	c.1672-22_c.1672-19	Yes	-0.0875948	27	93	gcctcactt	ctctcattt	1.34497
ALPL_c.793-33_793-14del	chr1	+	ALPL	NM_000478	intron 7	c.793-33_793-14	21896765	-19	del	1	minigene	Mentrup B, Girschick H, Jakob F, Hofmann C. A homozygous intronic branch-point deletion in the ALPL gene causes infantile hypophosphatasia. Bone [Internet]. 2017 Jan 1;94:75–83. Available from: http://www.sciencedirect.com/science/article/pii/S8756328216303180	Yes	skipping exon 8	1	3.67	5.21	0.419619	74.45	74.45	0	31	0	0	0	0	NA	NA	NA	NA	c.793-19	c.793-21_c.793-18	Yes	NA	TGCTGAC	TCCCTAG	24	22	4.79583	5	c.793-19	c.793-21_c.793-18	Yes	0.0425721	26	58	tgctgacac	ctctgatag	1.83388
APC_c.221-29G>C	chr5	+	APC	NM_000038	intron 3	c.221-29	112102857	-29	substitution	1	minigene	Inserm U1245	No	no effect	0	7.5	7.5	0	83.8	83.8	0	29	1	1	0	1	0.706212	0.706212	1.3	1.3	c.221-27	c.221-29_c.221-26	Yes	0	GTATAAA	CTATAAA	29	29	6.58067	6.56624	c.221-24	c.221-26_c.221-23	No	-0.00219336	73	73	atataacat	atataacat	-0.0111514
APC_c.730-29A>T	chr5	+	APC	NM_000038	intron 7	c.730-29	112136947	-29	substitution	1	minigene	Inserm U1245	No	no effect	0	5.97	5.97	0	83.51	83.51	0	29	1	1	1	0	0.718765	0.718765	2.3	2.3	c.730-21	c.730-23_c.730-20	No	0	TACTGAT	GGCTAAG	26	56	5.30427	7.07454	c.730-21	c.730-23_c.730-20	No	0.333743	22	22	tgttaactc	tgttaactc	1.47867
APC_c.835-24A>T	chr5	+	APC	NM_000038	intron 8	c.835-24	112151168	-24	substitution	1	minigene	Inserm U1245	No	no effect	0	9.21	9.21	0	83.65	83.65	0	24	0	0	0	0	0.443256	0.443256	NA	NA	c.835-24	c.835-26_c.835-23	Yes	0	CTATAAT	CTATAAT	22	22	6.34971	6.03709	c.835-17	c.835-19_c.835-16	No	-0.0492334	72	72	ccttaacat	ccttaacat	0.737789
BRCA1_c.135-18T>G	chr17	-	BRCA1	NM_007294	intron 3	c.135-18	41258568	-18	substitution	1	RT-PCR+Seq	Wappenschmidt B, Becker AA, Hauke J, Weber U, Engert S, Köhler J, et al. Analysis of 30 Putative BRCA1 Splicing Mutations in Hereditary Breast and Ovarian Cancer Families Identifies Exonic Splice Site Mutations That Escape In Silico Prediction. PLOS ONE [Internet]. 2012 Dec 11;7(12):e50800. Available from: https://journals.plos.org/plosone/article?id=10.1371/journal.pone.0050800	Yes	skipping exon 5	1	8.19	6.96	-0.150183	81.18	81.18	0	18	0	0	0	0	0.477535	0.477535	NA	NA	c.135-30	c.135-32_c.135-29	No	0	AATTAAA	AATTAAA	35	35	4.90808	4.90498	c.135-30	c.135-32_c.135-29	No	-0.000631768	37	37	aattaaatt	aattaaatt	0.417548
BRCA1_c.135-27T>A	chr17	-	BRCA1	NM_007294	intron 3	c.135-27	41258577	-27	substitution	2	RT-PCR One Step+Seq+Minigene	CFB + Inserm U1245	No	skipping exon 5	1	8.19	8.19	0	81.18	81.18	0	27	0	0	0	0	0.477535	0.477535	NA	NA	c.135-30	c.135-32_c.135-29	No	0	AATTAAA	AATTAAA	35	35	4.90808	4.22982	c.135-30	c.135-32_c.135-29	No	-0.138193	37	85	aattaaatt	ttttcatgg	0.417548
BRCA1_c.302-24_302-22del	chr17	-	BRCA1	NM_007294	intron 5	c.302-24_302-22	41256300	-22	del	1	RTPCR	Menéndez M, Castellsagué J, Mirete M, Pros E, Feliubadaló L, Osorio A, et al. Assessing the RNA effect of 26 DNA variants in the BRCA1 and BRCA2 genes. Breast Cancer Res Treat [Internet]. 2012 Apr 1;132(3):979–92. Available from: https://doi.org/10.1007/s10549-011-1661-5	Yes	no effect	0	11.68	11.68	0	91.36	91.36	0	22	0	0	0	0	NA	NA	NA	NA	c.302-30	c.302-32_c.302-29	No	NA	CTCTAAC	CTCTAAC	40	37	8.04527	8.32597	c.302-35	c.302-37_c.302-34	No	0.0348893	42	39	ctctaactg	ctctaactg	1.40636
BRCA1_c.4097-28A>G	chr17	-	BRCA1	NM_007294	intron 10	c.4097-28	41243077	-28	substitution	1	RT-PCR One Step+Seq+Minigene	CFB	No	no effect	0	8.15	8.15	0	88.48	88.48	0	28	3	2	0	0	0.881458	0.890626	1.5	0.3	c.4097-23	c.4097-25_c.4097-22	No	0.0104009	ATCTGAA	GTCTGAA	28	28	6.72648	6.71601	c.4097-23	c.4097-25_c.4097-22	No	-0.00155653	30	30	atctgaacc	gtctgaacc	1.25385
BRCA1_c.4097-29C>T	chr17	-	BRCA1	NM_007294	intron 10	c.4097-29	41243078	-29	substitution	1	LCL with puromycin	Houdayer C, Caux‐Moncoutier V, Krieger S, Barrois M, Bonnet F, Bourdon V, et al. Guidelines for splicing analysis in molecular diagnosis derived from a set of 327 combined in silico/in vitro studies on BRCA1 and BRCA2 variants. Human Mutation [Internet]. 2012 ;33(8):1228–38. Available from: https://onlinelibrary.wiley.com/doi/abs/10.1002/humu.22101	Yes	no effect	0	8.15	8.15	0	88.48	88.48	0	29	3	3	2	1	0.881458	0.881458	1.5	1.5	c.4097-23	c.4097-25_c.4097-22	No	0	ATCTGAA	ATCTGAA	28	28	6.72648	6.91391	c.4097-23	c.4097-25_c.4097-22	No	0.0278648	30	30	atctgaacc	atctgaacc	1.25385
BRCA1_c.4186-41A>C	chr17	-	BRCA1	NM_007294	intron 11	c.4186-41	41234633	-41	substitution	1	Paxgene	CFB	No	no effect	0	4.57	4.57	0	78.07	78.07	0	41	0	0	0	0	NA	NA	NA	NA	c.4186-31	c.4186-33_c.4186-30	No	NA	TTCTCAA	ATTTCAT	46	36	6.80902	5.94488	c.4186-41	c.4186-43_c.4186-40	Yes	-0.126911	48	77	ttctcaaag	gtatgatat	0.583207
BRCA1_c.4358-31_4358-27del	chr17	-	BRCA1	NM_007294	intron 12	c.4358-31_4358-27	41228658	-31	del	2	RT-PCR one step +Seq + minigene	CPS + Inserm U1245	No	skipping exon 14	1	7.21	7.21	0	75.76	75.76	0	27	0	0	0	0	NA	NA	NA	NA	c.4358-31	c.4358-33_c.4358-30	Yes	NA	CAGTAAA	GAACAAA	36	39	5.91608	5.90448	c.4358-31	c.4358-33_c.4358-30	Yes	-0.00196041	70	65	ttctaacct	ttctaacct	1.68918
BRCA1_c.4358-33T>G	chr17	-	BRCA1	NM_007294	intron 12	c.4358-33	41228664	-33	substitution	2	Minigene	CBCS + Inserm U1245	No	skipping exon 14	1	7.21	7.21	0	75.76	75.76	0	33	0	0	0	0	0.328384	0.328384	NA	NA	c.4358-31	c.4358-33_c.4358-30	Yes	0	CAGTAAA	TTCTCAT	36	18	5.91608	5.91608	c.4358-31	c.4358-33_c.4358-30	Yes	6.53806e-07	70	70	ttctaacct	ttctaacct	1.68918
BRCA1_c.4358-37G>A	chr17	-	BRCA1	NM_007294	intron 12	c.4358-37	41228668	-37	substitution	1	Paxgene	CFB	No	no effect	0	7.21	7.21	0	75.76	75.76	0	37	0	0	0	0	NA	NA	NA	NA	c.4358-31	c.4358-33_c.4358-30	No	NA	CAGTAAA	CAGTAAA	36	36	5.91608	5.91608	c.4358-31	c.4358-33_c.4358-30	No	0	70	70	ttctaacct	ttctaacct	1.68918
BRCA1_c.442-25G>A	chr17	-	BRCA1	NM_007294	intron 6	c.442-25	41251922	-25	substitution	1	LCL with puromycin	Houdayer C, Caux‐Moncoutier V, Krieger S, Barrois M, Bonnet F, Bourdon V, et al. Guidelines for splicing analysis in molecular diagnosis derived from a set of 327 combined in silico/in vitro studies on BRCA1 and BRCA2 variants. Human Mutation [Internet]. 2012;33(8):1228–38. Available from: https://onlinelibrary.wiley.com/doi/abs/10.1002/humu.22101	Yes	no effect	0	3.71	3.71	0	66.37	66.37	0	25	1	1	0	0	0.884693	0.850139	2.1	2.1	c.442-24	c.442-26_c.442-23	Yes	-0.0390575	GCTTGAC	GCTTAAC	29	29	7.2867	7.26707	c.442-24	c.442-26_c.442-23	Yes	-0.00269469	31	31	gcttgactg	gcttaactg	1.26575
BRCA1_c.4987-20A>G	chr17	-	BRCA1	NM_007294	intron 15	c.4987-20	41219732	-20	substitution	1	RTPCR	Chen X, Truong T-TN, Weaver J, Bove BA, Cattie K, Armstrong BA, et al. Intronic alterations in BRCA1 and BRCA2: effect on mRNA splicing fidelity and expression. Human Mutation [Internet]. 2006;27(5):427–35. Available from: https://onlinelibrary.wiley.com/doi/abs/10.1002/humu.20319	Yes	no effect	0	6.69	6.5	-0.0284006	83.98	83.98	0	20	1	2	1	1	0.802957	0.839614	0.8	0.9	c.4987-30	c.4987-32_c.4987-29	No	0.0456527	AACTCAT	AACTCAT	35	35	4.1898	4.19372	c.4987-30	c.4987-32_c.4987-29	No	0.000936061	19	19	atttgattt	atttgattt	-0.868614
BRCA1_c.5153-26A>G	chr17	-	BRCA1	NM_007294	intron 17	c.5153-26	41215416	-26	substitution	2	minigenes +_x000D_ RT-PCR+Seq	IGR + Inserm U1245	No	skipping exon 19 and skipping exon 18 and 19	1	8.78	8.78	0	82.52	82.52	0	26	3	3	1	0	0.910922	0.910619	2.1	2.1	c.5153-27	c.5153-29_c.5153-26	Yes	-0.000332812	ATGTAAC	TTTCTAT	31	18	7.54871	5.91432	c.5153-26	c.5153-28_c.5153-25	Yes	-0.216513	78	78	cgctgacct	cgctgacct	2.58898
BRCA1_c.5153-26A>T	chr17	-	BRCA1	NM_007294	intron 17	c.5153-26	41215416	-26	substitution	2	RT-PCR One Step+Seq+Minigene	CFB + Inserm U1245	No	skipping exon 19	1	8.78	8.78	0	82.52	82.52	0	26	3	3	3	0	0.910922	0.910922	2.1	2.1	c.5153-27	c.5153-29_c.5153-26	Yes	0	ATGTAAC	CCGTGAA	31	59	7.54871	7.54949	c.5153-26	c.5153-28_c.5153-25	Yes	0.000103666	78	78	cgctgacct	cgctgacct	2.58898
BRCA1_c.5153-27_5153-23del	chr17	-	BRCA1	NM_007294	intron 17	c.5153-27_5153-23	41215413	-27	del	2	RT-PCR One Step+Seq+Minigene	CFB + Inserm U1245	No	skipping exon 19	1	8.78	8.78	0	82.52	82.52	0	23	0	0	0	0	NA	NA	NA	NA	c.5153-27	c.5153-29_c.5153-26	Yes	NA	ATGTAAC	CCGTGAA	31	54	7.54871	7.21078	c.5153-26	c.5153-28_c.5153-25	Yes	-0.0447662	78	73	cgctgacct	cgctgacct	2.58898
BRCA1_c.5153-34T>G	chr17	-	BRCA1	NM_007294	intron 17	c.5153-34	41215424	-34	substitution	1	s equence	Houdayer C, Caux‐Moncoutier V, Krieger S, Barrois M, Bonnet F, Bourdon V, et al. Guidelines for splicing analysis in molecular diagnosis derived from a set of 327 combined in silico/in vitro studies on BRCA1 and BRCA2 variants. Human Mutation [Internet]. 2012;33(8):1228–38. Available from: https://onlinelibrary.wiley.com/doi/abs/10.1002/humu.22101	Yes	no effect	0	8.78	8.78	0	82.52	82.52	0	34	3	2	1	0	0.910922	0.911484	2.1	2.1	c.5153-27	c.5153-29_c.5153-26	No	0.000616675	ATGTAAC	ATGTAAC	31	31	7.54871	7.54925	c.5153-26	c.5153-28_c.5153-25	No	7.16897e-05	78	78	cgctgacct	cgctgacct	2.58898
BRCA1_c.5194-18G>A	chr17	-	BRCA1	NM_007294	intron 18	c.5194-18	41209170	-18	substitution	1	RTPCR/minigene	Théry JC, Krieger S, Gaildrat P, Révillion F, Buisine M-P, Killian A, et al. Contribution of bioinformatics predictions and functional splicing assays to the interpretation of unclassified variants of the BRCA genes. European Journal of Human Genetics [Internet]. 2011 Oct;19(10):1052–8. Available from: https://www.nature.com/articles/ejhg2011100	Yes	no effect	0	9.36	9.18	-0.0192308	90.42	90.42	0	18	2	1	2	0	0.872189	0.890891	0.5	0.1	c.5194-25	c.5194-27_c.5194-24	No	0.0214431	TCCTGAT	TCCTGAT	30	30	5.9033	5.57162	c.5194-25	c.5194-27_c.5194-24	No	-0.056184	32	32	tcctgatgg	tcctgatgg	1.43314
BRCA1_c.5194-18G>T	chr17	-	BRCA1	NM_007294	intron 18	c.5194-18	41209170	-18	substitution	1	Paxgene	CFB	No	no effect	0	9.36	9.78	0.0448718	90.42	90.42	0	18	0	0	0	0	NA	NA	NA	NA	c.5194-25	c.5194-27_c.5194-24	No	NA	TCCTGAT	TCCTGAT	30	30	5.9033	6.56595	c.5194-25	c.5194-27_c.5194-24	No	0.112251	32	32	tcctgatgg	tcctgatgg	1.43314
BRCA1_c.5278-22C>G	chr17	-	BRCA1	NM_007294	intron 19	c.5278-22	41203156	-22	substitution	1	minigene	Baert A, Machackova E, Coene I, Cremin C, Turner K, Portigal‐Todd C, et al. Thorough in silico and in vitro cDNA analysis of 21 putative BRCA1 and BRCA2 splice variants and a complex tandem duplication in BRCA2 allowing the identification of activated cryptic splice donor sites in BRCA2 exon 11. Human Mutation [Internet]. 2018;39(4):515–26. Available from: https://onlinelibrary.wiley.com/doi/abs/…	Yes	no effect	0	13.07	13.07	0	90.72	90.72	0	22	0	0	0	0	0.267837	0.267837	NA	NA	c.5278-36	c.5278-38_c.5278-35	No	0	TTATAAC	TTATAAC	61	61	7.78707	7.7871	c.5278-56	c.5278-58_c.5278-55	No	3.10207e-06	63	63	ttataacta	ttataacta	1.37129
BRCA1_c.5278-27T>G	chr17	-	BRCA1	NM_007294	intron 19	c.5278-27	41203161	-27	substitution	1	RT-PCR+Seq	IB	No	no effect	0	13.07	13.07	0	90.72	90.72	0	27	0	0	0	0	0.267837	0.142301	NA	NA	c.5278-36	c.5278-38_c.5278-35	No	-0.468703	TTATAAC	TTATAAC	61	61	7.78707	7.78708	c.5278-56	c.5278-58_c.5278-55	No	7.51852e-07	63	63	ttataacta	ttataacta	1.37129
BRCA1_c.5333-33T>G	chr17	-	BRCA1	NM_007294	intron 20	c.5333-33	41201244	-33	substitution	1	RT-PCR+Seq	Inserm U1028	No	no effect	0	8.67	8.67	0	72.46	72.46	0	33	3	3	0	3	0.632536	0.632536	5.7	5.7	c.5333-26	c.5333-28_c.5333-25	No	0	CAGTGAT	CAGTGAT	31	31	5.4561	5.45611	c.5333-26	c.5333-28_c.5333-25	No	1.0539e-06	21	21	atctaaatg	atctaaatg	0.890992
BRCA1_c.5407-25T>A	chr17	-	BRCA1	NM_007294	intron 21	c.5407-25	41199745	-25	substitution	2	RT-PCR One Step+Seq+Minigene	CFB + Inserm U1245	No	skipping exon 23	1	4.86	4.86	0	77.96	77.96	0	25	1	1	0	0	0.663787	0.663787	0.5	0.5	c.5407-27	c.5407-29_c.5407-26	No	0	CTTTGAC	CTTTGAA	40	32	7.28132	5.74456	c.5407-35	c.5407-37_c.5407-34	No	-0.211055	42	42	ctttgacac	ctttgacac	0.7721
BRCA1_c.5468-41A>G	chr17	-	BRCA1	NM_007294	intron 22	c.5468-41	41197860	-41	substitution	1	Paxgene	CFB	No	no effect	0	9.53	9.53	0	89.06	89.06	0	41	0	0	0	0	NA	NA	NA	NA	c.5468-27	c.5468-29_c.5468-26	No	NA	CACTAAT	CACTAAT	32	32	6.58486	6.45625	c.5468-27	c.5468-29_c.5468-26	No	-0.0195303	34	34	cactaatct	cactaatct	1.87839
BRCA1_c.548-18T>G	chr17	-	BRCA1	NM_007294	intron 7	c.548-18	41249324	-18	substitution	1	RT-PCR One Step+Seq+Minigene	CFB	No	no effect	0	2.82	1.88	-0.333333	67.7	67.7	0	18	2	2	0	2	0.680176	0.680176	1.5	1.5	c.548-24	c.548-26_c.548-23	No	0	TATTGAT	TTTTAAT	33	52	5.01212	5.19784	c.548-28	c.548-30_c.548-27	No	0.0370533	63	63	ttttaaccc	ttttaaccc	1.36748
BRCA1_c.594-20A>G	chr17	-	BRCA1	NM_007294	intron 8	c.594-20	41247959	-20	substitution	1	RT-PCR+Seq	IC	No	no effect	0	10	9.45	-0.055	83.3	83.3	0	20	1	1	0	0	0.944719	0.944719	0.5	0.5	c.594-26	c.594-28_c.594-25	No	0	TTCTTAT	TTCTTAT	31	31	5.55928	5.55928	c.594-26	c.594-28_c.594-25	No	2.62216e-07	46	46	atgtaacta	atgtaacta	0.755629
BRCA1_c.594-34T>C	chr17	-	BRCA1	NM_007294	intron 8	c.594-34	41247973	-34	substitution	2	RT PCR One Step + seq	Wappenschmidt B, Becker AA, Hauke J, Weber U, Engert S, Köhler J, et al. Analysis of 30 Putative BRCA1 Splicing Mutations in Hereditary Breast and Ovarian Cancer Families Identifies Exonic Splice Site Mutations That Escape In Silico Prediction. PLOS ONE [Internet]. 2012 Dec 11;7(12):e50800. Available from: https://journals.plos.org/plosone/article?id=10.1371/journal.pone.0050800	Yes	no effect	0	10	10	0	83.3	83.3	0	34	1	1	0	0	0.944719	0.959187	0.5	0.4	c.594-26	c.594-28_c.594-25	No	0.0153149	TTCTTAT	TTCTTAT	31	31	5.55928	5.55928	c.594-26	c.594-28_c.594-25	No	1.92293e-12	46	46	atgtaacta	atgtaacta	0.755629
BRCA1_c.81-18C>A	chr17	-	BRCA1	NM_007294	intron 2	c.81-18	41267814	-18	substitution	1	minigene	Théry JC, Krieger S, Gaildrat P, Révillion F, Buisine M-P, Killian A, et al. Contribution of bioinformatics predictions and functional splicing assays to the interpretation of unclassified variants of the BRCA genes. European Journal of Human Genetics [Internet]. 2011 Oct;19(10):1052–8. Available from: https://www.nature.com/articles/ejhg2011100	Yes	no effect	0	7.05	6.23	-0.116312	71.94	71.94	0	18	2	2	0	0	0.751901	0.751901	0.7	0.7	c.81-35	c.81-37_c.81-34	No	0	GCCTCAT	GCCTCAT	40	40	4.89684	4.49077	c.81-35	c.81-37_c.81-34	No	-0.0829252	42	42	gcctcattt	gcctcattt	1.26807
BRCA1_c.81-20C>T	chr17	-	BRCA1	NM_007294	intron 2	c.81-20	41267816	-20	substitution	1	RTPCR	Whiley PJ, Guidugli L, Walker LC, Healey S, Thompson BA, Lakhani SR, et al. Splicing and multifactorial analysis of intronic BRCA1 and BRCA2 sequence variants identifies clinically significant splicing aberrations up to 12 nucleotides from the intron/exon boundary. Human Mutation [Internet]. 2011;32(6):678–87. Available from: https://onlinelibrary.wiley.com/doi/abs/10.1002/humu.21495	Yes	no effect	0	7.05	7.05	0	71.94	71.94	0	20	2	2	0	0	0.751901	0.751901	0.7	0.7	c.81-35	c.81-37_c.81-34	No	0	GCCTCAT	GCCTCAT	40	40	4.89684	5.13545	c.81-35	c.81-37_c.81-34	No	0.0487273	42	42	gcctcattt	gcctcattt	1.26807
BRCA2_c.-39-26G>A	chr13	+	BRCA2	NM_000059	intron 1	c.-39-26	32890533	-26	substitution	1	RTPCR	Garibay GR de, Acedo A, García‐Casado Z, Gutiérrez‐Enríquez S, Tosar A, Romero A, et al. Capillary Electrophoresis Analysis of Conventional Splicing Assays: IARC Analytical and Clinical Classification of 31 BRCA2 Genetic Variants. Human Mutation [Internet]. 2014;35(1):53–7. Available from: https://onlinelibrary.wiley.com/doi/abs/10.1002/humu.22456	Yes	no effect	0	9.79	9.79	0	91.36	91.36	0	26	2	3	0	1	0.776119	0.77312	1.7	1.7	c.-39-27	c.-39-29_c.-39-26	Yes	-0.00386406	GTGTAAG	GTGTAAA	32	32	5.91608	7.23514	c.-39-27	c.-39-29_c.-39-26	Yes	0.222961	76	76	ttctgagtt	ttctgagtt	0.83842
BRCA2_c.-39-36C>G	chr13	+	BRCA2	NM_000059	intron 1	c.-39-36	32890523	-36	substitution	1	PAXgene	Houdayer C, Caux‐Moncoutier V, Krieger S, Barrois M, Bonnet F, Bourdon V, et al. Guidelines for splicing analysis in molecular diagnosis derived from a set of 327 combined in silico/in vitro studies on BRCA1 and BRCA2 variants. Human Mutation [Internet]. 2012;33(8):1228–38. Available from: https://onlinelibrary.wiley.com/doi/abs/10.1002/humu.22101	Yes	no effect	0	9.79	9.79	0	91.36	91.36	0	36	2	2	0	0	0.776119	0.776119	1.7	1.7	c.-39-27	c.-39-29_c.-39-26	No	0	GTGTAAG	GTGTAAG	32	32	5.91608	5.91608	c.-39-27	c.-39-29_c.-39-26	No	-1.80155e-15	76	76	ttctgagtt	ttctgagtt	0.83842
BRCA2_c.426-22G>T	chr13	+	BRCA2	NM_000059	intron 4	c.426-22	32900216	-22	substitution	1	RT-PCR+Seq	Thomassen M, Blanco A, Montagna M, Hansen TVO, Pedersen IS, Gutiérrez-Enríquez S, et al. Characterization of BRCA1 and BRCA2 splicing variants: a collaborative report by ENIGMA consortium members. Breast Cancer Res Treat [Internet]. 2012 Apr 1;132(3):1009–23. Available from: https://doi.org/10.1007/s10549-011-1674-0	Yes	no effect	0	8.99	8.99	0	84.65	84.65	0	22	3	3	0	0	0.883365	0.883365	1.2	1.2	c.426-25	c.426-27_c.426-24	No	0	AAATAAC	AAATAAC	35	35	5.68345	5.68346	c.426-30	c.426-32_c.426-29	No	9.27151e-07	37	37	aaataacct	aaataacct	0.998065
BRCA2_c.426-24G>A	chr13	+	BRCA2	NM_000059	intron 4	c.426-24	32900214	-24	substitution	1	LCL with puromycin	Houdayer C, Caux‐Moncoutier V, Krieger S, Barrois M, Bonnet F, Bourdon V, et al. Guidelines for splicing analysis in molecular diagnosis derived from a set of 327 combined in silico/in vitro studies on BRCA1 and BRCA2 variants. Human Mutation [Internet]. 2012;33(8):1228–38. Available from: https://onlinelibrary.wiley.com/doi/abs/10.1002/humu.22101	Yes	no effect	0	8.99	8.99	0	84.65	84.65	0	24	3	3	2	0	0.883365	0.85815	1.2	1.2	c.426-25	c.426-27_c.426-24	Yes	-0.0285439	AAATAAC	AAATAAC	35	35	5.68345	5.40123	c.426-30	c.426-32_c.426-29	No	-0.0496564	37	37	aaataacct	aaataacct	0.998065
BRCA2_c.426-37T>A	chr13	+	BRCA2	NM_000059	intron 4	c.426-37	32900201	-37	substitution	1	RTPCR	Whiley PJ, Guidugli L, Walker LC, Healey S, Thompson BA, Lakhani SR, et al. Splicing and multifactorial analysis of intronic BRCA1 and BRCA2 sequence variants identifies clinically significant splicing aberrations up to 12 nucleotides from the intron/exon boundary. Human Mutation [Internet]. 2011;32(6):678–87. Available from: https://onlinelibrary.wiley.com/doi/abs/10.1002/humu.21495	Yes	no effect	0	8.99	8.99	0	84.65	84.65	0	37	3	3	2	0	0.883365	0.896333	1.2	1.2	c.426-25	c.426-27_c.426-24	No	0.0146807	AAATAAC	AAATAAC	35	35	5.68345	5.68345	c.426-30	c.426-32_c.426-29	No	0	37	37	aaataacct	aaataacct	0.998065
BRCA2_c.476-24A>G	chr13	+	BRCA2	NM_000059	intron 5	c.476-24	32900355	-24	substitution	1	LCL with puromycin	Houdayer C, Caux‐Moncoutier V, Krieger S, Barrois M, Bonnet F, Bourdon V, et al. Guidelines for splicing analysis in molecular diagnosis derived from a set of 327 combined in silico/in vitro studies on BRCA1 and BRCA2 variants. Human Mutation [Internet]. 2012 ;33(8):1228–38. Available from: https://onlinelibrary.wiley.com/doi/abs/10.1002/humu.22101	Yes	no effect	0	10.49	10.49	0	90.03	90.03	0	24	2	2	1	0	0.874532	0.874532	2.9	2.9	c.476-27	c.476-29_c.476-26	No	0	ACTTAAC	ACTTAAC	32	32	7.2387	5.69883	c.476-27	c.476-29_c.476-26	No	-0.212727	34	34	acttaacaa	acttaacag	0.59027
BRCA2_c.517-19C>T	chr13	+	BRCA2	NM_000059	intron 6	c.517-19	32900617	-19	substitution	3	LCL with puromycin	Houdayer C, Caux‐Moncoutier V, Krieger S, Barrois M, Bonnet F, Bourdon V, et al. Guidelines for splicing analysis in molecular diagnosis derived from a set of 327 combined in silico/in vitro studies on BRCA1 and BRCA2 variants. Human Mutation [Internet]. 2012;33(8):1228–38. Available from: https://onlinelibrary.wiley.com/doi/abs/10.1002/humu.22101	Yes	no effect	0	10	9.82	-0.018	95.68	95.68	0	19	0	1	0	1	0.48891	0.535302	NA	0.2	c.517-29	c.517-31_c.517-28	No	0.0948895	AAATAAA	AAATAAA	26	26	6.53651	6.47465	c.517-21	c.517-23_c.517-20	No	-0.00946348	28	28	aaataaact	aaataaatt	0.677973
BRCA2_c.517-20A>G	chr13	+	BRCA2	NM_000059	intron 6	c.517-20	32900616	-20	substitution	2	RT-PCR One Step +Seq	Théry JC, Krieger S, Gaildrat P, Révillion F, Buisine M-P, Killian A, et al. Contribution of bioinformatics predictions and functional splicing assays to the interpretation of unclassified variants of the BRCA genes. European Journal of Human Genetics [Internet]. 2011 Oct;19(10):1052–8. Available from: https://www.nature.com/articles/ejhg2011100	Yes	no effect	0	10	8.98	-0.102	95.68	95.68	0	20	0	0	0	0	0.48891	0.491542	NA	NA	c.517-29	c.517-31_c.517-28	No	0.0053836	AAATAAA	AAATAAG	26	26	6.53651	4.02922	c.517-21	c.517-23_c.517-20	Yes	-0.383582	28	28	aaataaact	aaataagct	0.677973
BRCA2_c.632-44A>T	chr13	+	BRCA2	NM_000059	intron 7	c.632-44	32903536	-44	substitution	1	RT-PCR One Step +Seq	CFB	No	no effect	0	8.03	8.03	0	92.6	92.6	0	44	0	0	0	0	0.445876	0.445876	NA	NA	c.632-26	c.632-28_c.632-25	No	0	TGATAAT	TGATAAT	37	37	6.06869	6.06869	c.632-32	c.632-34_c.632-31	No	-5.41459e-09	70	70	gtctgacaa	gtctgacaa	0.790973
BRCA2_c.682-30A>C	chr13	+	BRCA2	NM_000059	intron 8	c.682-30	32905026	-30	substitution	1	RT-PCR+Seq	IGR	No	no effect	0	7.06	7.06	0	87.51	87.51	0	30	1	1	0	0	0.706539	0.706539	1.3	1.3	c.682-23	c.682-25_c.682-22	No	0	TAGTGAT	TAGTGAT	28	28	5.80774	5.80776	c.682-23	c.682-25_c.682-22	No	3.98247e-06	17	17	ctataattt	ctataattt	0.284681
BRCA2_c.682-32A>G	chr13	+	BRCA2	NM_000059	intron 8	c.682-32	32905024	-32	substitution	1	RT-PCR+Seq	IB	No	no effect	0	7.06	7.06	0	87.51	87.51	0	32	1	1	0	0	0.706539	0.706539	1.3	1.3	c.682-23	c.682-25_c.682-22	No	0	TAGTGAT	TAGTGAT	28	28	5.80774	5.81858	c.682-23	c.682-25_c.682-22	No	0.00186609	17	17	ctataattt	ctataattt	0.284681
BRCA2_c.6842-20T>A	chr13	+	BRCA2	NM_000059	intron 11	c.6842-20	32918675	-20	substitution	3	RT-PCR+Seq	Menéndez M, Castellsagué J, Mirete M, Pros E, Feliubadaló L, Osorio A, et al. Assessing the RNA effect of 26 DNA variants in the BRCA1 and BRCA2 genes. Breast Cancer Res Treat [Internet]. 2012 Apr 1;132(3):979–92. Available from: https://doi.org/10.1007/s10549-011-1661-5	Yes	no effect	0	8.23	7.44	-0.0959903	89.91	89.91	0	20	1	0	1	0	0.703339	0.400988	0.2	NA	c.6842-29	c.6842-31_c.6842-28	No	-0.429879	CCTTAAA	AAATGAA	33	21	6.55828	5.56423	c.6842-28	c.6842-30_c.6842-27	No	-0.151572	50	50	aactgatat	aactgatat	0.94138
BRCA2_c.6938-26T>C	chr13	+	BRCA2	NM_000059	intron 12	c.6938-26	32920938	-26	substitution	1	PAXgene	Houdayer C, Caux‐Moncoutier V, Krieger S, Barrois M, Bonnet F, Bourdon V, et al. Guidelines for splicing analysis in molecular diagnosis derived from a set of 327 combined in silico/in vitro studies on BRCA1 and BRCA2 variants. Human Mutation [Internet]. 2012;33(8):1228–38. Available from: https://onlinelibrary.wiley.com/doi/abs/10.1002/humu.22101	Yes	no effect	0	5.54	5.54	0	82.7	82.7	0	26	2	2	0	0	0.850472	0.851331	5.1	5.1	c.6938-29	c.6938-31_c.6938-28	No	0.00101035	AACTAAT	AACTAAT	34	34	6.85163	6.81736	c.6938-29	c.6938-31_c.6938-28	No	-0.00500223	64	64	cagtaacat	cagtaacat	0.964381
BRCA2_c.7008-24_7008-23del	chr13	+	BRCA2	NM_000059	intron 13	c.7008-24_7008-23	32928975	-23	del	1	RT-PCR+Seq	IGR	No	no effect	0	10.37	10.37	0	84.19	84.19	0	23	0	0	0	0	NA	NA	NA	NA	c.7008-22	c.7008-24_c.7008-21	Yes	NA	CAATAAA	CAATAAA	32	30	4.57572	6.2299	c.7008-27	c.7008-29_c.7008-26	No	0.361511	60	58	tcctaaata	tcctaaata	0.641683
BRCA2_c.7008-44A>G	chr13	+	BRCA2	NM_000059	intron 13	c.7008-44	32928954	-44	substitution	1	LCL with puromycin	Houdayer C, Caux‐Moncoutier V, Krieger S, Barrois M, Bonnet F, Bourdon V, et al. Guidelines for splicing analysis in molecular diagnosis derived from a set of 327 combined in silico/in vitro studies on BRCA1 and BRCA2 variants. Human Mutation [Internet]. 2012;33(8):1228–38. Available from: https://onlinelibrary.wiley.com/doi/abs/10.1002/humu.22101	Yes	no effect	0	10.37	10.37	0	84.19	84.19	0	44	1	2	0	0	0.759873	0.77064	0.8	0.9	c.7008-22	c.7008-24_c.7008-21	No	0.0141698	CAATAAA	CAATAAA	32	32	4.57572	4.57572	c.7008-27	c.7008-29_c.7008-26	No	0	60	60	tcctaaata	tcctaaata	0.641683
BRCA2_c.7008-44A>T	chr13	+	BRCA2	NM_000059	intron 13	c.7008-44	32928954	-44	substitution	1	O, RT PCR One Step + s equence	Houdayer C, Caux‐Moncoutier V, Krieger S, Barrois M, Bonnet F, Bourdon V, et al. Guidelines for splicing analysis in molecular diagnosis derived from a set of 327 combined in silico/in vitro studies on BRCA1 and BRCA2 variants. Human Mutation [Internet]. 2012;33(8):1228–38. Available from: https://onlinelibrary.wiley.com/doi/abs/10.1002/humu.22101	Yes	no effect	0	10.37	10.37	0	84.19	84.19	0	44	1	1	0	0	0.759873	0.759873	0.8	0.8	c.7008-22	c.7008-24_c.7008-21	No	0	CAATAAA	CAATAAA	32	32	4.57572	4.57572	c.7008-27	c.7008-29_c.7008-26	No	0	60	60	tcctaaata	tcctaaata	0.641683
BRCA2_c.7436-22C>T	chr13	+	BRCA2	NM_000059	intron 14	c.7436-22	32930543	-22	substitution	1	Paxgene	CFB	No	no effect	0	5.16	5.16	0	83.71	83.71	0	22	2	2	0	0	0.716894	0.716894	3.2	3.2	c.7436-19	c.7436-21_c.7436-18	No	0	TGCTAAG	TGTTAAG	24	24	5.19593	5.14798	c.7436-19	c.7436-21_c.7436-18	No	-0.00922875	26	26	tgctaagta	tgttaagta	0.927503
BRCA2_c.7618-22T>C	chr13	+	BRCA2	NM_000059	intron 15	c.7618-22	32931857	-22	substitution	1	RT-PCR one step +Seq	CPS	No	no effect	0	7.11	7.11	0	84.47	84.47	0	22	1	1	0	0	0.55903	0.524213	0.8	0.9	c.7618-39	c.7618-41_c.7618-38	No	-0.062281	TGTTTAC	TGTTTAC	49	49	6.39724	6.34753	c.7618-44	c.7618-46_c.7618-43	No	-0.00777081	61	61	gtgtgatac	gtgtgatac	0.620708
BRCA2_c.7618-37A>G	chr13	+	BRCA2	NM_000059	intron 15	c.7618-37	32931842	-37	substitution	1	RT-PCR+Seq	IB	No	no effect	0	7.11	7.11	0	84.47	84.47	0	37	1	0	1	0	0.55903	0.375403	0.8	NA	c.7618-39	c.7618-41_c.7618-38	No	-0.328475	TGTTTAC	TGTTTAC	49	49	6.39724	6.08475	c.7618-44	c.7618-46_c.7618-43	No	-0.0488483	61	61	gtgtgatac	gtgtgatac	0.620708
BRCA2_c.7806-40A>G	chr13	+	BRCA2	NM_000059	intron 16	c.7806-40	32936620	-40	substitution	3	O par etude d UV à distance, RT PCR One Step + s equence + test monoall elique cassette Rouen	Houdayer C, Caux‐Moncoutier V, Krieger S, Barrois M, Bonnet F, Bourdon V, et al. Guidelines for splicing analysis in molecular diagnosis derived from a set of 327 combined in silico/in vitro studies on BRCA1 and BRCA2 variants. Human Mutation [Internet]. 2012;33(8):1228–38. Available from: https://onlinelibrary.wiley.com/doi/abs/10.1002/humu.22101	Yes	no effect	0	8.33	8.33	0	98.6	98.6	0	40	1	1	0	0	0.594667	0.533156	2.5	2.5	c.7806-29	c.7806-31_c.7806-28	No	-0.103438	TGATAAT	TGATAAT	28	28	6.99509	6.99419	c.7806-23	c.7806-25_c.7806-22	No	-0.000128655	30	30	tgataatat	tgataatat	0.724909
BRCA2_c.794-18del	chr13	+	BRCA2	NM_000059	intron 9	c.794-18	32906391	-18	del	1	RT-PCR+Seq	IB	No	no effect	0	9.62	8.59	-0.107069	89.21	89.21	0	18	2	2	0	0	0.863348	0.863348	1.8	1.8	c.794-27	c.794-29_c.794-26	No	0	TATTAAT	TATTAAT	32	31	8.03899	7.67941	c.794-27	c.794-29_c.794-26	No	-0.0447298	34	33	tattaatgt	tattaatgt	1.12347
BRCA2_c.8633-26A>G	chr13	+	BRCA2	NM_000059	intron 20	c.8633-26	32950781	-26	substitution	1	Paxgene	CFB	No	no effect	0	6.97	6.97	0	86.09	86.09	0	26	2	2	0	1	0.654082	0.654082	2.5	2.5	c.8633-21	c.8633-23_c.8633-20	No	0	AATTAAT	GATTAAT	26	26	4.69448	4.74616	c.8633-21	c.8633-23_c.8633-20	No	0.0110085	25	25	taataatcc	taataatcc	1.09214
BRCA2_c.8633-30A>G	chr13	+	BRCA2	NM_000059	intron 20	c.8633-30	32950777	-30	substitution	1	RT-PCR+Seq	Inserm U1028	No	no effect	0	6.97	6.97	0	86.09	86.09	0	30	2	2	0	1	0.654082	0.893868	2.5	2.6	c.8633-21	c.8633-23_c.8633-20	No	0.366599	AATTAAT	AATTAAT	26	26	4.69448	5.04468	c.8633-21	c.8633-23_c.8633-20	No	0.074599	25	25	taataatcc	taataatcc	1.09214
BRCA2_c.9257-18C>A	chr13	+	BRCA2	NM_000059	intron 24	c.9257-18	32968808	-18	substitution	1	RTPCR	Chen X, Truong T-TN, Weaver J, Bove BA, Cattie K, Armstrong BA, et al. Intronic alterations in BRCA1 and BRCA2: effect on mRNA splicing fidelity and expression. Human Mutation [Internet]. 2006;27(5):427–35. Available from: https://onlinelibrary.wiley.com/doi/abs/10.1002/humu.20319	Yes	no effect	0	13.32	13.17	-0.0112613	90.93	90.93	0	NA	NA	NA	NA	NA	NA	NA	NA	NA	c.9257-NA	NA	NA	NA	TAATAAC	TAATAAC	33	33	7.68869	8.48839	c.9257-28	c.9257-30_c.9257-27	No	0.104011	35	35	taataacat	taataacat	1.52267
BRCA2_c.9649-20C>T	chr13	+	BRCA2	NM_000059	intron 26	c.9649-20	32972279	-20	substitution	3	RTPCR	Houdayer C, Caux‐Moncoutier V, Krieger S, Barrois M, Bonnet F, Bourdon V, et al. Guidelines for splicing analysis in molecular diagnosis derived from a set of 327 combined in silico/in vitro studies on BRCA1 and BRCA2 variants. Human Mutation [Internet]. 2012;33(8):1228–38. Available from: https://onlinelibrary.wiley.com/doi/abs/10.1002/humu.22101	Yes	no effect	0	8.54	8.8	0.030445	91.4	91.4	0	20	1	1	1	0	0.636085	0.603134	1.1	1.1	c.9649-28	c.9649-30_c.9649-27	No	-0.0518034	ACATAAT	ACATAAT	39	39	4.19023	4.28249	c.9649-34	c.9649-36_c.9649-33	No	0.0220177	66	66	ctttgattt	ctttgattt	0.444343
BRCA2_c.9649-37A>C	chr13	+	BRCA2	NM_000059	intron 26	c.9649-37	32972262	-37	substitution	1	PAXgene	Houdayer C, Caux‐Moncoutier V, Krieger S, Barrois M, Bonnet F, Bourdon V, et al. Guidelines for splicing analysis in molecular diagnosis derived from a set of 327 combined in silico/in vitro studies on BRCA1 and BRCA2 variants. Human Mutation [Internet]. 2012;33(8):1228–38. Available from: https://onlinelibrary.wiley.com/doi/abs/10.1002/humu.22101	Yes	no effect	0	8.54	8.54	0	91.4	91.4	0	37	1	1	0	1	0.636085	0.659437	1.1	1.5	c.9649-28	c.9649-30_c.9649-27	No	0.0367125	ACATAAT	ACCTAAT	39	39	4.19023	5.58474	c.9649-34	c.9649-36_c.9649-33	No	0.3328	66	66	ctttgattt	ctttgattt	0.444343
BRCA2_c.9649-37A>G	chr13	+	BRCA2	NM_000059	intron 26	c.9649-37	32972262	-37	substitution	1	Paxgene	CFB	No	no effect	0	8.54	8.54	0	91.4	91.4	0	37	1	0	0	0	0.636085	0.436621	1.1	NA	c.9649-28	c.9649-30_c.9649-27	No	-0.31358	ACATAAT	ACGTAAT	39	39	4.19023	4.35618	c.9649-34	c.9649-36_c.9649-33	No	0.0396025	66	66	ctttgattt	ctttgattt	0.444343
C21orf2_c.643-23A>T	chr21	-	C21orf2	NM_004928	intron 6	c.643-23	45750232	-23	substitution	1	LCLs	Wang Z, Iida A, Miyake N, Nishiguchi KM, Fujita K, Nakazawa T, et al. Axial Spondylometaphyseal Dysplasia Is Caused by C21orf2 Mutations. PLOS ONE [Internet]. 2016 Mar 14;11(3):e0150555. Available from: https://journals.plos.org/plosone/article?id=10.1371/journal.pone.0150555	Yes	retention intron 6	1	9.1	9.1	0	82.68	82.68	0	23	1	1	1	0	0.922515	0.840533	0.9	2.2	c.643-23	c.643-25_c.643-22	Yes	-0.0888684	GGCTTAG	CCGTGCC	28	40	5.56776	7.40482	c.643-23	c.643-25_c.643-22	Yes	0.329944	30	NA	ggcttagtc	NA	0.266921
CDH1_c.532-18C>T	chr16	+	CDH1	NM_004360	intron 4	c.532-18	68842578	-18	substitution	1	minigene	Inserm U1245	No	no effect	0	10.59	10.98	0.0368272	91.62	91.62	0	18	3	3	2	0	0.930121	0.930121	4	4	c.532-27	c.532-29_c.532-26	No	0	TACTAAT	TACTAAT	32	32	7.60607	7.60769	c.532-27	c.532-29_c.532-26	No	0.000212844	34	34	tactaattc	tactaattc	1.78379
CFTR_c.1117-26_1117-25del	chr7	+	CFTR	NM_000492	intron 8	c.1117-26_1117-25	117182044	-25	del	1	minigene	Inserm U1078	No	no effect	0	9.65	9.65	0	83.22	83.22	0	26	0	0	0	0	NA	NA	NA	NA	c.1117-29	c.1117-31_c.1117-28	No	NA	TTCTGAT	TTCTGAT	41	39	7.73641	7.73284	c.1117-36	c.1117-38_c.1117-35	No	-0.000462097	54	52	cattaatgc	cattaatgc	1.30303
CFTR_c.1393-18G>A	chr7	+	CFTR	NM_000492	intron 10	c.1393-18	117199500	-18	substitution	1	minigene	Inserm U1078	No	no effect	0	6.56	6.46	-0.0152439	89.86	89.86	0	18	2	2	1	0	0.817668	0.817668	3.1	3.1	c.1393-23	c.1393-25_c.1393-22	No	0	ACCTAAT	ACCTAAT	28	28	4.55391	4.43473	c.1393-23	c.1393-25_c.1393-22	No	-0.0261713	24	24	taatgatgg	taataatgg	0.744889
CFTR_c.1585-22A>C	chr7	+	CFTR	NM_000492	intron 11	c.1585-22	117227771	-22	substitution	1	minigene	Inserm U1078	No	no effect	0	7.86	7.86	0	80.92	80.92	0	22	2	2	0	0	0.747981	0.747981	2	2	c.1585-29	c.1585-31_c.1585-28	No	0	AAGTGAC	AAGTGAC	34	34	4.72611	5.15375	c.1585-29	c.1585-31_c.1585-28	No	0.0904853	36	36	aagtgactc	aagtgactc	1.42286
CFTR_c.2620-22A>G	chr7	+	CFTR	NM_000492	intron 15	c.2620-22	117242858	-22	substitution	1	minigene	Inserm U1078	No	no effect	0	12.6	12.6	0	95.65	95.65	0	22	0	1	0	1	0.42872	0.643348	NA	2	c.2620-23	c.2620-25_c.2620-22	Yes	0.500627	AAATCAA	AAATCAG	28	28	5.98964	5.56776	c.2620-23	c.2620-25_c.2620-22	Yes	-0.0704342	30	30	aaatcaact	aaatcagct	-0.0165305
CFTR_c.2620-26A>G	chr7	+	CFTR	NM_000492	intron 15	c.2620-26	117242854	-26	substitution	1	minigene	Inserm U1078	No	no effect	0	12.6	12.6	0	95.65	95.65	0	26	0	1	0	1	0.42872	0.546216	NA	2	c.2620-23	c.2620-25_c.2620-22	No	0.274062	AAATCAA	AAGTCAA	28	28	5.98964	5.65949	c.2620-23	c.2620-25_c.2620-22	No	-0.0551194	30	30	aaatcaact	aagtcaact	-0.0165305
CFTR_c.3140-33A>G	chr7	+	CFTR	NM_000492	intron 19	c.3140-33	117251602	-33	substitution	1	minigene	Inserm U1078	No	no effect	0	4.35	4.35	0	77.84	77.84	0	33	1	1	0	1	0.752551	0.784416	3.8	3.8	c.3140-27	c.3140-29_c.3140-26	No	0.0423432	AAATTAC	AAATTAC	56	56	7.0658	7.30009	c.3140-51	c.3140-53_c.3140-50	No	0.0331573	94	94	ttctaattt	ttctaattt	1.18467
CFTR_c.3469-20T>C	chr7	+	CFTR	NM_000492	intron 21	c.3469-20	117267556	-20	substitution	1	minigene	Inserm U1078	No	no effect	0	9.83	9.64	-0.0193286	94.94	94.94	0	20	1	1	0	0	0.562188	0.562188	0.5	0.5	c.3469-31	c.3469-33_c.3469-30	No	0	TCTTAAA	TCTTAAA	35	35	7.60074	7.59084	c.3469-30	c.3469-32_c.3469-29	No	-0.00130288	62	62	aactaattg	aactaattg	0.71168
CFTR_c.4243-20A>G	chr7	+	CFTR	NM_000492	intron 26	c.4243-20	117306942	-20	substitution	1	minigene	Inserm U1078	No	no effect	0	4.63	3.47	-0.25054	0	0	0	20	1	1	0	0	0.899316	0.899316	0	0	c.4243-20	c.4243-22_c.4243-19	Yes	0	CACTAAC	CGCTAAC	21	21	4.66968	4.69042	c.4243-16	c.4243-18_c.4243-15	No	0.00443996	50	50	gtctgacct	gtctgacct	2.22202
COL4A5_c.2245-40A>G	chrX	+	COL4A5	NM_000495	intron 28	c.2245-40	107849932	-40	substitution	1	minigene	Chiereghin C, Robusto M, Mastrangelo A, Castorina P, Montini G, Giani M, et al. Alport syndrome cold cases: Missing mutations identified by exome sequencing and functional analysis. PLOS ONE [Internet]. 2017 Jun 1;12(6):e0178630. Available from: https://journals.plos.org/plosone/article?id=10.1371/journal.pone.0178630	Yes	skipping exon 29	1	3.87	3.87	0	75.87	75.87	0	40	0	0	0	0	0.317519	0.0652661	NA	NA	c.2245-40	c.2245-42_c.2245-39	Yes	-0.79445	AAGTCAT	TTGTCAT	45	20	6.55744	6.55744	c.2245-40	c.2245-42_c.2245-39	Yes	2.26927e-08	82	82	cattaaatt	cattaaatt	0.405649
COL5A1_c.2701-25T>G	chr9	+	COL5A1	NM_000093	intron 32	c.2701-25	137686903	-25	substitution	1	fibroblast	Burrows NP, Nicholls AC, Richards AJ, Luccarini C, Harrison JB, Yates JRW, et al. A Point Mutation in an Intronic Branch Site Results in Aberrant Splicing of COL5A1 and in Ehlers-Danlos Syndrome Type II in Two British Families. The American Journal of Human Genetics [Internet]. 1998 Aug 1;63(2):390–8. Available from: http://www.sciencedirect.com/science/article/pii/S0002929707614827	Yes	skipping exon 33	1	8.04	8.04	0	87.11	87.11	0	25	2	2	1	0	0.966161	0.958296	5	5	c.2701-23	c.2701-25_c.2701-22	Yes	-0.00814049	GACTGAC	GAGTGAC	28	32	4.99551	5.2915	c.2701-23	c.2701-25_c.2701-22	Yes	0.0592518	30	34	gactgacca	gagtgacgg	2.12666
DYSF_c.3443-33A>G	chr2	+	DYSF	NM_003494	intron 31	c.3443-33	71817308	-33	substitution	1	RTPCR	Sinnreich M, Therrien C, Karpati G. Lariat branch point mutation in the dysferlin gene with mild limb-girdle muscular dystrophy. Neurology [Internet]. 2006 Apr 11;66(7):1114–6. Available from: https://insights.ovid.com/neurology/neur/2006/04/110/lariat-branch-point-mutation-dysferlin-gene-mild/35/00006114	Yes	retention intron 33	1	4.44	4.44	0	75.37	75.37	0	33	2	2	1	1	0.922265	0.749451	2	2	c.3443-33	c.3443-35_c.3443-32	Yes	-0.18738	CACTCAC	CAGCCAC	38	42	6.9998	6.7676	c.3443-33	c.3443-35_c.3443-32	Yes	-0.0331717	40	56	cactcactc	tcttaacca	1.49555
ENG_c.1742-22T>C	chr9	-	ENG	NM_001114753	intron 13	c.1742-22	130578354	-22	substitution	1	RTPCR	Harrison Rachel E., Berger Rolf, Haworth Sheila G., Tulloh Robert, Mache Christoph J., Morrell Nicholas W., et al. Transforming Growth Factor-β Receptor Mutations and Pulmonary Arterial Hypertension in Childhood. Circulation [Internet]. 2005 Feb 1;111(4):435–41. Available from: https://www.ahajournals.org/doi/full/10.1161/01.CIR.0000153798.78540.87	Yes	skipping exon 14	1	6.82	6.82	0	80.73	80.73	0	22	0	0	0	0	NA	NA	NA	NA	c.1742-20	c.1742-22_c.1742-19	Yes	NA	TGCTGAT	TGCCGAT	25	25	5.91608	5.91608	c.1742-20	c.1742-22_c.1742-19	Yes	-5.93312e-13	27	NA	tgctgatgg	NA	1.43568
FBN2_c.3974-26T>G	chr5	-	FBN2	NM_001999	intron 30	c.3974-26	127670562	-26	substitution	1	fibroblast	Maslen C, Babcock D, Raghunath M, Steinmann B. A Rare Branch-Point Mutation Is Associated with Missplicing of Fibrillin-2 in a Large Family with Congenital Contractural Arachnodactyly. The American Journal of Human Genetics [Internet]. 1997 Jun 1;60(6):1389–98. Available from: http://www.sciencedirect.com/science/article/pii/S0002929707642311	Yes	skipping exon 31	1	3.29	3.29	0	68.64	68.64	0	26	2	2	0	0	0.879095	0.879095	3.9	3.9	c.3974-24	c.3974-26_c.3974-23	Yes	0	TACTAAG	TATTGAA	29	21	4.83261	5.65667	c.3974-24	c.3974-26_c.3974-23	Yes	0.170521	17	17	aaataaatt	aaataaatt	0.0739696
FGD1_c.2016-35del	chrX	-	FGD1	NM_004463	intron 12	c.2016-35	54476769	-35	del	1	LCL	Aten E, Sun Y, Almomani R, Santen GWE, Messemaker T, Maas SM, et al. Exome Sequencing Identifies A Branch Point Variant in Aarskog–Scott Syndrome. Human Mutation [Internet]. 2013;34(3):430–4. Available from: https://onlinelibrary.wiley.com/doi/abs/10.1002/humu.22252	Yes	skipping exon 13	1	6.66	6.66	0	75.79	75.79	0	35	1	0	0	0	0.79531	0.238732	3.3	NA	c.2016-35	c.2016-37_c.2016-34	Yes	-0.699826	ACCTAAC	TTCTGAC	40	90	10.2458	8.01754	c.2016-35	c.2016-37_c.2016-34	Yes	-0.217482	93	92	ttctgactc	ttctgactc	1.79047
ITGB4_c.1762-25T>A	chr17	+	ITGB4	NM_000213	intron 14	c.1762-25	73732344	-25	substitution	1	Blood	Masunaga T, Niizeki H, Yasuda F, Yoshida K, Amagai M, Ishiko A. Splicing abnormality of integrin β4 gene (ITGB4) due to nucleotide substitutions far from splice site underlies pyloric atresia-junctional epidermolysis bullosa syndrome. Journal of Dermatological Science [Internet]. 2015 Apr 1;78(1):61–6. Available from: https://www.jdsjournal.com/article/S0923-1811(15)00041-9/abstract	Yes	intron retention	1	8.2	8.2	0	85.64	85.64	0	25	1	1	0	0	0.968191	0.968191	0.9	0.9	c.1762-23	c.1762-25_c.1762-22	Yes	0	GGCTCAC	TGGTGCC	28	21	6.32456	6.3112	c.1762-23	c.1762-25_c.1762-22	Yes	-0.00211198	30	NA	ggctcactg	NA	1.29091
ITGB4_c.3977-19T>A	chr17	+	ITGB4	NM_000213	intron 31	c.3977-19	73748508	-19	substitution	1	keratinocytes	Chavanas S, Gache Y, Vailly J, Kanitakis J, Pulkkinen L, Uitto J, et al. Splicing Modulation of Integrin (β4 Pre-mRNA Carrying a Branch Point Mutation Underlies Epidermolysis Bullosa with Pyloric Atresia Undergoing Spontaneous Amelioration With Ageing. Hum Mol Genet [Internet]. 1999 Oct 1;8(11):2097–105. Available from: https://academic.oup.com/hmg/article/8/11/2097/2527136	Yes	use of 3 ss 38 nt downstream of physiological ss	1	8.74	8.3	-0.0503432	80.41	80.41	0	19	0	1	0	1	0.241516	0.613736	NA	0	c.3977-30	c.3977-32_c.3977-29	No	1.54119	GGCTCAC	CAGCCAG	22	35	6.16441	6.16441	c.3977-17	c.3977-19_c.3977-16	Yes	1.08935e-06	24	74	ggctcactc	aggtgaggg	1.56084
KCNH2_c.2399-28A>G	chr7	-	KCNH2	NM_000238	intron 9	c.2399-28	150646165	-28	substitution	1	minigene	Crotti L, Lewandowska MA, Schwartz PJ, Insolia R, Pedrazzini M, Bussani E, et al. A KCNH2 branch point mutation causing aberrant splicing contributes to an explanation of genotype-negative long QT syndrome. Heart Rhythm [Internet]. 2009 Feb 1;6(2):212–8. Available from: http://www.sciencedirect.com/science/article/pii/S1547527108010813	Yes	use of 3 ss 147 upstream of physiological ss	1	6.64	6.64	0	85.75	85.75	0	28	1	1	0	0	0.920826	0.920826	1.9	1.9	c.2399-28	c.2399-30_c.2399-27	Yes	0	GGCTGAG	TCTCCAT	33	16	6	8.48497	c.2399-28	c.2399-30_c.2399-27	Yes	0.414161	35	NA	ggctgagct	NA	1.2452
L1CAM_c.2432-19A>C	chrX	-	L1CAM	NM_000425	intron 18	c.2432-19	153131293	-19	substitution	1	lymphocytes	Rosenthal A, Jouet M, Kenwrick S. Aberrant splicing of neural cell adhesion molecule L1 mRNA in a family with X–linked hydrocephalus. Nature Genetics [Internet]. 1992 Oct;2(2):107–12. Available from: https://www.nature.com/articles/ng1092-107	Yes	use of 3 ss 69 nt upstream of physiological ss	1	3.72	6.1	0.639785	80.61	80.61	0	19	0	0	0	0	NA	NA	NA	NA	c.2432-24	c.2432-26_c.2432-23	No	NA	AAGTCAC	ACGTCAC	20	20	5.19584	5.55262	c.2432-15	c.2432-17_c.2432-14	No	0.0686673	22	46	aagtcactg	gggtgagag	-0.693877
LCAT_c.524-19C>A	chr16	-	LCAT	NM_000229	intron 4	c.524-19	67976509	-19	substitution	1	minigene	Li M, Pritchard PH. Characterization of the Effects of Mutations in the Putative Branchpoint Sequence of Intron 4 on the Splicing within the Human Lecithin:cholesterol Acyltransferase Gene. J Biol Chem [Internet]. 2000 Jun 16;275(24):18079–84. Available from: http://www.jbc.org/content/275/24/18079	Yes	intron 4 retention	1	8.3	6.97	-0.160241	86.2	86.2	0	19	2	2	1	0	0.894749	0.895925	4.8	6.6	c.524-20	c.524-22_c.524-19	Yes	0.00131439	CCCTGAC	CCCTGAA	25	25	6.1644	6.16433	c.524-20	c.524-22_c.524-19	Yes	-1.13033e-05	27	27	ccctgaccc	ccctgaacc	2.46203
LCAT_c.524-20A>C	chr16	-	LCAT	NM_000229	intron 4	c.524-20	67976510	-20	substitution	1	minigene	Li M, Pritchard PH. Characterization of the Effects of Mutations in the Putative Branchpoint Sequence of Intron 4 on the Splicing within the Human Lecithin:cholesterol Acyltransferase Gene. J Biol Chem [Internet]. 2000 Jun 16;275(24):18079–84. Available from: http://www.jbc.org/content/275/24/18079	Yes	intron 4 retention	1	8.3	8.65	0.0421687	86.2	86.2	0	20	2	1	0	0	0.894749	0.733938	4.8	4.8	c.524-20	c.524-22_c.524-19	Yes	-0.179727	CCCTGAC	ACCCCAG	25	35	6.1644	4.61022	c.524-20	c.524-22_c.524-19	Yes	-0.252123	27	87	ccctgaccc	cggtgagtg	2.46203
LCAT_c.524-21G>C	chr16	-	LCAT	NM_000229	intron 4	c.524-21	67976511	-21	substitution	1	minigene	Li M, Pritchard PH. Characterization of the Effects of Mutations in the Putative Branchpoint Sequence of Intron 4 on the Splicing within the Human Lecithin:cholesterol Acyltransferase Gene. J Biol Chem [Internet]. 2000 Jun 16;275(24):18079–84. Available from: http://www.jbc.org/content/275/24/18079	Yes	intron 4 retention	1	8.3	8.3	0	86.2	86.2	0	21	2	1	0	1	0.894749	0.894749	4.8	3.3	c.524-20	c.524-22_c.524-19	Yes	0	CCCTGAC	CCCTCAC	25	25	6.1644	6.16425	c.524-20	c.524-22_c.524-19	Yes	-2.46769e-05	27	27	ccctgaccc	ccctcaccc	2.46203
LCAT_c.524-22T>C	chr16	-	LCAT	NM_000229	intron 4	c.524-22	67976512	-22	substitution	1	minigene	Kuivenhoven JA, Weibusch H, Pritchard PH, Funke H, Benne R, Assmann G, et al. An intronic mutation in a lariat branchpoint sequence is a direct cause of an inherited human disorder (fish-eye disease). J Clin Invest [Internet]. 1996 Jul 15;98(2):358–64. Available from: https://www.ncbi.nlm.nih.gov/pmc/articles/PMC507438/	Yes	intron 4 retention	1	8.3	8.3	0	86.2	86.2	0	22	2	2	0	0	0.894749	0.894749	4.8	4.8	c.524-20	c.524-22_c.524-19	Yes	0	CCCTGAC	CCCCGAC	25	25	6.1644	6.14534	c.524-20	c.524-22_c.524-19	Yes	-0.00309282	27	87	ccctgaccc	cggtgagtg	2.46203
LCAT_c.524-23C>A	chr16	-	LCAT	NM_000229	intron 4	c.524-23	67976513	-23	substitution	1	minigene	Li M, Pritchard PH. Characterization of the Effects of Mutations in the Putative Branchpoint Sequence of Intron 4 on the Splicing within the Human Lecithin:cholesterol Acyltransferase Gene. J Biol Chem [Internet]. 2000 Jun 16;275(24):18079–84. Available from: http://www.jbc.org/content/275/24/18079	Yes	intron 4 retention	1	8.3	8.3	0	86.2	86.2	0	23	2	3	0	1	0.894749	0.946524	4.8	4.8	c.524-20	c.524-22_c.524-19	No	0.0578658	CCCTGAC	CCATGAC	25	25	6.1644	6.16426	c.524-20	c.524-22_c.524-19	No	-2.38983e-05	27	27	ccctgaccc	ccatgaccc	2.46203
LCAT_c.524-24C>A	chr16	-	LCAT	NM_000229	intron 4	c.524-24	67976514	-24	substitution	1	minigene	Li M, Pritchard PH. Characterization of the Effects of Mutations in the Putative Branchpoint Sequence of Intron 4 on the Splicing within the Human Lecithin:cholesterol Acyltransferase Gene. J Biol Chem [Internet]. 2000 Jun 16;275(24):18079–84. Available from: http://www.jbc.org/content/275/24/18079	Yes	no effect	0	8.3	8.3	0	86.2	86.2	0	24	2	2	1	0	0.894749	0.894749	4.8	4.8	c.524-20	c.524-22_c.524-19	No	0	CCCTGAC	CACTGAC	25	25	6.1644	6.16441	c.524-20	c.524-22_c.524-19	No	1.36083e-06	27	27	ccctgaccc	cactgaccc	2.46203
LCAT_c.524-25C>A	chr16	-	LCAT	NM_000229	intron 4	c.524-25	67976515	-25	substitution	1	minigene	Li M, Pritchard PH. Characterization of the Effects of Mutations in the Putative Branchpoint Sequence of Intron 4 on the Splicing within the Human Lecithin:cholesterol Acyltransferase Gene. J Biol Chem [Internet]. 2000 Jun 16;275(24):18079–84. Available from: http://www.jbc.org/content/275/24/18079	Yes	no effect	0	8.3	8.3	0	86.2	86.2	0	25	2	2	1	1	0.894749	0.895925	4.8	6.6	c.524-20	c.524-22_c.524-19	No	0.00131439	CCCTGAC	AGCTGAC	25	30	6.1644	5.86519	c.524-20	c.524-22_c.524-19	No	-0.0485393	27	32	ccctgaccc	agctgacct	2.46203
LDLR_c.1359-30C>T	chr19	+	LDLR	NM_000527	intron 9	c.1359-30	11224181	-30	substitution	1	LCL	Webb JC, Patel DD, Shoulders CC, Knight BL, Soutar AK. Genetic Variation at a Splicing Branch Point in Intron 9 of the Low Density Lipoprotein (LDL)-Receptor Gene: A Rare Mutation that Disrupts mRNA Splicing in a Patient with Familial Hypercholesterolaemia and a Common Polymorphism. Hum Mol Genet [Internet]. 1996 Sep 1;5(9):1325–31. Available from: https://academic.oup.com/hmg/article/5/9/1325/60…	Yes	no effect	0	6.76	6.76	0	81.72	81.72	0	30	1	1	0	0	0.921134	0.921134	2.5	2.5	c.1359-25	c.1359-27_c.1359-24	No	0	CGCTGAT	TGCTGAT	30	30	6.99821	6.99793	c.1359-25	c.1359-27_c.1359-24	No	-3.9601e-05	32	32	cgctgatgc	tgctgatgc	2.41916
LDLR_c.1359-31_1359-23delinsCGGCT	chr19	+	LDLR	NM_000527	intron 9	c.1359-31_1359-23	11224180	-23	delins	1	LCL	Webb JC, Patel DD, Shoulders CC, Knight BL, Soutar AK. Genetic Variation at a Splicing Branch Point in Intron 9 of the Low Density Lipoprotein (LDL)-Receptor Gene: A Rare Mutation that Disrupts mRNA Splicing in a Patient with Familial Hypercholesterolaemia and a Common Polymorphism. Hum Mol Genet [Internet]. 1996 Sep 1;5(9):1325–31. Available from: https://academic.oup.com/hmg/article/5/9/1325/60…	Yes	retention intron 9	1	6.76	6.76	0	81.72	81.72	0	31	0	0	0	0	NA	NA	NA	NA	c.1359-25	c.1359-27_c.1359-24	Yes	NA	CGCTGAT	AGATGAG	30	42	6.99821	6.51955	c.1359-25	c.1359-27_c.1359-24	Yes	-0.0683978	32	85	cgctgatgc	aggtgagcg	2.41916
LMX1B_c.140-33_140-29del	chr9	+	LMX1B	NM_002316	intron 1	c.140-33_140-29	129377629	-29	del	1	fibroblasts	Hamlington JD, Clough MV, Dunston JA, McIntosh I. Deletion of a branch-point consensus sequence in the LMX1B gene causes exon skipping in a family with nail patella syndrome. European Journal of Human Genetics [Internet]. 2000 Apr;8(4):311–4. Available from: https://www.nature.com/articles/5200448	Yes	skipping exon 2	1	7.91	7.91	0	86.13	86.13	0	33	0	0	0	0	NA	NA	NA	NA	c.140-30	c.140-32_c.140-29	Yes	NA	CGCTGAC	GTGCGAC	35	63	9.53939	7.63381	c.140-30	c.140-32_c.140-29	Yes	-0.19976	37	NA	cgctgacgg	NA	1.85477
MLH1_c.117-44_117-40del	chr3	+	MLH1	NM_000249	intron 1	c.117-44_117-40	37038066	-40	del	1	minigene	Inserm U1245	No	no effect	0	7.22	7.22	0	80.4	80.4	0	44	0	0	0	0	NA	NA	NA	NA	c.117-28	c.117-30_c.117-27	No	NA	GACTGAT	GACTGAT	33	33	6.44768	6.44771	c.117-28	c.117-30_c.117-27	No	4.0291e-06	35	35	gactgataa	gactgataa	0.89896
MLH1_c.1559-36C>T	chr3	+	MLH1	NM_000249	intron 13	c.1559-36	37081641	-36	substitution	1	minigene	Inserm U1245	No	no effect	0	10.44	10.44	0	92.68	92.68	0	36	1	1	0	0	0.662006	0.662006	1.3	1.3	c.1559-33	c.1559-35_c.1559-32	No	0	TACTTAC	TATTTAC	38	38	7.45628	7.39128	c.1559-33	c.1559-35_c.1559-32	No	-0.00871853	40	40	tacttacct	tatttacct	1.57717
MLH1_c.1668-19A>G	chr3	+	MLH1	NM_000249	intron 14	c.1668-19	37083740	-19	substitution	1	minigene	Inserm U1245	No	no effect	0	8.17	8.76	0.0722154	92.78	92.78	0	19	2	2	0	1	0.890204	0.890204	0.9	0.9	c.1668-25	c.1668-27_c.1668-24	No	0	AAGTCAC	CCTTAAA	24	29	4.93641	4.91635	c.1668-19	c.1668-21_c.1668-18	Yes	-0.00406364	26	31	aagtcactt	ccttaaagt	0.473409
MLH1_c.1732-19T>A	chr3	+	MLH1	NM_000249	intron 15	c.1732-19	37088991	-19	substitution	1	minigene	Inserm U1245	No	skipping exon 16	1	9.34	6.35	-0.320128	86.28	86.28	0	19	0	0	0	0	0.425314	0.425314	NA	NA	c.1732-20	c.1732-22_c.1732-19	Yes	0	CGTTAAA	CCTTCAA	39	25	4.68244	5.19311	c.1732-34	c.1732-36_c.1732-33	No	0.109062	41	41	cgttaaagc	cgttaaagc	1.10699
MLH1_c.1732-19T>C	chr3	+	MLH1	NM_000249	intron 15	c.1732-19	37088991	-19	substitution	1	minigene	Inserm U1245	No	no effect	0	9.34	9.15	-0.0203426	86.28	86.28	0	19	0	0	0	0	0.425314	0.425314	NA	NA	c.1732-20	c.1732-22_c.1732-19	Yes	0	CGTTAAA	CCTTCAC	39	25	4.68244	5.78835	c.1732-34	c.1732-36_c.1732-33	No	0.236185	41	27	cgttaaagc	ccttcacgt	1.10699
MLH1_c.1732-22T>C	chr3	+	MLH1	NM_000249	intron 15	c.1732-22	37088988	-22	substitution	1	minigene	Inserm U1245	No	no effect	0	9.34	9.34	0	86.28	86.28	0	22	0	1	0	0	0.425314	0.663511	NA	0.9	c.1732-20	c.1732-22_c.1732-19	Yes	0.56005	CGTTAAA	CGTTAAA	39	39	4.68244	6.38979	c.1732-34	c.1732-36_c.1732-33	No	0.36463	41	41	cgttaaagc	cgttaaagc	1.10699
MLH1_c.1732-38G>A	chr3	+	MLH1	NM_000249	intron 15	c.1732-38	37088972	-38	substitution	1	minigene	Inserm U1245	No	no effect	0	9.34	9.34	0	86.28	86.28	0	38	0	1	0	1	0.425314	0.530218	NA	4.5	c.1732-20	c.1732-22_c.1732-19	No	0.246652	CGTTAAA	CATTAAA	39	39	4.68244	5.3053	c.1732-34	c.1732-36_c.1732-33	No	0.133021	41	41	cgttaaagc	cattaaagc	1.10699
MLH1_c.1897-34T>C	chr3	+	MLH1	NM_000249	intron 16	c.1897-34	37089974	-34	substitution	1	minigene	Inserm U1245	No	no effect	0	6.53	6.53	0	86.55	86.55	0	34	0	0	0	0	0.505685	0.505685	NA	NA	c.1897-35	c.1897-37_c.1897-34	Yes	0	CTATGAC	CTATGAC	48	48	6.85815	6.12914	c.1897-43	c.1897-45_c.1897-42	No	-0.106299	50	50	ctatgacag	ctatgacag	1.01015
MLH1_c.307-19A>G	chr3	+	MLH1	NM_000249	intron 3	c.307-19	37045873	-19	substitution	1	minigene	Inserm U1245	No	no effect	0	10.9	11.67	0.0706422	87.72	87.72	0	19	1	1	0	1	0.716684	0.716684	0.5	0.5	c.307-24	c.307-26_c.307-23	No	0	CTTTCAG	CTTTCAG	29	29	5.64045	5.65685	c.307-24	c.307-26_c.307-23	No	0.00290864	54	54	gggtgaccc	gggtgaccc	1.38828
MLH1_c.307-29C>A	chr3	+	MLH1	NM_000249	intron 3	c.307-29	37045863	-29	substitution	1	minigene	Inserm U1245	No	no effect	0	10.9	10.9	0	87.72	87.72	0	29	1	1	0	0	0.716684	0.716684	0.5	0.5	c.307-24	c.307-26_c.307-23	No	0	CTTTCAG	TTTTTAT	29	34	5.64045	5.32095	c.307-24	c.307-26_c.307-23	No	-0.0566446	54	85	gggtgaccc	agataacct	1.38828
MLH1_c.381-43C>G	chr3	+	MLH1	NM_000249	intron 4	c.381-43	37048439	-43	substitution	1	minigene	Inserm U1245	No	no effect	0	7.22	7.22	0	84.08	84.08	0	43	1	2	0	1	0.768523	0.750925	1.5	0.5	c.381-22	c.381-24_c.381-21	No	-0.0228991	TATTAAT	TATTAAT	27	27	7.48	7.48	c.381-22	c.381-24_c.381-21	No	-2.59032e-07	84	84	tgttgatat	tgttgatat	0.764986
MLH1_c.589-25G>A	chr3	+	MLH1	NM_000249	intron 7	c.589-25	37053477	-25	substitution	1	minigene	Inserm U1245	No	no effect	0	7.35	7.35	0	86.51	86.51	0	25	0	1	0	1	0.311019	0.7309	NA	0.1	c.589-32	c.589-34_c.589-31	No	1.35002	CAATAAA	CAATAAA	37	37	6.89537	6.4922	c.589-32	c.589-34_c.589-31	No	-0.05847	39	39	caataaatc	caataaatc	0.9445
MLH1_c.885-24T>A	chr3	+	MLH1	NM_000249	intron 10	c.885-24	37061777	-24	substitution	1	minigene	Inserm U1245	No	no effect	0	10.46	10.46	0	89.4	89.4	0	24	2	2	0	0	0.825057	0.825057	1.5	1.5	c.885-26	c.885-28_c.885-25	No	0	AGGTAAT	AGGTAAT	31	31	5.99383	5.44233	c.885-26	c.885-28_c.885-25	No	-0.0920121	33	33	aggtaattg	aggtaatag	1.02177
MSH2_c.1662-43C>T	chr2	+	MSH2	NM_000251	intron 10	c.1662-43	47698061	-43	substitution	1	minigene	Inserm U1245	No	no effect	0	8.01	8.01	0	85.46	85.46	0	43	1	1	0	0	0.687624	0.687624	0.8	0.8	c.1662-25	c.1662-27_c.1662-24	No	0	TTTTAAT	TTTTAAT	39	39	6.5377	6.5377	c.1662-34	c.1662-36_c.1662-33	No	1.51707e-07	41	41	ttttaatat	ttttaatat	0.417675
MSH6_c.3173-18T>A	chr2	+	MSH6	NM_000179	intron 4	c.3173-18	48030541	-18	substitution	1	minigene	Inserm U1245	No	no effect	0	12.58	11.67	-0.072337	88.43	88.43	0	18	1	2	0	0	0.901083	0.869193	0.2	2	c.3173-23	c.3173-25_c.3173-22	No	-0.0353909	GCCTCAC	CTTTAAC	28	22	5.73318	4.54083	c.3173-23	c.3173-25_c.3173-22	No	-0.207973	30	24	gcctcactt	ctttaaccc	1.50635
MSH6_c.3557-40T>A	chr2	+	MSH6	NM_000179	intron 6	c.3557-40	48032717	-40	substitution	1	minigene	Inserm U1245	No	no effect	0	10.29	10.29	0	89.4	89.4	0	40	1	1	1	0	0.88933	0.88933	0.5	0.5	c.3557-24	c.3557-26_c.3557-23	No	0	TTGTGAT	TTGTGAT	22	22	4.26827	4.2683	c.3557-17	c.3557-19_c.3557-16	No	6.62494e-06	24	24	ttgtgattt	ttgtgattt	0.738757
NPC1_c.882-28A>G	chr18	-	NPC1	NM_000271	intron 6	c.882-28	21137182	-28	substitution	1	minigene	Leo ED, Panico F, Tarugi P, Battisti C, Federico A, Calandra S. A point mutation in the lariat branch point of intron 6 of NPC1 as the cause of abnormal pre-mRNA splicing in Niemann-Pick type C disease. Human Mutation [Internet]. 2004;24(5):440–440. Available from: https://www.onlinelibrary.wiley.com/doi/abs/10.1002/humu.9287	Yes	skipping exon 7	1	9.58	9.58	0	91.36	91.36	0	28	1	1	0	0	0.862056	0.862056	5.2	5.2	c.882-28	c.882-30_c.882-27	Yes	0	CACTAAT	TCTTCAC	33	20	6.69673	6.07861	c.882-28	c.882-30_c.882-27	Yes	-0.0923017	35	22	cactaatgc	tcttcactt	2.11839
NTRK1_c.851-33T>A	chr1	+	NTRK1	NM_002529	intron 7	c.851-33	156843392	-33	substitution	1	minigene	Miura Y, Mardy S, Awaya Y, Nihei K, Endo F, Matsuda I, et al. Mutation and polymorphism analysis of the TRKA (NTRK1) gene encoding a high-affinity receptor for nerve growth factor in congenital insensitivity to pain with anhidrosis (CIPA) families. Hum Genet [Internet]. 2000 Jan 1;106(1):116–24. Available from: https://doi.org/10.1007/s004399900205	Yes	use of 3 ss 137 nt upstream of physiological ss	1	9.07	9.07	0	84.48	84.48	0	33	1	2	1	1	0.912395	0.868489	3.3	3.3	c.851-31	c.851-33_c.851-30	Yes	-0.048121	CCCTGAC	CGCCCAG	36	38	7.14143	6.40312	c.851-31	c.851-33_c.851-30	Yes	-0.103383	38	NA	ccctgacct	NA	2.58961
PALB2_c.2515-39A>G	chr16	-	PALB2	NM_024675	intron 5	c.2515-39	23640635	-39	substitution	1	Paxgene	CFB	No	no effect	0	9.47	9.47	0	93.46	93.46	0	39	2	2	1	0	0.957488	0.957488	3.3	3.3	c.2515-24	c.2515-26_c.2515-23	No	0	GACTAAT	GACTAAT	29	29	5.89156	5.89157	c.2515-24	c.2515-26_c.2515-23	No	1.55308e-06	23	23	atgtgactt	atgtgactt	1.06563
PALB2_c.2587-36A>G	chr16	-	PALB2	NM_024675	intron 6	c.2587-36	23637754	-36	substitution	1	paxgene	CFB	No	no effect	0	3.31	3.31	0	76.19	76.19	0	36	2	2	0	0	0.829105	0.880376	3.2	3.2	c.2587-24	c.2587-26_c.2587-23	No	0.0618393	CTTTAAC	CTTTAAC	29	29	5.47493	5.47493	c.2587-24	c.2587-26_c.2587-23	No	0	31	31	ctttaacag	ctttaacag	0.632475
PTEN_c.210-39A>G	chr10	+	PTEN	NM_000314	intron 3	c.210-39	89690764	-39	substitution	1	minigene	Inserm U1245	No	no effect	0	8.39	8.39	0	80.88	80.88	0	39	1	1	0	1	0.577421	0.577522	0.8	0.8	c.210-26	c.210-28_c.210-25	No	0.000174597	AGATAAC	AGATAAC	36	36	6.52455	6.52455	c.210-31	c.210-33_c.210-30	No	-4.35028e-08	21	21	ttttaaact	ttttaaact	0.55825
RAD51C_c.572-23_572-20del	chr17	+	RAD51C	NM_058216	intron 3	c.572-23_572-20	56780534	-23	del	1	Paxgene	CFB	No	skipping Exon 4	1	7.43	7.43	0	94.73	94.73	0	23	0	0	0	0	NA	NA	NA	NA	c.572-24	c.572-26_c.572-23	Yes	NA	AACTAAT	AACTAAG	29	25	5.08863	4.48488	c.572-24	c.572-26_c.572-23	Yes	-0.118647	31	27	aactaatta	aactaagag	0.441956
RAD51C_c.838-25A>G	chr17	+	RAD51C	NM_058216	intron 5	c.838-25	56798082	-25	substitution	1	Paxgene	CFB	No	no effect	0	10.17	10.17	0	91.79	91.79	0	25	2	2	1	0	0.874274	0.870558	1.6	1.6	c.838-30	c.838-32_c.838-29	No	-0.00425008	ACCTAAT	GACTCAC	30	35	4.70774	5.74306	c.838-25	c.838-27_c.838-24	Yes	0.219919	37	37	gactcacct	gactcacct	1.97647
RB1_c.2326-26A>C	chr13	+	RB1	NM_000321	intron 22	c.2326-26	49039315	-26	substitution	1	LCL	Houdayer C, Dehainault C, Mattler C, Michaux D, Caux‐Moncoutier V, Pagès‐Berhouet S, et al. Evaluation of in silico splice tools for decision-making in molecular diagnosis. Human Mutation [Internet]. 2008;29(7):975–82. Available from: https://onlinelibrary.wiley.com/doi/abs/10.1002/humu.20765	Yes	skipping Exon 24	1	9.26	9.26	0	84.58	84.58	0	26	1	0	0	1	0.520519	0.484982	0	NA	c.2326-25	c.2326-27_c.2326-24	Yes	-0.0682716	AAATAAT	CATTAAA	30	38	8.35165	6.49936	c.2326-25	c.2326-27_c.2326-24	Yes	-0.221787	32	36	aaataatct	aaataaatc	1.01515
RHD_c.1154-31T>C	chr1	+	RHD	NM_016124	intron 8	c.1154-31	25648349	-31	substitution	1	minigene	Inserm U1078	No	no effect	0	6.15	6.15	0	76.54	76.54	0	31	2	2	0	0	0.769315	0.769315	3	3	c.1154-24	c.1154-26_c.1154-23	No	0	GATTAAA	GATTAAT	54	66	6.81854	5.71892	c.1154-49	c.1154-51_c.1154-48	No	-0.16127	56	56	gattaaaaa	gattaaaaa	-0.0251001
SLC40A1_c.112-28del	chr2	-	SLC40A1	NM_014585	intron 2	c.112-28	190440074	-28	del	1	minigene	Inserm U1078	No	no effect	0	9.41	9.41	0	87.62	87.62	0	28	0	0	0	0	NA	NA	NA	NA	c.112-28	c.112-30_c.112-27	Yes	NA	CCATCAA	TCCTCAA	30	30	7.17764	7.27171	c.112-25	c.112-27_c.112-24	No	0.0131066	32	32	ccatcaaaa	tcctcaaaa	-0.460164
TH_c.1198-24T>A	chr11	-	TH	NM_199292	intron 11	c.1198-24	2187017	-24	substitution	1	fibroblasts	Janssen RJRJ, Wevers RA, Häussler M, Luyten J a. FM, Steenbergen‐Spanjers GCH, Hoffmann GF, et al. A branch site mutation leading to aberrant splicing of the human tyrosine hydroxylase gene in a child with a severe extrapyramidal movement disorder. Annals of Human Genetics [Internet]. 2000;64(5):375–82. Available from: https://onlinelibrary.wiley.com/doi/abs/10.1046/j.1469-1809.2000.6450375.x	Yes	use of 3 ss 36 nt upstream of physiological ss and skipping exon 12	1	8.59	8.59	0	80.46	80.46	0	24	0	0	0	0	NA	NA	NA	NA	c.1198-22	c.1198-24_c.1198-21	Yes	NA	GGCTGAT	TGCTGCC	27	21	6.78233	5.54283	c.1198-22	c.1198-24_c.1198-21	Yes	-0.182755	29	69	ggctgatgc	gggtgacca	1.62901
TSC2_c.4760-18A>G	chr16	+	TSC2	NM_001318827	intron 36	c.4760-18	2138031	-18	substitution	1	LCL	Mayer K, Ballhausen W, Leistner W, Rott H-D. Three novel types of splicing aberrations in the tuberous sclerosis TSC2 gene caused by mutations apart from splice consensus sequences11Accession numbers and URLs for data in this article are as follows: Online Mendelian Inheritance in Man: http://www.ncbi.nlm.nih.gov/omim. For TSC1 (MIM 191100) and TSC2 (MIM 191092). The Human Gene Mutation Data Base…	Yes	retention intron 38 and use of 3 ss 74 nt downstream of physiological ss	1	1.19	0.36	-0.697479	0	0	0	18	1	1	1	0	0.832537	0.832537	1.5	1.5	c.4760-18	c.4760-20_c.4760-17	Yes	0	GCGTGAC	CACCAAG	23	16	4.35852	3.47487	c.4760-18	c.4760-20_c.4760-17	Yes	-0.20274	25	NA	gcgtgacca	NA	0.0162933
UROS_c.661-31T>G	chr10	-	UROS	NM_000375	intron 9	c.661-31	127477605	-31	substitution	1	LCL	Bishop DF, Schneider-Yin X, Clavero S, Yoo H-W, Minder EI, Desnick RJ. Congenital erythropoietic porphyria: a novel uroporphyrinogen III synthase branchpoint mutation reveals underlying wild-type alternatively spliced transcripts. Blood [Internet]. 2010 Feb 4;115(5):1062–9. Available from: http://www.bloodjournal.org/content/115/5/1062	Yes	multiple effect increase alternative splicing	1	10.29	10.29	0	82.76	82.76	0	31	0	0	0	0	NA	NA	NA	NA	c.661-29	c.661-31_c.661-28	Yes	NA	TGCTGAA	GTGTGCG	34	37	6	5.94284	c.661-29	c.661-31_c.661-28	Yes	-0.00952619	36	90	tgctgaagc	ggctgacgg	1.46851
VWF_c.6599-20A>T	chr12	-	VWF	NM_000552	intron 37	c.6599-20	6101204	-20	substitution	1	Blood	Hawke L, Bowman ML, Poon M-C, Scully M-F, Rivard G-E, James PD. Characterization of aberrant splicing of von Willebrand factor (VWF) in von Willebrand disease (VWD): an under-recognized mechanism. Blood [Internet]. 2016 Jan 1;blood-2015-10-678052. Available from: http://www.bloodjournal.org/content/early/2016/06/17/blood-2015-10-678052	Yes	skipping exon 38	1	11.17	10.91	-0.0232766	89.06	89.06	0	20	2	1	0	0	0.727436	0.705426	2.8	2.8	c.6599-20	c.6599-22_c.6599-19	Yes	-0.0302563	AAGTGAC	TTGCAAG	25	29	5.65685	5.65685	c.6599-20	c.6599-22_c.6599-19	Yes	4.87231e-07	27	84	aagtgacct	gattaacca	1.56601
XPC_c.413-24A>G	chr3	-	XPC	NM_004628	intron 3	c.413-24	14209904	-24	substitution	1	LCL	Khan SG, Yamanegi K, Zheng Z-M, Boyle J, Imoto K, Oh K-S, et al. XPC branch-point sequence mutations disrupt U2 snRNP binding, resulting in abnormal pre-mRNA splicing in xeroderma pigmentosum patients. Human Mutation [Internet]. 2010;31(2):167–75. Available from: https://onlinelibrary.wiley.com/doi/abs/10.1002/humu.21166	Yes	skipping Exon 4	1	3.09	3.09	0	71.97	71.97	0	24	0	0	0	0	NA	NA	NA	NA	c.413-24	c.413-26_c.413-23	Yes	NA	TACTGAT	TTATTAC	29	39	7.65763	4.64405	c.413-24	c.413-26_c.413-23	Yes	-0.39354	31	77	tactgattt	ccttgattc	1.02763
[truncated: 25 more columns]

## Sheet: Column_Header_Info
General information	ID	Name of variant
	chr	Chromosome
	strand	Strand of transcript (+: forward, -: reverse)
	gene	Gene Name
	transcript	Transcript ID (RefSeq)
	intron	Intron number
	cNomen	Transcriptomic coordinate
	gNomen	Genomic coordinate (hg19)
	distSS	Distance between variant and Acceptor site
	varType	Type of mutation
	nb_analyse	Number of study for the variant
	Assay.Method	Materiel and Method used
	Authora	The contributor
	published	If the RNA studies were published or not
	Result	Overall impact of variant on splicing
	class_effect	Class of splicing alteration (0: no impact, 1: splicing alteration)
Acceptor consensus score	MES_wt	MES score of acceptor splice site (wildType)
	MES_mut	MES score of acceptor splice site (mutated)
	delta_MES	Delta MES score
	SSF_wt	SSF-like score of acceptor splice site (wildType)
	SSF_mut	SSF-like score of acceptor splice site (mutated)
	delta_SSF	Delta SSF-like score
Branchpointer scores	to_3prime	Distance between variant and Acceptor site
	BP_num_REF	Number of branch point found by branchpointer (wildType)
	BP_num_ALT	Number of branch point found by branchpointer (mutated)
	deleted_n	Number of deleted branch points (branchpointer)
	created_n	Number of created branch points (branchpointer)
	max_prob_REF	Branchpointer score, maximal value (wildType)
	max_prob_ALT	Branchpointer score, maximal value (mutated)
	max_U2_REF	U2 score (acceptor site, wildType)
	max_U2_ALT	U2 score (acceptor site, mutated)
	PosPB_Branch	Position of branch point with maximal score
	ProbPBarea_Branch	Interval of 4-mer motif of branch point
	MutInPBarea_Branch	If variant was in the 4-mer of branch point
	Delta_prob	Delta Branchpointer score
BPP score	bps_WT	Sequence of wildType Branch point with maximal score
	bps_MUT	Sequence of mutated Branch point with maximal score
	bp_pos_WT	Relative position of branch point to the acceptor site (wildType)
	bp_pos_MUT	Relative position of branch point to the acceptor site (mutated)
	zsc_WT	BPP score (wildType)
	zsc_MUT	BPP score (mutated)
	PosPB_BPP	Position of branch point with maximal score
	ProbPBarea_BPP	Interval of 4-mer motif of branch point
	MutInPBarea_BPP	If variant was in the 4-mer of branch point
	Delta_BPP	Delta score of BPP
SVM BPfinder score	ss_dist_WT	Relative position of branch point to the acceptor site (wildType)
	ss_dist_MUT	Relative position of branch point to the acceptor site (mutated)
	bp_seq_WT	Sequence of wildType Branch point with maximal score
	bp_seq_MUT	Sequence of mutated Branch point with maximal score
	svm_scr_WT	SVM-BPfinder score (wildType)
	svm_scr_MUT	SVM-BPfinder score (mutated)
	PosPB_SVM	Position of branch point with maximal score
	ProbPBarea_SVM	Interval of 4-mer motif of branch point
	MutInPBarea_SVM	If variant was in the 4-mer of branch point
	Delta_SVM	Delta score of SVM-BPfinder
HSF3	score_wt	HSF score (wildType)
	score_mut	HSF score (mutated)
	delta_HSF	Delta score of HSF
	interpret	Overall prediction of HSF
LaBranchoR	LB_pos_WT	Relative position of branch point to the acceptor site (wildType)
	LB_pos_MUT	Relative position of branch point to the acceptor site (mutated)
	LB_score_WT	LaBranchoR score (wildType)
	LB_score_MUT	LaBranchoR score (mutated)
	PosPB_LB	Position of branch point with maximal score
	ProbPBarea_LB	Interval of 4-mer motif of branch point
	MutInPBarea_LB	If variant was in the 4-mer of branch point
	Delta_LB	Delta score of LaBranchor
RNABPS	RBPS_posA_WT	Relative position of branch point to the acceptor site (wildType)
	RBPS_posA_MUT	Relative position of branch point to the acceptor site (mutated)
	RBPS_score_WT	RNABPS score (wildType)
	RBPS_score_MUT	RNABPS score (mutated)
	PosPB_RBPS	Position of branch point with maximal score
	ProbPBarea_RBPS	Interval of 4-mer motif of branch point
	MutInPBarea_RBPS	If variant was in the 4-mer of branch point
	Delta_RBPS	Delta score of RNABPS
a Authors:	CBCS	Centre for Genomic Medicine, Rigshospitalet, University of Copenhagen, Copenhagen, Denmark
	CFB	Laboratoire de Biologie Clinique et Oncologique, Centre François Baclesse, France
	CPS	Laboratoire d’Oncogénétique, Centre Paul Strauss, Strasbourg, France
	IB	Inserm U916, Département de Pathologie, Laboratoire de Génétique Constitutionnelle, Institut Bergonié, Bordeaux, France
	IC	Service de Génétique, Institut Curie, Paris, France
	IGR	Service de Génétique, Institut Gustave Roussy, Villejuif, France
	Inserm U1028	Lyon Neuroscience Research Center–CRNL, Inserm U1028, CNRS UMR 5292, University of Lyon, Lyon, France
	Inserm U1078	Inserm UMR1078, Genetics, Functional Genomics and Biotechnology, Université de Bretagne Occidentale, Brest, France
	Inserm U1245	Genetics Department, F76000 and Normandy University, UNIROUEN, Inserm U1245, Normandy Centre for Genomic and Personalized Medicine, Rouen University Hospital, Rouen, France
General information
Acceptor consensus score
Branchpointer scores
BPP score
SVM BPfinder score
HSF3
LaBranchoR
RNABPS
General information
Acceptor consensus score
Branchpointer scores
BPP score
SVM BPfinder score
HSF3
LaBranchoR
RNABPS
General information
Acceptor consensus score
Branchpointer scores
BPP score
SVM BPfinder score
HSF3
LaBranchoR
RNABPS
General information
Acceptor consensus score
Branchpointer scores
BPP score
SVM BPfinder score
HSF3
LaBranchoR
RNABPS
General information
Acceptor consensus score
Branchpointer scores
BPP score
SVM BPfinder score
HSF3
LaBranchoR
RNABPS
General information
Acceptor consensus score
Branchpointer scores
BPP score
SVM BPfinder score
HSF3
LaBranchoR
RNABPS
General information
Acceptor consensus score
Branchpointer scores
BPP score
SVM BPfinder score
HSF3
LaBranchoR
RNABPS
General information
Acceptor consensus score
Branchpointer scores
BPP score
SVM BPfinder score
HSF3
LaBranchoR
RNABPS
General information
Acceptor consensus score
Branchpointer scores
BPP score
SVM BPfinder score
HSF3
LaBranchoR
RNABPS
General information
Acceptor consensus score
Branchpointer scores
BPP score
SVM BPfinder score
HSF3
LaBranchoR
RNABPS
General information
Acceptor consensus score
Branchpointer scores
BPP score
SVM BPfinder score
HSF3
LaBranchoR
RNABPS
General information
Acceptor consensus score
Branchpointer scores
BPP score
SVM BPfinder score
HSF3
LaBranchoR
RNABPS
General information
Acceptor consensus score
Branchpointer scores
BPP score
SVM BPfinder score
HSF3
LaBranchoR
RNABPS
General information
Acceptor consensus score
Branchpointer scores
BPP score
SVM BPfinder score
HSF3
LaBranchoR
RNABPS
General information
Acceptor consensus score
Branchpointer scores
BPP score
SVM BPfinder score
HSF3
LaBranchoR
RNABPS
General information
Acceptor consensus score
Branchpointer scores
BPP score
SVM BPfinder score
HSF3
LaBranchoR
RNABPS
General information
Acceptor consensus score
Branchpointer scores
BPP score
SVM BPfinder score
HSF3
LaBranchoR
RNABPS
General information
Acceptor consensus score
Branchpointer scores
BPP score
SVM BPfinder score
HSF3
LaBranchoR
RNABPS
General information
Acceptor consensus score
Branchpointer scores
BPP score
SVM BPfinder score
HSF3
LaBranchoR
RNABPS
General information
Acceptor consensus score
Branchpointer scores
BPP score
SVM BPfinder score
HSF3
LaBranchoR
RNABPS
General information
Acceptor consensus score
Branchpointer scores
BPP score
SVM BPfinder score
HSF3
LaBranchoR
RNABPS
General information
Acceptor consensus score
Branchpointer scores
BPP score
SVM BPfinder score
HSF3
LaBranchoR
RNABPS
General information
Acceptor consensus score
Branchpointer scores
BPP score
SVM BPfinder score
HSF3
LaBranchoR
RNABPS
General information
Acceptor consensus score
Branchpointer scores
BPP score
SVM BPfinder score
HSF3
LaBranchoR
RNABPS
General information
Acceptor consensus score
Branchpointer scores
BPP score
SVM BPfinder score
HSF3
LaBranchoR
RNABPS
General information
Acceptor consensus score
Branchpointer scores
BPP score
SVM BPfinder score
HSF3
LaBranchoR
RNABPS
General information
Acceptor consensus score
Branchpointer scores
BPP score
SVM BPfinder score
HSF3
LaBranchoR
RNABPS
General information
Acceptor consensus score
Branchpointer scores
BPP score
SVM BPfinder score
HSF3
LaBranchoR
RNABPS
General information
Acceptor consensus score
Branchpointer scores
BPP score
SVM BPfinder score
HSF3
LaBranchoR
RNABPS
General information
Acceptor consensus score
Branchpointer scores
BPP score
SVM BPfinder score
HSF3
LaBranchoR
RNABPS
General information
Acceptor consensus score
Branchpointer scores
BPP score
SVM BPfinder score
HSF3
LaBranchoR
RNABPS
General information
Acceptor consensus score
Branchpointer scores
BPP score
SVM BPfinder score
HSF3
LaBranchoR
RNABPS
General information
Acceptor consensus score
Branchpointer scores
BPP score
SVM BPfinder score
HSF3
LaBranchoR
RNABPS
General information
Acceptor consensus score
Branchpointer scores
BPP score
SVM BPfinder score
HSF3
LaBranchoR
RNABPS
General information
Acceptor consensus score
Branchpointer scores
BPP score
SVM BPfinder score
HSF3
LaBranchoR
RNABPS
General information
Acceptor consensus score
Branchpointer scores
BPP score
SVM BPfinder score
HSF3
LaBranchoR
RNABPS
General information
Acceptor consensus score
Branchpointer scores
BPP score
SVM BPfinder score
HSF3
LaBranchoR
RNABPS
General information
Acceptor consensus score
Branchpointer scores
BPP score
SVM BPfinder score
HSF3
LaBranchoR
RNABPS
General information
Acceptor consensus score
Branchpointer scores
BPP score
SVM BPfinder score
HSF3
LaBranchoR
RNABPS
General information
Acceptor consensus score
Branchpointer scores
BPP score
SVM BPfinder score
HSF3
LaBranchoR
RNABPS
General information
Acceptor consensus score
Branchpointer scores
BPP score
SVM BPfinder score
HSF3
LaBranchoR
RNABPS
General information
Acceptor consensus score
Branchpointer scores
BPP score
SVM BPfinder score
HSF3
LaBranchoR
RNABPS
General information
Acceptor consensus score
Branchpointer scores
BPP score
SVM BPfinder score
HSF3
LaBranchoR
RNABPS
General information
Acceptor consensus score
Branchpointer scores
BPP score
SVM BPfinder score
HSF3
LaBranchoR
RNABPS
General information
Acceptor consensus score
Branchpointer scores
BPP score
SVM BPfinder score
HSF3
LaBranchoR
RNABPS
General information
Acceptor consensus score
Branchpointer scores
BPP score
SVM BPfinder score
HSF3
LaBranchoR
RNABPS
General information
Acceptor consensus score
Branchpointer scores
BPP score
SVM BPfinder score
HSF3
LaBranchoR
RNABPS
General information
Acceptor consensus score
Branchpointer scores
BPP score
SVM BPfinder score
HSF3
LaBranchoR
RNABPS
General information
Acceptor consensus score
Branchpointer scores
BPP score
SVM BPfinder score
HSF3
LaBranchoR
RNABPS
General information
Acceptor consensus score
Branchpointer scores
BPP score
SVM BPfinder score
HSF3
LaBranchoR
RNABPS
General information
Acceptor consensus score
Branchpointer scores
BPP score
SVM BPfinder score
HSF3
LaBranchoR
RNABPS
General information
Acceptor consensus score
Branchpointer scores
BPP score
SVM BPfinder score
HSF3
LaBranchoR
RNABPS
General information
Acceptor consensus score
Branchpointer scores
BPP score
SVM BPfinder score
HSF3
LaBranchoR
RNABPS
General information
Acceptor consensus score
Branchpointer scores
BPP score
SVM BPfinder score
HSF3
LaBranchoR
RNABPS
General information
Acceptor consensus score
Branchpointer scores
BPP score
SVM BPfinder score
HSF3
LaBranchoR
RNABPS
General information
Acceptor consensus score
Branchpointer scores
BPP score
SVM BPfinder score
HSF3
LaBranchoR
RNABPS
General information
Acceptor consensus score
Branchpointer scores
BPP score
SVM BPfinder score
HSF3
LaBranchoR
RNABPS
General information
Acceptor consensus score
Branchpointer scores
BPP score
SVM BPfinder score
HSF3
LaBranchoR
RNABPS
General information
Acceptor consensus score
Branchpointer scores
BPP score
SVM BPfinder score
HSF3
LaBranchoR
RNABPS
General information
Acceptor consensus score
Branchpointer scores
BPP score
SVM BPfinder score
HSF3
LaBranchoR
RNABPS
General information
Acceptor consensus score
Branchpointer scores
BPP score
SVM BPfinder score
HSF3
LaBranchoR
RNABPS
General information
Acceptor consensus score
Branchpointer scores
BPP score
SVM BPfinder score
HSF3
LaBranchoR
RNABPS
General information
Acceptor consensus score
Branchpointer scores
BPP score
SVM BPfinder score
HSF3
LaBranchoR
RNABPS
